# Supplementary material for: Fecal Metaproteomics Reveals Reduced Gut Inflammation and Changed Microbial Metabolism Following Lifestyle-Induced Weight Loss
Source: Biomolecules. 2021 May 12;11(5):726. doi: 10.3390/biom11050726 (PMC8150863; doi:10.3390/biom11050726)
Supplement: Supplementary file 1 [file biomolecules-11-00726-s001.zip]

Archive with 3 entries (3 files):
- Supplementary note - conversion.pdf
- Supplementary Table S1.xlsx
- Supplementary Table S2.xlsx
