# Supplementary material for: Fecal Metaproteomics Reveals Reduced Gut Inflammation and Changed Microbial Metabolism Following Lifestyle-Induced Weight Loss
Source: Biomolecules. 2021 May 12;11(5):726. doi: 10.3390/biom11050726 (PMC8150863; doi:10.3390/biom11050726)
Supplement: Supplementary file 1 [file biomolecules-11-00726-s001.zip › Supplementary Table S1.xlsx]

## Sheet: DESCRIPTION
General description
This file comprise the more comprehensive evaluation of the identified metaproteins. Whereas worksheet "1" contains all metaprotein identifications with their normalized spectral abundance, the worksheets "2" to"9" focussing on certain subgroups namely all microorganisms ("2"), only human metaproteins ("3"), only bacterial metaproteins ("4"), only archaeal metaproteins ("5"), only fungi metaprote…
Overview worksheets
Table	Content
1_ALL_METAPROTEINS	This worksheet comprise all identified metaproteins and their spectral abundance normalized to the total number of spectra for each measurement. The original data could be found in the file "Identified metaproteins, families, and biological processes".
2_MICROORGANISMS	This worksheet contains only the microorganisms from the 1_ALL_Metaproteins matrix, consisting of Bacteria, Archaee, Viruses, Fungi.
3_HOMO_SAPIENS	This worksheet contains only the Homo-sapiens metaproteins from the 1_ALL_Metaproteins matrix.
4_BACTERIA	This worksheet contains only the superkingdom Bacteria from the 1_ALL_Metaproteins matrix.
5_ARCHAEA	This worksheet contains only the superkingdom Archaee from the 1_ALL_Metaproteins matrix.
6_FUNGI	This worksheet contains only the kingdom Fungi from the 1_ALL_Metaproteins matrix.
7_VIRUS	This worksheet contains only the superkingdom Virus from the 1_ALL_Metaproteins matrix.
8_METAZOA	This worksheet contains only the kingdom Metazoa from the 1_ALL_Metaproteins matrix.
9_IMMUNOGLOBULINES	This worksheet contains only the metaproteins of immunoglobulins from the 1_ALL_Metaproteins matrix.
10_SUMMARY	This worksheet contains a summary of all the detected metaproteins from the 1_ALL_Metaproteins matrix, with die KO;EC numbers and their specific abundances. This sheet contains 6 categories: Microbial Hydrolysis, Microbial Metabolism, Amino Acid Metabolism, Transporters, DNA/RNA and Homo sapiens.
11_RESULTS_MWU	This worksheet contains the results of the Mann-Whitney-U-Test of all metaproteins with a -value below 1%.
12_SUMMARY_SIGNIFICANT_HITS	This worksheet contains the summary diagrams from each of the 6 categories.
worksheet description/legend
1_ALL_METAPROTEINS
This worksheet contains the results of the MPA compare worksheet (FDR = 1%) imported into Excel, metaproteins are created considering the peptides of all samples resulting in a consistent comparison table, normed at the spectra from the ALL-matrix
Column
Metaprotein number	The number of the metaprotein.
Description	The description of the metaprotein.
Ontologies	The list of all ontologies for a metaprotein. Semicolon was added at the beginning for later summary by "SummeWenns".
EC-numbers	The list of all EC-numbers for a metaprotein. Semicolon was added at the beginning for later summary by "SummeWenns".
KO-numbers	The list of all KO numbers for a metaprotein. Semicolon was added at the beginning for later summary by "SummeWenns".
UniRef50	The UniRef50 cluster ID.
UniRef90	The UniRef50 cluster ID.
UniRef100	The UniRef100 cluster ID.
Superkingdom	The NCBI taxonomy on superkingdom level.
Kingdom	The NCBI taxonomy on kingdom level.
Phylum	The NCBI taxonomy on phylum level.
Class	The NCBI taxonomy on class level.
Order	The NCBI taxonomy on order level.
Family	The NCBI taxonomy on family level.
Genus	The NCBI taxonomy on genus level.
Species	The NCBI taxonomy on species level.
Subspecies	The NCBI taxonomy on subspecies level.
SAMPLES	All samples from the project.
Average abundance	The average of all normalized spectral abundance.
worksheet description/legend
2_MICROORGANISMS, 3_HOMO_SAPIENS, 4_BACTERIA, 5_ARCHAEA, 6_FUNGI, 7_VIRUS, 8_METAZOA
This worksheet contains only the subgroups of the "1_ALL_Metaproteins" worksheet.
Column
Metaprotein number	The number of the metaprotein.
Description	The description of the metaprotein.
Ontologies	The list of all ontologies for a metaprotein. Semicolon was added at the beginning for later summary by "SummeWenns".
EC-numbers	The list of all EC-numbers for a metaprotein. Semicolon was added at the beginning for later summary by "SummeWenns".
KO-numbers	The list of all KO numbers for a metaprotein. Semicolon was added at the beginning for later summary by "SummeWenns".
UniRef50	The UniRef50 cluster ID.
UniRef90	The UniRef50 cluster ID.
UniRef100	The UniRef100 cluster ID.
Superkingdom	The NCBI taxonomy on superkingdom level.
Kingdom	The NCBI taxonomy on kingdom level.
Phylum	The NCBI taxonomy on phylum level.
Class	The NCBI taxonomy on class level.
Order	The NCBI taxonomy on order level.
Family	The NCBI taxonomy on family level.
Genus	The NCBI taxonomy on genus level.
Species	The NCBI taxonomy on species level.
Subspecies	The NCBI taxonomy on subspecies level.
SAMPLES	All samples from the project
worksheet description/legend
9_Immunoglobolins
This worksheet contains only the metaproteins of immunoglobulins of the 1_ALL_Metaproteins worksheetsheet.
Column
Metaprotein number	The number of the metaprotein.
Description	The description of the metaprotein.
Ontologies	The list of all ontologies for a metaprotein. Semicolon was added at the beginning for later summary by "SummeWenns".
EC-numbers	The list of all EC-numbers for a metaprotein. Semicolon was added at the beginning for later summary by "SummeWenns".
KO-numbers	The list of all KO numbers for a metaprotein. Semicolon was added at the beginning for later summary by "SummeWenns".
UniRef50	The UniRef50 cluster ID.
UniRef90	The UniRef50 cluster ID.
UniRef100	The UniRef100 cluster ID.
Superkingdom	The NCBI taxonomy on superkingdom level.
Kingdom	The NCBI taxonomy on kingdom level.
Phylum	The NCBI taxonomy on phylum level.
Class	The NCBI taxonomy on class level.
Order	The NCBI taxonomy on order level.
Family	The NCBI taxonomy on family level.
Genus	The NCBI taxonomy on genus level.
Species	The NCBI taxonomy on species level.
Subspecies	The NCBI taxonomy on subspecies level.
SAMPLES	All samples from the project
worksheet description/legend
10_Summary
This worksheet contains a summary of all the detected metaproteins from the 1_ALL_Metaproteins matrix, with die KO;EC numbers and their specific abundances. This sheet contains 6 categories: Microbial Hydrolysis, Microbial Metabolism, Amino Acid Metabolism, Transporters, DNA/RNA and Homo sapiens.
Column
Reference Table	Stands for the sheet we used to compare the EC/KO numbers and for the "SUMMEWENNS".
Number	Continuous numerating for each metaprotein.
Component/ pathway	Preamble for the pathway/metaprotein.
EC number	Contains the specific EC-number we used for "SUMMEWENNS".
Name	Name of Metaprotein.
Description	Short description of the metaproteins, sometimes with pathways, educts and products
Source	The source of the description.
Sum	Sum of the Abundance of the metaprotein, calculated with "SUMMEWENNS".
Controls	Sum of the abundances of the Control-group.
ABC	Sum of the abundances of the ABC-group.
T-Test	T.Test to check significance between Control and ABC group.
worksheet description/legend
11_RESULTS_MWU
This worksheet contains the results of the Mann-Whitney U test.
worksheet description/legend
12_SUMMARY_SIGNIFICANT_HITS
This worksheet contains a summary of all significantly changed metaproteins according to Mann-Whitney U test and a p-value of 1%.

## Sheet: 1_ALL_METAPROTEINS
Metaprotein-number	Description	Ontologies	EC-number	K0-number	UniRef50	UniRef90	UniRef100	Superkingdom	Kingdom	Phylum	Class	Order	Family	Genus	Species	Subspecies	C1-1	C1-2	C1-3	C1-4	C1-5	C1-6	C1-7	C1-8	C1-9	C1-10	C1-11	C1-12	C1-13	C1-14	C1-15	C1-16	C1-17	C1-18	C1-19	C1-20	C1-21	C1-22	C1-23	C1-24	C1-25	C1-26	C1-27	C1-28	C1-29	C1-30	C1-31	C1-32	C1-33
Meta-Protein 121	BLAST_CEL3A_HUMAN Chymotrypsin-like elastase family member 3A OS=Homo sapiens GN=CELA3A PE=1 SV=3_P09093	3D-structure;Complete proteome;Digestion;Direct protein sequencing;Disulfide bond;Glycoprotein;Hydrolase;Polymorphism;Protease;Reference proteome;Secreted;Serine protease;Serine protease homolog;Signal;Zymogen;	;3.4.21.70;	;K01345;	UniRef50_P08861	UniRef90_P05805	UniRef100_P05805	Eukaryota	Metazoa	Chordata	Mammalia	Unknown ORDER	Unknown FAMILY	Unknown GENUS	Unknown SPECIES	Unknown SUBSPECIES	0.0532775	0.0261299	0.113161	0.0643939	0.0928716	0.0635779	0.0217511	0.00445587	0.0529631	0.0274838	0.0261283	0.0406816	0.0303265	0.031547	0.0554772	0.0211923	0.0219181	0.0157451	0.0513818	0.0403559	0.0590943	0.0270959	0.0487184	0.0173845	0.0545558	0.0444484	0.0193873	0.0212314	0.0378835	0.0357283	0.0191654	0.025783	0.0239893
Meta-Protein 12	EFTU_CHLL7 Elongation factor Tu OS=Chlorobium luteolum (strain DSM 273 / 2530) GN=tuf PE=3 SV=1	;3D-structure;Acetylation;Antibiotic resistance;Apicoplast;Cell inner membrane;Cell membrane;Chloroplast;Complete proteome;Cyanelle;Cytoplasm;Direct protein sequencing;Disease mutation;Elongation factor;GTP-binding;Membrane;Methylation;Mitochondrion;Nucleotide-binding;Phosphoprotein;Plasmid;Plastid;Primary mitochondrial disease;Protein biosynthesis;RNA-binding;Reference proteome;Transit peptide;	;	;K02358;	UniRef50_P23568	UniRef90_Q3APH1	UniRef100_A1BJ36	Unknown SUPERKINGDOM	Unknown KINGDOM	Unknown PHYLUM	Unknown CLASS	Unknown ORDER	Unknown FAMILY	Unknown GENUS	Unknown SPECIES	Unknown SUBSPECIES	0.0308756	0.0441889	0.0219349	0.0485537	0.018382	0.0120978	0.0223018	0.0385604	0.0233318	0.0239565	0.0255344	0.0157614	0.0417763	0.0328669	0.0331453	0.0318646	0.0398402	0.0438179	0.0308622	0.0111744	0.0261153	0.0308518	0.00557236	0.0325764	0.010854	0.00850009	0.0327068	0.0316112	0.0197653	0.0265018	0.023493	0.0196715	0.00821857
Meta-Protein 123	G3P_FELCA Glyceraldehyde-3-phosphate dehydrogenase OS=Felis catus GN=GAPDH PE=2 SV=3	3D-structure;ADP-ribosylation;Acetylation;Alternative splicing;Apoptosis;Calvin cycle;Cell wall;Cell wall biogenesis/degradation;Chloroplast;Complete proteome;Cytoplasm;Cytoskeleton;DNA-binding;Direct protein sequencing;Glutathionylation;Glycolysis;Glycosome;Isopeptide bond;Membrane;Methylation;NAD;NADP;Nucleotide-binding;Nucleus;Oxidation;Oxidoreductase;Peroxisome;Phosphoprotein;Plastid;Polymorp…	1.2.1.12;1.2.1.59;2.6.99.-;	;K00134;K10705;	EMPTY	UniRef90_P0A9B4	UniRef100_P0A9B4	Unknown SUPERKINGDOM	Unknown KINGDOM	Unknown PHYLUM	Unknown CLASS	Unknown ORDER	Unknown FAMILY	Unknown GENUS	Unknown SPECIES	Unknown SUBSPECIES	0.0187981	0.0240113	0.0191749	0.0306474	0.0191301	0.0505792	0.0198238	0.0178235	0.0377975	0.0216049	0.016825	0.0336528	0.0129971	0.0192714	0.0336154	0.0198201	0.0194962	0.0165995	0.0268906	0.0253381	0.0248598	0.0131455	0.0113039	0.012686	0.0245644	0.0173543	0.0171674	0.0218212	0.0228536	0.0157048	0.0179289	0.0198625	0.0259884
Meta-Protein 33	AMYP_PIG Pancreatic alpha-amylase OS=Sus scrofa GN=AMY2 PE=1 SV=3	3D-structure;Alternative splicing;Calcium;Carbohydrate metabolism;Chloride;Complete proteome;Direct protein sequencing;Disulfide bond;Glycoprotein;Glycosidase;Hydrolase;Metal-binding;Polymorphism;Pyrrolidone carboxylic acid;Reference proteome;Secreted;Signal;	3.2.1.1;	;K01176;	UniRef50_P04746	UniRef90_P04746	UniRef100_P19961	Eukaryota	Metazoa	Chordata	Unknown CLASS	Unknown ORDER	Unknown FAMILY	Unknown GENUS	Unknown SPECIES	Unknown SUBSPECIES	0.0576605	0.0174536	0.0887565	0.0220386	0.0106872	0.011583	0.0176211	0.0150814	0.0079328	0.0539389	0.003365	0.0668797	0.0312548	0.00805174	0.0575929	0.000304925	0.021797	0.00378372	0.0268079	0.00391459	0.0260316	0.00804829	0.0574749	0.000469851	0.0331334	0.041615	0.000443984	0.019816	0.0181182	0.040636	0.00309119	0.0143239	0.101066
Meta-Protein 87	BLAST_PCKA_EUBE2 Phosphoenolpyruvate carboxykinase (ATP) OS=Eubacterium eligens (strain ATCC 27750 / VPI C15-48) GN=pckA PE=3 SV=1_C4Z0Q6	3D-structure;ATP-binding;Acetylation;Allosteric enzyme;Calcium;Complete proteome;Cytoplasm;Decarboxylase;Direct protein sequencing;Gluconeogenesis;Lyase;Magnesium;Manganese;Metal-binding;Nucleotide-binding;Reference proteome;	4.1.1.49;	;K01610;	UniRef50_Q8D1X9	UniRef90_C4Z0Q6	UniRef100_C4Z0Q6	Bacteria	Unknown KINGDOM	Unknown PHYLUM	Unknown CLASS	Unknown ORDER	Unknown FAMILY	Unknown GENUS	Unknown SPECIES	Unknown SUBSPECIES	0.0143177	0.0141243	0.0165601	0.017562	0.0150689	0.0266409	0.0134912	0.0231362	0.00933271	0.0180776	0.00732383	0.00724175	0.0148538	0.0112196	0.0152797	0.00914774	0.0145314	0.0179421	0.0209333	0.0205694	0.0119695	0.016499	0.0165579	0.016758	0.00885461	0.0191252	0.0247151	0.0234725	0.0207947	0.0196309	0.0165379	0.0192895	0.0193247
Meta-Protein 41	BLAST_G3P_CLOPA Glyceraldehyde-3-phosphate dehydrogenase OS=Clostridium pasteurianum GN=gap PE=1 SV=1_Q59309	3D-structure;Calvin cycle;Chloroplast;Complete proteome;Cytoplasm;Direct protein sequencing;Glycolysis;Glycosyltransferase;Isopeptide bond;NAD;NADP;Nucleotide-binding;Oxidoreductase;Plastid;Reference proteome;Transferase;Transit peptide;Ubl conjugation;	1.2.1.12;1.2.1.13;1.2.1.59;2.4.1.-;2.4.2.4;	;K00134;K00150;	UniRef50_P0C0G6	EMPTY	EMPTY	Unknown SUPERKINGDOM	Unknown KINGDOM	Unknown PHYLUM	Unknown CLASS	Unknown ORDER	Unknown FAMILY	Unknown GENUS	Unknown SPECIES	Unknown SUBSPECIES	0.0151943	0.0187651	0.00726322	0.0189394	0.00545046	0.0159588	0.0209251	0.0181662	0.0100327	0.0154321	0.0156374	0.0142705	0.0241374	0.0186114	0.0150447	0.0173807	0.0161056	0.0142805	0.0183684	0.0118861	0.0135599	0.0136821	0.00493552	0.0270948	0.00514139	0.00460421	0.0140595	0.0186365	0.0127651	0.0109933	0.0128284	0.00897632	0.0151044
Meta-Protein 47	BLAST_FLA_BACHD Flagellin OS=Bacillus halodurans (strain ATCC BAA-125 / DSM 18197 / FERM 7344 / JCM 9153 / C-125) GN=hag PE=1 SV=1_Q05203	3D-structure;Bacterial flagellum;Cell wall;Coiled coil;Complete proteome;Direct protein sequencing;Glycoprotein;Periplasm;Phosphoprotein;Reference proteome;Repeat;Secreted;Virulence;	;	;K02406;	UniRef50_P21990	UniRef90_Q9KWX0	UniRef100_Q9KWX0	Unknown SUPERKINGDOM	Unknown KINGDOM	Unknown PHYLUM	Unknown CLASS	Unknown ORDER	Unknown FAMILY	Unknown GENUS	Unknown SPECIES	Unknown SUBSPECIES	0.0207461	0.0182607	0.0140906	0.0134298	0.00502298	0	0.0176211	0.0147386	0.000933271	0.0139624	0.027118	0.000638978	0.018722	0.00897571	0.0218618	0.0176856	0.00520707	0.00817771	0.00968062	0.00797153	0.0174102	0.0234742	0.00891578	0.022083	0.0148529	0.0060209	0.0143555	0.00660533	0.00926498	0.00314095	0.0114374	0.0141329	0.0153265
Meta-Protein 29	BLAST_KCP_MOUSE Kielin/chordin-like protein OS=Mus musculus GN=Kcp PE=1 SV=2_Q3U492	Alternative splicing;Calcium;Cell adhesion;Cell membrane;Coiled coil;Complete proteome;Direct protein sequencing;Disulfide bond;EGF-like domain;Extracellular matrix;GPI-anchor;Glycoprotein;Hearing;Lipoprotein;Membrane;Polymorphism;Reference proteome;Repeat;Secreted;Signal;Transmembrane;Transmembrane helix;	;	;K18273;	EMPTY	EMPTY	EMPTY	Eukaryota	Metazoa	Chordata	Mammalia	Unknown ORDER	Unknown FAMILY	Unknown GENUS	Unknown SPECIES	Unknown SUBSPECIES	0.00837635	0.00524617	0.00697269	0.00137741	0.0271455	0.00849421	0.00165198	0	0.00163322	0.00720165	0.00950119	0.0106496	0.00263036	0.0062038	0.0136342	0.00533618	0	0.00610277	0.0215952	0.0154448	0.0225161	0.0221328	0.0315236	0.00313234	0.0294202	0.0325837	0.00103596	0.000235905	0.0356187	0.0178642	0.0165379	0.0353323	0.0139938
Meta-Protein 64	BLAST_DHE2_BACFR NAD-specific glutamate dehydrogenase OS=Bacteroides fragilis (strain YCH46) GN=gdhB PE=2 SV=2_P94316	3D-structure;Acetylation;Chloroplast;Complete proteome;Direct protein sequencing;Hydrolase;Isopeptide bond;Magnesium;Metal-binding;NAD;NADP;Oxidoreductase;Phosphoprotein;Plastid;Reference proteome;Ubl conjugation;	1.4.1.2;1.4.1.3;1.4.1.4;3.1.3.-;3.1.3.104;	;K00262;K21063;	UniRef50_P95544	UniRef90_P94598	EMPTY	Unknown SUPERKINGDOM	Unknown KINGDOM	Unknown PHYLUM	Unknown CLASS	Unknown ORDER	Unknown FAMILY	Unknown GENUS	Unknown SPECIES	Unknown SUBSPECIES	0.0131489	0.0163438	0.0111854	0.0137741	0.00854975	0.0169884	0.0126652	0.0118252	0.00583294	0.0171958	0.0229612	0.0100106	0.0097478	0.0092397	0.019276	0.0192102	0.00847663	0.0115953	0.00587457	0.0209964	0.00903993	0.017438	0.00573157	0.0131558	0.00999714	0.00726049	0.0116916	0.00802076	0.0123533	0.00647821	0.01051	0.0108862	0.00422035
Meta-Protein 45	BLAST_IGHA2_HUMAN Immunoglobulin heavy constant alpha 2 OS=Homo sapiens GN=IGHA2 PE=1 SV=4_P01877	3D-structure;Adaptive immunity;Alternative splicing;Cell membrane;Chromophore;Chromosomal rearrangement;Complete proteome;Direct protein sequencing;Disease mutation;Disulfide bond;GTPase activation;Glycoprotein;Immunity;Immunoglobulin C region;Immunoglobulin V region;Immunoglobulin domain;Isopeptide bond;Membrane;Phosphoprotein;Polymorphism;Pyrrolidone carboxylic acid;Reference proteome;Repeat;Se…	;	;K20315;	EMPTY	EMPTY	EMPTY	Eukaryota	Metazoa	Chordata	Unknown CLASS	Unknown ORDER	Unknown FAMILY	Unknown GENUS	Unknown SPECIES	Unknown SUBSPECIES	0.00915555	0.00938257	0.00740848	0.0120523	0.0229775	0.00939511	0.0063326	0.00154242	0.00443304	0.00837743	0.00158353	0.0115016	0.00943834	0.0113516	0.0157499	0.00731819	0.00254299	0.0100085	0.0135694	0.00903915	0.00970955	0.0189135	0.0171947	0.00469851	0.00999714	0.0357712	0.00591979	0.00306676	0.0226477	0.0192383	0.00540958	0.0179526	0.0117725
Meta-Protein 53	BLAST_RRBR2_CLOAB Reverse rubrerythrin-2 OS=Clostridium acetobutylicum (strain ATCC 824 / DSM 792 / JCM 1419 / LMG 5710 / VKM B-1787) GN=rbr3B PE=1 SV=1_Q97D83	Complete proteome;Detoxification;Direct protein sequencing;Electron transport;Iron;Isomerase;Leucine-rich repeat;Metal-binding;NAD;Oxidoreductase;Peroxidase;Pyridoxal phosphate;Reference proteome;Repeat;Stress response;Transport;	;1.11.1.1;5.1.1.1;	;K01775;K19824;	UniRef50_Q97D83	UniRef90_Q97D83	UniRef100_Q97D82	Unknown SUPERKINGDOM	Unknown KINGDOM	Unknown PHYLUM	Unknown CLASS	Unknown ORDER	Unknown FAMILY	Unknown GENUS	Unknown SPECIES	Unknown SUBSPECIES	0.00749976	0.0082728	0.00522952	0.00998623	0.00940472	0.00875161	0.0140419	0.00394173	0.0123658	0.00999412	0.0180127	0.00788072	0.00464181	0.0120116	0.00799248	0.00716573	0.0139259	0.0135482	0.00744663	0.0116726	0.0106303	0.0206573	0.0111447	0.0104933	0.0131391	0.00513547	0.00651177	0.0106157	0.0142063	0.0149195	0.00803709	0.0147059	0.00510884
Meta-Protein 37	MYH2_CANLF Myosin-2 OS=Canis lupus familiaris GN=MYH2 PE=3 SV=1	3D-structure;ATP-binding;Acetylation;Actin-binding;Alport syndrome;Alternative splicing;Aortic aneurysm;Atrial septal defect;Calmodulin-binding;Cardiomyopathy;Cataract;Cell adhesion;Cell projection;Cell shape;Chromosomal rearrangement;Coiled coil;Complete proteome;Cytoplasm;Cytoskeleton;Deafness;Direct protein sequencing;Disease mutation;Membrane;Methylation;Motor protein;Muscle protein;Myosin;Ne…	;	;K10352;K17751;	UniRef50_P12883	UniRef90_A7E2Y1	UniRef100_A7E2Y1	Eukaryota	Unknown KINGDOM	Unknown PHYLUM	Unknown CLASS	Unknown ORDER	Unknown FAMILY	Unknown GENUS	Unknown SPECIES	Unknown SUBSPECIES	0.00944775	0.00716303	0.0140906	0.0323691	0.00555734	0.011583	0.0305617	0.000856898	0.000466636	0.00587889	0.0122724	0.0212993	0.00510599	0.0295671	0.000235073	0.0280531	0.0263986	0.019773	0.00231673	0.00291815	0.00652884	0.00509725	0.000318421	0.0140955	0.00399886	0.00566673	0.00340388	0.0127389	0.0323245	0.00392619	0.00386399	0.0013369	0.00355398
Meta-Protein 113	CBPB1_HUMAN Carboxypeptidase B OS=Homo sapiens GN=CPB1 PE=1 SV=4	3D-structure;ATP-binding;Blood coagulation;Carboxypeptidase;Cell membrane;Chaperone;Cleavage on pair of basic residues;Coiled coil;Complete proteome;Cytoplasm;Cytoskeleton;Direct protein sequencing;Disulfide bond;Fibrinolysis;G-protein coupled receptor;Glycoprotein;Glycosyltransferase;Golgi apparatus;Hemostasis;Hydrolase;Lipid metabolism;Membrane;Metal-binding;Metalloprotease;Nucleotide-binding;O…	;2.4.1.-;3.1.3.4;3.4.17.-;3.4.17.1;3.4.17.2;3.4.17.20;	;K01291;K01300;K03695;K04257;K08779;K08781;K11257;	UniRef50_P54538	EMPTY	EMPTY	Unknown SUPERKINGDOM	Unknown KINGDOM	Unknown PHYLUM	Unknown CLASS	Unknown ORDER	Unknown FAMILY	Unknown GENUS	Unknown SPECIES	Unknown SUBSPECIES	0.0211357	0.00928168	0.00929692	0.00103306	0.0356952	0.0302445	0.0231278	0.000342759	0.00863276	0.010582	0.00138559	0.0257721	0.0114498	0.00356389	0.00446638	0.00365909	0.00242189	0.00939827	0.0138176	0.0206406	0.00937474	0.00147552	0.0176723	0.00485513	0.0185661	0.00885426	0.00636377	0.00707714	0.0142063	0.0151158	0.00216383	0.00496562	0.0228787
Meta-Protein 151	BLAST_A1AT_HUMAN Alpha-1-antitrypsin OS=Homo sapiens GN=SERPINA1 PE=1 SV=3_P01009	3D-structure;Acute phase;Alternative splicing;Blood coagulation;Complete proteome;Direct protein sequencing;Endoplasmic reticulum;Extracellular matrix;Glycoprotein;Hemostasis;Phosphoprotein;Polymorphism;Protease inhibitor;Reference proteome;Secreted;Serine protease inhibitor;Signal;	;	;K03984;K04525;	UniRef50_P38029	UniRef90_P38029	UniRef100_P38029	Eukaryota	Metazoa	Chordata	Mammalia	Unknown ORDER	Unknown FAMILY	Unknown GENUS	Unknown SPECIES	Unknown SUBSPECIES	0.0135385	0.0124092	0.0117664	0	0.0113284	0.0135135	0.00881057	0.0113111	0.0179655	0.010876	0.0144497	0.0112886	0.00464181	0.0130676	0.0131641	0.00335417	0.0106563	0.00768949	0.00761211	0.00797153	0.00803549	0.00241449	0.00987104	0.00109632	0.0102828	0.016646	0.00710374	0.00908233	0.012971	0.00942285	0.00834621	0.0143239	0.0191026
Meta-Protein 74	BLAST_NIFJ_ANAVA Pyruvate-flavodoxin oxidoreductase (Fragment) OS=Anabaena variabilis GN=nifJ PE=3 SV=1_P0C181	3D-structure;4Fe-4S;Calcium;Complete proteome;Cytoplasm;Direct protein sequencing;Disulfide bond;Electron transport;FAD;FMN;Flavoprotein;Iron;Iron-sulfur;Magnesium;Metal-binding;Mitochondrion;NADP;Nitrogen fixation;Oxidoreductase;Plasmid;Pyruvate;Reference proteome;Repeat;Thiamine pyrophosphate;Transit peptide;Transport;	1.16.1.5;1.2.1.51;1.2.7.-;1.2.7.1;	;K03737;K21682;	EMPTY	EMPTY	EMPTY	Unknown SUPERKINGDOM	Unknown KINGDOM	Unknown PHYLUM	Unknown CLASS	Unknown ORDER	Unknown FAMILY	Unknown GENUS	Unknown SPECIES	Unknown SUBSPECIES	0.0115905	0.0111985	0.0108948	0.00998623	0.00406113	0.00849421	0.0126652	0.00702656	0.00163322	0.010729	0.00831354	0.00596379	0.0150085	0.00699578	0.0105783	0.0125019	0.00968758	0.0104968	0.0131557	0.00996441	0.0118858	0.0100604	0.00366184	0.0151919	0.00142816	0.00301045	0.00902768	0.0128568	0.00494132	0.00981547	0.00865533	0.0105042	0.00555309
Meta-Protein 42	Unassigned							Unknown SUPERKINGDOM	Unknown KINGDOM	Unknown PHYLUM	Unknown CLASS	Unknown ORDER	Unknown FAMILY	Unknown GENUS	Unknown SPECIES	Unknown SUBSPECIES	0.00496737	0.00655771	0.00566531	0.00447658	0.0148552	0.0124839	0.00963656	0.0066838	0.00443304	0.0120517	0.003365	0.00745474	0.00789107	0.00541183	0.00916784	0.00579357	0.00787116	0.00768949	0.014645	0.0140214	0.00862141	0.00992622	0.0154434	0.0131558	0.00971151	0.0102709	0.0150955	0.0175749	0.011118	0.00922654	0.0165379	0.00859435	0.00799645
Meta-Protein 217	CTRC_HUMAN Chymotrypsin-C OS=Homo sapiens GN=CTRC PE=1 SV=2	3D-structure;Complete proteome;Disease mutation;Disulfide bond;Glycoprotein;Hydrolase;Polymorphism;Protease;Reference proteome;Serine protease;Signal;Zymogen;	3.4.21.2;	K01311;	UniRef50_Q99895	UniRef90_Q99895	UniRef100_Q99895	Eukaryota	Metazoa	Chordata	Mammalia	Primates	Hominidae	Homo	Homo sapiens	Unknown SUBSPECIES	0.00574657	0.00595238	0.0113306	0.0113636	0.0122903	0.00939511	0.00523128	0.00205656	0.0100327	0.0069077	0.00554236	0.0121406	0.00665326	0.00646779	0.00846262	0.00350663	0.0023008	0.00268522	0.00736389	0.00839858	0.00954214	0.00523139	0.0186276	0.0064213	0.0174236	0.0115105	0.0082877	0.00436424	0.0150299	0.00706714	0.00386399	0.0103132	0.00866282
Meta-Protein 136	BLAST_RRBR2_CLOAB Reverse rubrerythrin-2 OS=Clostridium acetobutylicum (strain ATCC 824 / DSM 792 / JCM 1419 / LMG 5710 / VKM B-1787) GN=rbr3B PE=1 SV=1_Q97D83	3D-structure;Complete proteome;Cytoplasm;Detoxification;Direct protein sequencing;Electron transport;Iron;Metal-binding;NAD;Oxidoreductase;Peroxidase;Reference proteome;Stress response;Transport;Zinc;	;1.11.1.1;	;K19824;	UniRef50_Q97D83	UniRef90_Q97D83	UniRef100_Q97D82	Unknown SUPERKINGDOM	Unknown KINGDOM	Unknown PHYLUM	Unknown CLASS	Unknown ORDER	Unknown FAMILY	Unknown GENUS	Unknown SPECIES	Unknown SUBSPECIES	0.00457777	0.00857546	0.00566531	0.00792011	0.00694667	0.00836551	0.00743392	0.00154242	0.0109659	0.00999412	0.0126683	0.00724175	0.00263036	0.00871172	0.00963799	0.00609849	0.00823444	0.00744538	0.0055436	0.0108185	0.0111325	0.0178404	0.00398026	0.00924041	0.0151385	0.00407296	0.00473583	0.00707714	0.0107062	0.00706714	0.00401855	0.00993125	0.00533096
Meta-Protein 175	PPBI_HUMAN Intestinal-type alkaline phosphatase OS=Homo sapiens GN=ALPI PE=1 SV=2	3D-structure;Cell membrane;Complete proteome;Direct protein sequencing;Disulfide bond;GPI-anchor;Glycoprotein;Hydrolase;Lipoprotein;Magnesium;Membrane;Metal-binding;Polymorphism;Reference proteome;Signal;Transmembrane;Transmembrane helix;Zinc;	3.1.3.1;	;K01077;	UniRef50_P05187	EMPTY	EMPTY	Eukaryota	Metazoa	Chordata	Mammalia	Unknown ORDER	Unknown FAMILY	Unknown GENUS	Unknown SPECIES	Unknown SUBSPECIES	0.00545437	0.00625504	0.0161243	0.00860882	0.0160308	0.0172458	0.0101872	0.00736932	0.0151657	0.010582	0.00158353	0.0210863	0.00742689	0.00884372	0.00399624	0.000762311	0.00181642	0.00634688	0.00372332	0.0101779	0.0111325	0.00160966	0.0160802	0.000313234	0.0137104	0.0095626	0.00236791	0.00707714	0.0105003	0.00314095	0.0057187	0.000190985	0.0108841
Meta-Protein 104	Unassigned							Unknown SUPERKINGDOM	Unknown KINGDOM	Unknown PHYLUM	Unknown CLASS	Unknown ORDER	Unknown FAMILY	Unknown GENUS	Unknown SPECIES	Unknown SUBSPECIES	0.00379858	0.00544794	0.00639163	0.0065427	0.0151758	0.00630631	0.00798458	0.00342759	0.00536631	0.00734862	0.00158353	0.00638978	0.00587962	0.00435586	0.00564175	0.00503125	0.00799225	0.00549249	0.0121628	0.0128826	0.00929104	0.00979209	0.0103487	0.00689115	0.00571265	0.00796883	0.00932366	0.0113234	0.0105003	0.00608559	0.01051	0.00974026	0.00799645
Meta-Protein 138	BLAST_KV240_HUMAN Immunoglobulin kappa variable 2-40 OS=Homo sapiens GN=IGKV2-40 PE=3 SV=2_A0A087WW87	3D-structure;Adaptive immunity;Cell membrane;Complete proteome;Direct protein sequencing;Disease mutation;Disulfide bond;Hybridoma;Immunity;Immunoglobulin C region;Immunoglobulin V region;Immunoglobulin domain;Membrane;Monoclonal antibody;Polymorphism;Reference proteome;Repeat;Secreted;Signal;	;	;	UniRef50_P01597	UniRef90_P01597	UniRef100_P01597	Eukaryota	Metazoa	Chordata	Mammalia	Unknown ORDER	Unknown FAMILY	Unknown GENUS	Unknown SPECIES	Unknown SUBSPECIES	0.00730496	0.0145278	0.00363161	0.00378788	0.019985	0.0151866	0.00715859	0.000856898	0.00606626	0.00573192	0.00534442	0.0146965	0.00495126	0.0113516	0.0171603	0.00350663	0.00181642	0.00585866	0.0110045	0.00448399	0.00644513	0.0119383	0.012896	0.00125294	0.0125678	0.0164689	0.0028119	0.000825666	0.0137945	0.00549666	0.00216383	0.00248281	0.0173256
Meta-Protein 59	BLAST_TPIS_BACV8 Triosephosphate isomerase OS=Bacteroides vulgatus (strain ATCC 8482 / DSM 1447 / JCM 5826 / NBRC 14291 / NCTC 11154) GN=tpiA PE=3 SV=1_A6KXL2	3D-structure;ATP-binding;Complete proteome;Cytoplasm;Direct protein sequencing;Fatty acid biosynthesis;Fatty acid metabolism;Gluconeogenesis;Glycolysis;Isomerase;Kinase;Lipid biosynthesis;Lipid metabolism;Multifunctional enzyme;Nucleotide-binding;Pentose shunt;Phosphoprotein;Reference proteome;Transferase;Virulence;	2.7.2.3;5.3.1.1;	;K00927;K01803;	UniRef50_Q67SW4	UniRef90_A5UZW4	UniRef100_A5UZW4	Unknown SUPERKINGDOM	Unknown KINGDOM	Unknown PHYLUM	Unknown CLASS	Unknown ORDER	Unknown FAMILY	Unknown GENUS	Unknown SPECIES	Unknown SUBSPECIES	0.00555177	0.00474173	0.00392214	0.00826446	0.00961847	0.0133848	0.00743392	0.00771208	0.00606626	0.00352734	0.00752177	0.00191693	0.00696271	0.00580781	0.00305595	0.0056411	0.00896101	0.0090321	0.0120801	0.00846975	0.00125555	0.00295104	0.0108263	0.0083007	0.00514139	0.00672924	0.00976765	0.00908233	0.00823554	0.0102081	0.00958269	0.0110772	0.00555309
Meta-Protein 131	BLAST_TRY1_HUMAN Trypsin-1 OS=Homo sapiens GN=PRSS1 PE=1 SV=1_P07477	3D-structure;Alternative splicing;Calcium;Complete proteome;Digestion;Direct protein sequencing;Disease mutation;Disulfide bond;Hydrolase;Metal-binding;Polymorphism;Protease;Reference proteome;Secreted;Serine protease;Signal;Sulfation;Zymogen;	3.4.21.4;	;K01312;	UniRef50_P35030	UniRef90_P35030	UniRef100_P35030	Eukaryota	Metazoa	Chordata	Mammalia	Unknown ORDER	Unknown FAMILY	Unknown GENUS	Unknown SPECIES	Unknown SUBSPECIES	0.00886335	0.0178571	0.00958745	0.00516529	0.0167789	0.0111969	0.0101872	0.0017138	0.0135324	0.0151382	0.00158353	0.0159744	0.00603435	0.0031679	0.0141044	0.00137216	0.00351175	0.00122055	0.00934966	0.013452	0.0227672	0.00134138	0.00684604	0.00219264	0.00942588	0.00371879	0.00369987	0.002477	0.00679432	0.00333726	0.00278207	0.00171887	0.0157708
Meta-Protein 162	ALBU_PIG Serum albumin OS=Sus scrofa GN=ALB PE=1 SV=2	3D-structure;Allergen;Alternative splicing;Cleavage on pair of basic residues;Complete proteome;Copper;Cytoplasm;Direct protein sequencing;Disease mutation;Disulfide bond;Glycation;Glycoprotein;Lipid-binding;Metal-binding;Methylation;Phosphoprotein;Polymorphism;Protease inhibitor;Reference proteome;Repeat;Secreted;Serine protease inhibitor;Signal;Sulfation;Zinc;	;	;K16141;	EMPTY	EMPTY	EMPTY	Eukaryota	Metazoa	Chordata	Unknown CLASS	Unknown ORDER	Unknown FAMILY	Unknown GENUS	Unknown SPECIES	Unknown SUBSPECIES	0.00224019	0.000807103	0.00276002	0.0072314	0.00170995	0.0024453	0.00578194	0	0	0.00132275	0.00613618	0.00596379	0.00464181	0.00329989	0.00211566	0.00503125	0.00399612	0.00280727	0.000248221	0.00142349	0.00661254	0.00764588	0	0.00140955	0.000856898	0.0908447	0.000443984	0.00483605	0.00576488	0.00196309	0.00216383	0.00190985	0.00310973
Meta-Protein 166	BLAST_HBD_CLOAB 3-hydroxybutyryl-CoA dehydrogenase OS=Clostridium acetobutylicum (strain ATCC 824 / DSM 792 / JCM 1419 / LMG 5710 / VKM B-1787) GN=hbd PE=1 SV=2_P52041	Complete proteome;Fatty acid metabolism;Lipid metabolism;NADP;Oxidoreductase;Reference proteome;	1.1.1.157;	K00074;	UniRef50_Q0AVM2	UniRef90_P52041	UniRef100_P52041	Bacteria	Unknown KINGDOM	Firmicutes	Clostridia	Unknown ORDER	Unknown FAMILY	Unknown GENUS	Unknown SPECIES	Unknown SUBSPECIES	0.00350638	0.00585149	0.00944218	0.00516529	0.00523672	0	0.00963656	0.00565553	0.00373308	0.00911229	0.00633413	0.00894569	0.0040229	0.00475185	0.00305595	0.00594603	0.00508598	0.00451605	0.0055436	0.0086121	0.00878882	0.00804829	0.00127368	0.00908379	0.00514139	0.00672924	0.00636377	0.00636943	0.0115298	0.00372988	0.00231839	0.00840336	0.00955131
Meta-Protein 304	CTRB1_RAT Chymotrypsinogen B OS=Rattus norvegicus GN=Ctrb1 PE=1 SV=1	3D-structure;Complete proteome;Digestion;Disulfide bond;Hydrolase;Phosphoprotein;Polymorphism;Protease;Reference proteome;Secreted;Serine protease;Signal;Zymogen;	3.4.21.1;	K01310;	UniRef50_P07338	UniRef90_P07338	UniRef100_Q9CR35	Eukaryota	Metazoa	Chordata	Mammalia	Unknown ORDER	Unknown FAMILY	Unknown GENUS	Unknown SPECIES	Unknown SUBSPECIES	0.00535697	0.00978612	0.00319582	0.00103306	0.0163514	0.0015444	0.0027533	0.00154242	0.0156323	0.00411523	0.000791766	0.0134185	0.00835525	0.00237592	0.00587682	0.000762311	0.00108985	0.00170878	0.00736389	0.00483986	0.00845401	0.00134138	0.00796052	0	0.0128535	0.00212502	0.00695575	0.00342062	0.0220301	0.00431881	0.00185471	0.00343774	0.00977343
Meta-Protein 215	PIGR_HUMAN Polymeric immunoglobulin receptor OS=Homo sapiens GN=PIGR PE=1 SV=4	3D-structure;Cell membrane;Complete proteome;Direct protein sequencing;Disulfide bond;Glycoprotein;Immunoglobulin domain;Membrane;Phosphoprotein;Polymorphism;Reference proteome;Repeat;Secreted;Signal;Transmembrane;Transmembrane helix;	;	K13073;	UniRef50_P01833	UniRef90_P01833	UniRef100_P01833	Eukaryota	Metazoa	Chordata	Mammalia	Primates	Hominidae	Homo	Homo sapiens	Unknown SUBSPECIES	0.00107139	0.0041364	0.00261476	0.00309917	0.00876349	0.0033462	0.00027533	0	0.000466636	0.00279248	0.000197941	0.00489883	0.00293981	0.00369588	0.00728726	0.00411648	0.000484379	0.00427194	0.00653649	0.00455516	0.00535699	0.0130114	0.00716446	0.000156617	0.00457012	0.0171773	0.00325588	0.00117952	0.0154416	0.0121712	0.00247295	0.0166157	0.0037761
Meta-Protein 76	Unassigned	3D-structure;Complete proteome;Direct protein sequencing;Periplasm;Reference proteome;Signal;Sugar transport;Transport;	;	K10108;K15770;	UniRef50_P58300	UniRef90_Q9V297	UniRef100_Q9V297	Unknown SUPERKINGDOM	Unknown KINGDOM	Unknown PHYLUM	Unknown CLASS	Unknown ORDER	Unknown FAMILY	Unknown GENUS	Unknown SPECIES	Unknown SUBSPECIES	0.00360378	0.00554883	0.00900639	0.00378788	0.010046	0	0.00688326	0	0.00489967	0.0146972	0	0.0112886	0.00154727	0.00409187	0.00493653	0.00167708	0.00302737	0.00207494	0.00339235	0.0103915	0.0152339	0.00979209	0.00254737	0.00375881	0.00342759	0.00531256	0.00162794	0.00542581	0.0140004	0.0102081	0.000618238	0.0101222	0.00977343
Meta-Protein 168	BLAST_G3PC_LEIME Glyceraldehyde-3-phosphate dehydrogenase, cytosolic OS=Leishmania mexicana GN=GAPC PE=3 SV=3_Q01558	3D-structure;Acetylation;Apoptosis;Complete proteome;Cytoplasm;Cytoskeleton;Direct protein sequencing;Glycolysis;Isopeptide bond;Methylation;NAD;Nucleotide-binding;Nucleus;Oxidoreductase;Phosphoprotein;Reference proteome;S-nitrosylation;Transferase;Translation regulation;Ubl conjugation;	1.2.1.12;2.6.99.-;	;K00134;	EMPTY	EMPTY	EMPTY	Unknown SUPERKINGDOM	Unknown KINGDOM	Unknown PHYLUM	Unknown CLASS	Unknown ORDER	Unknown FAMILY	Unknown GENUS	Unknown SPECIES	Unknown SUBSPECIES	0.00681796	0	0	0.00964187	0.0115422	0	0.00743392	0.0104542	0	0	0.0081156	0	0.00696271	0.0093717	0	0.00777558	0.0106563	0.00976443	0.00777759	0.0198577	0.00083703	0.00496311	0.00509473	0.000783085	0	0.00460421	0.00680775	0.000471809	0.00679432	0.0121712	0.0108192	0.00534759	0.00444247
Meta-Protein 220	BLAST_DMBT1_RABIT Deleted in malignant brain tumors 1 protein OS=Oryctolagus cuniculus GN=Dmbt1 PE=1 SV=2_Q95218	Alternative splicing;Antiviral defense;Complete proteome;Cytoplasmic vesicle;Developmental protein;Differentiation;Direct protein sequencing;Disulfide bond;Glycoprotein;Host-virus interaction;Membrane;Phosphoprotein;Polymorphism;Protein transport;Reference proteome;Repeat;Secreted;Signal;Transmembrane;Transmembrane helix;Transport;Tumor suppressor;	;	K13912;	EMPTY	EMPTY	EMPTY	Eukaryota	Metazoa	Chordata	Mammalia	Unknown ORDER	Unknown FAMILY	Unknown GENUS	Unknown SPECIES	Unknown SUBSPECIES	0.00214279	0.00232042	0.00290529	0.00378788	0.0102597	0.0023166	0.00385463	0.0017138	0.0172655	0.00308642	0.00138559	0.00447284	0.00371345	0.00356389	0.000940291	0.00137216	0.00339065	0.00280727	0.0034751	0.00284698	0.00426885	0.00254863	0.00843815	0.00704777	0.00799771	0.00850009	0.00473583	0.004954	0.0162652	0.00765607	0.0015456	0.00190985	0.00288761
Meta-Protein 193	CEL2A_HUMAN Chymotrypsin-like elastase family member 2A OS=Homo sapiens GN=CELA2A PE=1 SV=1	3D-structure;Complete proteome;Direct protein sequencing;Disulfide bond;Hydrolase;Polymorphism;Protease;Reference proteome;Secreted;Serine protease;Signal;Zymogen;	3.4.21.71;	K01346;	UniRef50_P05208	UniRef90_P08218	UniRef100_P08218	Eukaryota	Metazoa	Chordata	Mammalia	Unknown ORDER	Unknown FAMILY	Unknown GENUS	Unknown SPECIES	Unknown SUBSPECIES	0.00350638	0.00453995	0.00116212	0.00275482	0.0329165	0.0190476	0.00137665	0.00017138	0.00629958	0.0016167	0.000791766	0.00489883	0.00324927	0.000659979	0.00164551	0.000152462	0.000605473	0.000976443	0.000910144	0.00113879	0.00184147	0.000804829	0.0256329	0	0.0185661	0.00566673	0.000147995	0.000589762	0.0137945	0.00176678	0.000618238	0.000381971	0.00288761
Meta-Protein 1203	PHSA_PHAVU Phaseolin, alpha-type OS=Phaseolus vulgaris PE=1 SV=1	3D-structure;Glycoprotein;Seed storage protein;Signal;Storage protein;Vacuole;	;	;	UniRef50_P07219	UniRef90_P07219	EMPTY	Eukaryota	Viridiplantae	Streptophyta	Unknown CLASS	Fabales	Fabaceae	Phaseolus	Phaseolus vulgaris	Unknown SUBSPECIES	0	0	0.00145264	0	0	0	0	0	0	0	0.00138559	0	0	0.00158395	0	0	0	0	0	0	0	0	0	0.0701644	0.0605541	0	0	0.000589762	0	0	0	0	0
Meta-Protein 90	ENPP7_RAT Ectonucleotide pyrophosphatase/phosphodiesterase family member 7 OS=Rattus norvegicus GN=Enpp7 PE=1 SV=1	3D-structure;Alternative splicing;Blood coagulation;Cell membrane;Complete proteome;Direct protein sequencing;Disulfide bond;Glycoprotein;Hemostasis;Hydrolase;Membrane;Metal-binding;Polymorphism;Reference proteome;Signal;Transmembrane;Transmembrane helix;Zinc;	3.1.4.12;3.6.1.29;	K12354;K18424;	UniRef50_Q9Y6X5	EMPTY	EMPTY	Eukaryota	Metazoa	Chordata	Mammalia	Unknown ORDER	Unknown FAMILY	Unknown GENUS	Unknown SPECIES	Unknown SUBSPECIES	0.00603876	0.0049435	0.00668216	0.00344353	0.00288554	0.00527671	0.0090859	0.00497001	0.00909939	0.00734862	0	0.00788072	0.00247563	0.00593981	0.0051716	0.00442141	0.00496488	0.00439399	0.00314413	0.00391459	0.00376664	0.000134138	0.00429868	0.00109632	0.00971151	0.00389587	0.000295989	0.00471809	0.00761787	0.00294464	0.0049459	0.00725745	0.00777432
Meta-Protein 99	BLAST_CDHR2_HUMAN Cadherin-related family member 2 OS=Homo sapiens GN=CDHR2 PE=1 SV=2_Q9BYE9	3D-structure;Calcium;Cell adhesion;Cell junction;Cell membrane;Cell projection;Complete proteome;Differentiation;Glycoprotein;Membrane;Phosphoprotein;Polymorphism;Reference proteome;Repeat;Signal;Transmembrane;Transmembrane helix;	;	K16502;	EMPTY	EMPTY	EMPTY	Eukaryota	Metazoa	Chordata	Mammalia	Unknown ORDER	Unknown FAMILY	Unknown GENUS	Unknown SPECIES	Unknown SUBSPECIES	0.00740236	0.00272397	0.00711795	0.000344353	0.00897724	0.0018018	0.0063326	0.00497001	0.00886608	0.00631981	0.00534442	0.00702875	0.00324927	0.00488384	0.00470146	0.00320171	0.00411722	0.00378372	0.0034751	0.00391459	0.00451996	0.00308518	0.0062092	0.00438528	0.00628392	0.00336462	0.00458783	0.00283086	0.00555899	0.00510404	0.00386399	0.00668449	0.00666371
Meta-Protein 82	BLAST_NIFJ_ENTAG Pyruvate-flavodoxin oxidoreductase OS=Enterobacter agglomerans GN=nifJ PE=3 SV=3_P19543	4Fe-4S;Electron transport;Iron;Iron-sulfur;Metal-binding;Nitrogen fixation;Oxidoreductase;Plasmid;Repeat;Transport;	1.2.7.-;	;	UniRef50_P03833	UniRef90_P03833	UniRef100_P03833	Bacteria	Unknown KINGDOM	Unknown PHYLUM	Unknown CLASS	Unknown ORDER	Unknown FAMILY	Unknown GENUS	Unknown SPECIES	Unknown SUBSPECIES	0.00788935	0.0074657	0.00493899	0.00688705	0.00256492	0.000514801	0.00495595	0.00154242	0.00116659	0.00470312	0.00217736	0.00553781	0.00727216	0.00277191	0.00423131	0.00792804	0.00326956	0.00353961	0.00703293	0.00298932	0.0112162	0.00764588	0.00143289	0.00391543	0.00114253	0.000885426	0.00118396	0.00613352	0.00370599	0.00157048	0.000463679	0.00763942	0.00510884
Meta-Protein 262	BLAST_ATPB_BACV8 ATP synthase subunit beta OS=Bacteroides vulgatus (strain ATCC 8482 / DSM 1447 / JCM 5826 / NBRC 14291 / NCTC 11154) GN=atpD PE=3 SV=1_A6L4L7	3D-structure;ATP synthesis;ATP-binding;Acetylation;Allergen;Behavior;CF(1);Cell inner membrane;Cell membrane;Cell projection;Chloroplast;Cilium;Complete proteome;Cyanelle;Direct protein sequencing;Glycoprotein;Hydrogen ion transport;Hydrolase;Ion transport;Membrane;Mitochondrion;Mitochondrion inner membrane;Nucleotide-binding;Phosphoprotein;Plastid;Polymorphism;RNA editing;Reference proteome;Sodi…	3.6.3.14;3.6.3.15;	;K02112;K02133;	EMPTY	EMPTY	UniRef100_A6L4L7	Unknown SUPERKINGDOM	Unknown KINGDOM	Unknown PHYLUM	Unknown CLASS	Unknown ORDER	Unknown FAMILY	Unknown GENUS	Unknown SPECIES	Unknown SUBSPECIES	0.00438297	0.00322841	0.00276002	0.00241047	0.0034199	0.0027027	0.00523128	0.00599829	0.00186654	0.00220459	0.00435471	0.00149095	0.010212	0.00857973	0.00658204	0.00853789	0.0150157	0.00891005	0.00678471	0.00533808	0.00225998	0.00603622	0.000955262	0.00219264	0	0.000885426	0.0102116	0.00294881	0.00267655	0.00471143	0.00680062	0.000572956	0.000888494
Meta-Protein 116	BLAST_CBPA1_HUMAN Carboxypeptidase A1 OS=Homo sapiens GN=CPA1 PE=1 SV=2_P15085	3D-structure;Carboxypeptidase;Complete proteome;Direct protein sequencing;Disulfide bond;Hydrolase;Metal-binding;Metalloprotease;Polymorphism;Protease;Reference proteome;Secreted;Signal;Zinc;Zymogen;	3.4.17.1;	K08779;	UniRef50_P15085	UniRef90_P15085	UniRef100_P15085	Eukaryota	Metazoa	Chordata	Mammalia	Unknown ORDER	Unknown FAMILY	Unknown GENUS	Unknown SPECIES	Unknown SUBSPECIES	0.00720756	0.00433818	0.00493899	0.00103306	0.013359	0.018018	0.0110132	0.000342759	0.00419972	0.00440917	0.000395883	0.0108626	0.00386817	0.00197994	0.00329102	0.00167708	0.00108985	0.00585866	0.0043025	0.00313167	0.00435256	0.000536553	0.00206973	0.00234926	0.0117109	0.00212502	0.00414385	0.00401038	0.00617665	0.000392619	0.000927357	0.00210084	0.00910706
Meta-Protein 2	BLAST_EFG_BACV8 Elongation factor G OS=Bacteroides vulgatus (strain ATCC 8482 / DSM 1447 / JCM 5826 / NBRC 14291 / NCTC 11154) GN=fusA PE=3 SV=1_A6KYJ7	3D-structure;Acetylation;Alternative splicing;Chloroplast;Complete proteome;Cytoplasm;Direct protein sequencing;Elongation factor;GTP-binding;Isopeptide bond;Mitochondrion;Nucleotide-binding;Phosphoprotein;Plasmid;Plastid;Polymorphism;Protein biosynthesis;Reference proteome;Transit peptide;Ubl conjugation;	;	;K02355;	UniRef50_P80868	EMPTY	EMPTY	Unknown SUPERKINGDOM	Unknown KINGDOM	Unknown PHYLUM	Unknown CLASS	Unknown ORDER	Unknown FAMILY	Unknown GENUS	Unknown SPECIES	Unknown SUBSPECIES	0.00584397	0.00322841	0.000871586	0.00413223	0.000320616	0.0001287	0.00110132	0.0106255	0.000933271	0.00176367	0.0023753	0.00212993	0.00680798	0.00686378	0.00376117	0.000914774	0.00508598	0.00854388	0.00380606	0.000782918	0.0026785	0.00120724	0	0.00563821	0.00114253	0.000177085	0.0100636	0.00802076	0.000823554	0.00490773	0.00680062	0.00305577	0.00155486
Meta-Protein 154	Unassigned							Unknown SUPERKINGDOM	Unknown KINGDOM	Unknown PHYLUM	Unknown CLASS	Unknown ORDER	Unknown FAMILY	Unknown GENUS	Unknown SPECIES	Unknown SUBSPECIES	0.00623356	0.000605327	0.00116212	0.00241047	0.00427487	0.000772201	0.00440529	0.00514139	0	0.000293945	0.00613618	0	0.00649853	0.00580781	0.000940291	0.00518372	0.00593364	0.00451605	0.00587457	0.00370107	0.000418515	0.0103286	0.0062092	0.000939702	0	0.00425004	0.00799171	0.000825666	0.00514721	0.010797	0.0108192	0.0112681	0
Meta-Protein 321	BLAST_SUSC_BACTN TonB-dependent receptor SusC OS=Bacteroides thetaiotaomicron (strain ATCC 29148 / DSM 2079 / NCTC 10582 / E50 / VPI-5482) GN=susC PE=1 SV=1_Q8A1G1	Carbohydrate metabolism;Cell outer membrane;Complete proteome;Membrane;Receptor;Reference proteome;Signal;TonB box;Transmembrane;Transmembrane beta strand;Transport;	;	K21573;	UniRef50_Q8A1G1	UniRef90_Q8A1G1	UniRef100_Q8A1G1	Bacteria	Unknown KINGDOM	Bacteroidetes	Bacteroidia	Bacteroidales	Bacteroidaceae	Bacteroides	Bacteroides thetaiotaomicron	Bacteroides thetaiotaomicron VPI-5482	0.000389598	0	0	0.00585399	0	0	0.0104626	0.00188518	0	0.000293945	0.00870942	0	0.00773635	0.0100317	0	0.0132642	0.0121095	0.00927621	0.00124111	0.0120285	0	0.00429242	0	0.00595145	0	0.00265628	0.000739973	0.00224109	0	0.00137417	0.00819165	0.00630252	0
Meta-Protein 67	CLCA1_MACMU Calcium-activated chloride channel regulator 1 OS=Macaca mulatta GN=CLCA1 PE=2 SV=1	Alternative splicing;Autocatalytic cleavage;Calcium;Calcium transport;Cell adhesion;Cell junction;Cell membrane;Chloride;Complete proteome;Direct protein sequencing;Glycoprotein;Hydrolase;Ion transport;Membrane;Metal-binding;Metalloprotease;Phosphoprotein;Polymorphism;Protease;Reference proteome;Secreted;Signal;Transmembrane;Transmembrane helix;Transport;Zinc;	3.4.-.-;	;K05027;K05028;K05030;	UniRef50_Q2TU62	UniRef90_Q2TU62	UniRef100_Q2TU62	Eukaryota	Metazoa	Chordata	Mammalia	Unknown ORDER	Unknown FAMILY	Unknown GENUS	Unknown SPECIES	Unknown SUBSPECIES	0.00564917	0.00706215	0.00769901	0.00344353	0.00630544	0.00694981	0.00440529	0.00102828	0.000699953	0.00925926	0.000791766	0.00660277	0.00293981	0.00646779	0.00752233	0.00503125	0.00266408	0.0032955	0.00463346	0.00476868	0.00426885	0.00268276	0.00716446	0.00125294	0.00371322	0.00301045	0.00207193	0.00577967	0.00761787	0.00333726	0.00123648	0.00114591	0.00821857
Meta-Protein 225	LIPP_HUMAN Pancreatic triacylglycerol lipase OS=Homo sapiens GN=PNLIP PE=1 SV=1	3D-structure;Calcium;Complete proteome;Direct protein sequencing;Disease mutation;Disulfide bond;Glycoprotein;Hibernation;Hydrolase;Lipid degradation;Lipid metabolism;Metal-binding;Reference proteome;Secreted;Signal;	3.1.1.3;	;K14073;	UniRef50_P06857	EMPTY	EMPTY	Eukaryota	Metazoa	Chordata	Mammalia	Unknown ORDER	Unknown FAMILY	Unknown GENUS	Unknown SPECIES	Unknown SUBSPECIES	0.00477257	0.00242131	0.00116212	0.00206612	0.00534359	0	0.00881057	0.00017138	0.00466636	0.00293945	0.00138559	0.00532481	0.00479653	0.00211193	0	0.000304925	0.00145314	0.00280727	0.00959788	0.00427046	0.00217628	0.000670691	0.00350263	0.00375881	0.000856898	0.00460421	0.00325588	0.0107337	0.014824	0.00137417	0.00170015	0.000954927	0.0104398
Meta-Protein 95	BLAST_PPDK_CLOSY Pyruvate, phosphate dikinase OS=Clostridium symbiosum GN=ppdK PE=1 SV=5_P22983	3D-structure;ATP-binding;Acetylation;Alternative promoter usage;Alternative splicing;Chloroplast;Complete proteome;Cytoplasm;Direct protein sequencing;Kinase;Magnesium;Metal-binding;Nucleotide-binding;Phosphoprotein;Photosynthesis;Plastid;Pyruvate;Reference proteome;Transferase;Transit peptide;	2.7.9.1;2.7.9.2;	;K01006;K01007;	UniRef50_P22983	UniRef90_P22983	UniRef100_P22983	Unknown SUPERKINGDOM	Unknown KINGDOM	Unknown PHYLUM	Unknown CLASS	Unknown ORDER	Unknown FAMILY	Unknown GENUS	Unknown SPECIES	Unknown SUBSPECIES	0.00584397	0.0103914	0.00552005	0.00585399	0.00192369	0.001287	0.00302863	0.0017138	0.0025665	0.010582	0	0.00319489	0.00448708	0.00171595	0.00634697	0.00701326	0.00145314	0.000732332	0.00289591	0.00569395	0.00594291	0.00536553	0	0.0083007	0.00114253	0.000531256	0.00236791	0.00353857	0.00597076	0.000392619	0.000309119	0.00190985	0.00155486
Meta-Protein 459	BLAST_SLAP2_CLOTH Cell surface glycoprotein 2 OS=Clostridium thermocellum (strain ATCC 27405 / DSM 1237 / NBRC 103400 / NCIMB 10682 / NRRL B-4536 / VPI 7372) GN=Cthe_3079 PE=1 SV=1_Q06853	3D-structure;Carbohydrate metabolism;Cell wall;Cellulose degradation;Complete proteome;Direct protein sequencing;Polysaccharide degradation;Reference proteome;Repeat;S-layer;Secreted;Signal;	;	;	EMPTY	EMPTY	EMPTY	Unknown SUPERKINGDOM	Unknown KINGDOM	Unknown PHYLUM	Unknown CLASS	Unknown ORDER	Unknown FAMILY	Unknown GENUS	Unknown SPECIES	Unknown SUBSPECIES	0.000876595	0	0.0169959	0.0110193	0	0	0.0184471	0.00102828	0.00163322	0.00808348	0.00455265	0.00681576	0.001702	0	0.00587682	0.0112822	0.00121095	0	0	0.00654804	0.00468737	0.00335345	0.00143289	0	0.00628392	0	0.00414385	0	0	0.00137417	0.0015456	0.00229183	0.00399822
Meta-Protein 391	GP2_HUMAN Pancreatic secretory granule membrane major glycoprotein GP2 OS=Homo sapiens GN=GP2 PE=2 SV=3	Alternative splicing;Aminopeptidase;Cell membrane;Complete proteome;Cytoplasm;DNA damage;DNA excision;DNA repair;Direct protein sequencing;Disulfide bond;EGF-like domain;Excision nuclease;GPI-anchor;Glycoprotein;Hydrolase;Lipoprotein;Membrane;Metal-binding;Metalloprotease;Protease;Reference proteome;SOS response;Secreted;Signal;Zinc;	;3.4.14.4;	;K01277;K03703;K19899;	EMPTY	EMPTY	EMPTY	Unknown SUPERKINGDOM	Unknown KINGDOM	Unknown PHYLUM	Unknown CLASS	Unknown ORDER	Unknown FAMILY	Unknown GENUS	Unknown SPECIES	Unknown SUBSPECIES	0.000973994	0.000403551	0.00116212	0.00378788	0.00299241	0	0.000825991	0.00188518	0	0.000881834	0.00138559	0.000212993	0.000773635	0.00118796	0.000470146	0.000914774	0.000847663	0.0010985	0.00562634	0.00377224	0.00368293	0.00375587	0	0.0083007	0	0.010448	0.00577179	0.0051899	0.00844142	0.00745976	0.00695518	0.00534759	0.00222124
Meta-Protein 221	BLAST_DNAK_PRELO Chaperone protein DnaK OS=Prevotella loescheii GN=dnaK PE=3 SV=1_Q93GF1	3D-structure;ATP-binding;Acetylation;Allergen;Alternative initiation;Alternative splicing;Cell inner membrane;Cell membrane;Cell wall;Chaperone;Chloroplast;Coiled coil;Complete proteome;Cyanelle;Cytoplasm;Cytoskeleton;DNA replication;Developmental protein;Differentiation;Direct protein sequencing;Disease mutation;Dwarfism;Endoplasmic reticulum;Glycoprotein;Host cell receptor for virus entry;Host-…	;3.6.4.10;	;K03283;K04043;K04044;K04045;K09490;	UniRef50_P39987	UniRef90_Q0TNS7	UniRef100_Q0TNS7	Unknown SUPERKINGDOM	Unknown KINGDOM	Unknown PHYLUM	Unknown CLASS	Unknown ORDER	Unknown FAMILY	Unknown GENUS	Unknown SPECIES	Unknown SUBSPECIES	0.00321418	0.00998789	0.00101685	0.00309917	0.000427487	0.00785071	0.00165198	0.00565553	0.00186654	0.0016167	0.00158353	0.000638978	0.00479653	0.00422386	0.00587682	0.000457387	0.00532817	0.00524838	0.00562634	0.00163701	0.00460367	0.000402414	0.00015921	0.00485513	0.00228506	0.00035417	0.00236791	0.00507195	0.001853	0.00372988	0.00448223	0.0040107	0.00111062
Meta-Protein 165	ITL1B_MOUSE Intelectin-1b OS=Mus musculus GN=Itln1b PE=1 SV=1	3D-structure;Alternative splicing;Calcium;Cell membrane;Complete proteome;Direct protein sequencing;Disulfide bond;GPI-anchor;Glycoprotein;Lectin;Lipoprotein;Membrane;Metal-binding;Polymorphism;Reference proteome;Secreted;Signal;	;	;K17527;	UniRef50_Q8WWA0	UniRef90_Q8WWA0	UniRef100_Q8WWA0	Eukaryota	Metazoa	Chordata	Mammalia	Unknown ORDER	Unknown FAMILY	Unknown GENUS	Unknown SPECIES	Unknown SUBSPECIES	0.00185059	0.00201776	0.00435793	0.00275482	0.00224431	0.0027027	0.00192731	0.0017138	0.00583294	0.00455614	0.00197941	0.00489883	0.001702	0.00290391	0.0025858	0.00365909	0.00266408	0.00170878	0.00364058	0.00199288	0.00426885	0.00764588	0.00604999	0.00360219	0.00371322	0.00247919	0.00251591	0.00188724	0.00658843	0.00294464	0.00200927	0.00458365	0.00111062
Meta-Protein 81	Unassigned	Alternative splicing;Cell membrane;Cell projection;Cilium;Complete proteome;Cytoplasm;Cytoskeleton;Developmental protein;Glycoprotein;Glycosyltransferase;Membrane;Nucleus;Phosphoprotein;Polymorphism;Reference proteome;Repeat;TPR repeat;Transferase;Transmembrane;Transmembrane helix;Ubl conjugation pathway;	;2.4.1.255;	;K03350;K09667;K16531;	UniRef50_Q9VF81	UniRef90_Q9VF81	UniRef100_Q9VF81	Unknown SUPERKINGDOM	Unknown KINGDOM	Unknown PHYLUM	Unknown CLASS	Unknown ORDER	Unknown FAMILY	Unknown GENUS	Unknown SPECIES	Unknown SUBSPECIES	0.00107139	0.00988701	0.0108948	0.00172176	0.000320616	0.0136422	0	0.00377035	0.0114326	0.0116108	0	0.00489883	0	0.00105597	0.00564175	0.000457387	0.000605473	0.00598072	0.00124111	0	0.0028459	0	0.0015921	0.00156617	0.00485576	0.00336462	0	0.00731305	0.000411777	0	0.000309119	0.000381971	0.0113283
Meta-Protein 267	BLAST_URDA_SHEON Urocanate reductase OS=Shewanella oneidensis (strain MR-1) GN=urdA PE=1 SV=1_Q8CVD0	3D-structure;Cell membrane;Chloroplast;Complete proteome;Cytoplasm;Direct protein sequencing;Electron transport;FAD;FMN;Flavoprotein;GTP-binding;Heme;Hydrolase;Iron;Lipoprotein;Magnesium;Membrane;Metal-binding;Mitochondrion;Mitochondrion inner membrane;NAD;Nucleotide-binding;Nucleus;Oxidoreductase;Palmitate;Periplasm;Phosphoprotein;Plastid;Potassium;Pyridine nucleotide biosynthesis;Reference prot…	;1.3.1.6;1.3.5.1;1.3.5.4;1.3.99.33;1.4.3.16;3.6.-.-;	;K00234;K00239;K00244;K00278;K03650;K17363;K18209;	UniRef50_P08065	UniRef90_P08065	UniRef100_P08065	Unknown SUPERKINGDOM	Unknown KINGDOM	Unknown PHYLUM	Unknown CLASS	Unknown ORDER	Unknown FAMILY	Unknown GENUS	Unknown SPECIES	Unknown SUBSPECIES	0.00155839	0.000504439	0.00421267	0.000688705	0.00716041	0.003861	0.00523128	0.00771208	0.00186654	0.00176367	0.00673001	0.00234292	0.00340399	0.0031679	0.000940291	0.010215	0.00472269	0.00463811	0.00537812	0.00434164	0.00125555	0.00509725	0.00557236	0.00407204	0.0017138	0.00212502	0.00532781	0.004954	0.000617665	0.00431881	0.0049459	0.0026738	0.00155486
Meta-Protein 300	BLAST_ENO_EUBE2 Enolase OS=Eubacterium eligens (strain ATCC 27750 / VPI C15-48) GN=eno PE=3 SV=1_C4Z1M9	3D-structure;Acetylation;Complete proteome;Cytoplasm;Cytoskeleton;Direct protein sequencing;Glycolysis;Lyase;Magnesium;Metal-binding;Phosphoprotein;Reference proteome;Secreted;Sporulation;Virulence;	4.2.1.11;	;K01689;	UniRef50_P42848	UniRef90_Q3B1G7	UniRef100_A4SGL6	Unknown SUPERKINGDOM	Unknown KINGDOM	Unknown PHYLUM	Unknown CLASS	Unknown ORDER	Unknown FAMILY	Unknown GENUS	Unknown SPECIES	Unknown SUBSPECIES	0.000973994	0.00524617	0.00130738	0	0.00470236	0.000514801	0.00385463	0.0114824	0.00326645	0.00220459	0.00376089	0.00809372	0.00680798	0.00739176	0.000940291	0.000914774	0.000484379	0.00402783	0.00173755	0.00377224	0.00251109	0.00576794	0.00254737	0.00657792	0	0.00106251	0.0121356	0.00141543	0.00226477	0.000785238	0.00510046	0.00229183	0.00399822
Meta-Protein 49	BLAST_MUCAP_PIG Apomucin (Fragment) OS=Sus scrofa PE=1 SV=2_P12021	3D-structure;Autocatalytic cleavage;Blood coagulation;Calcium;Cell adhesion;Cell membrane;Complete proteome;Direct protein sequencing;Disulfide bond;Glycoprotein;Hemostasis;Leucine-rich repeat;Membrane;Metal-binding;Phosphoprotein;Polymorphism;Reference proteome;Repeat;Secreted;Signal;Sulfation;Transmembrane;Transmembrane helix;	;	;K06261;K13908;	UniRef50_P98089	UniRef90_P98089	UniRef100_P98089	Unknown SUPERKINGDOM	Unknown KINGDOM	Unknown PHYLUM	Unknown CLASS	Unknown ORDER	Unknown FAMILY	Unknown GENUS	Unknown SPECIES	Unknown SUBSPECIES	0.00155839	0.000302663	0.00116212	0	0.00737416	0.000514801	0.00027533	0.00102828	0.00163322	0.000440917	0.000791766	0.00106496	0.000154727	0.00131996	0.00141044	0.0012197	0.000726568	0.00170878	0.00380606	0.00384342	0.00585921	0.00228035	0.0109855	0.0018794	0.00457012	0.00690632	0.00177594	0.0027129	0.00988264	0.0062819	0.00695518	0.00611154	0.00111062
Meta-Protein 110	BLAST_THLA_CLOAB Acetyl-CoA acetyltransferase OS=Clostridium acetobutylicum (strain ATCC 824 / DSM 792 / JCM 1419 / LMG 5710 / VKM B-1787) GN=thlA PE=1 SV=1_P45359	3D-structure;Acyltransferase;Complete proteome;Cytoplasm;Direct protein sequencing;Fatty acid metabolism;Lipid metabolism;PHA biosynthesis;PHB biosynthesis;Reference proteome;Transferase;	2.3.1.9;	;K00626;	EMPTY	EMPTY	EMPTY	Bacteria	Unknown KINGDOM	Unknown PHYLUM	Unknown CLASS	Unknown ORDER	Unknown FAMILY	Unknown GENUS	Unknown SPECIES	Unknown SUBSPECIES	0.00350638	0.00453995	0.00552005	0.00275482	0.00406113	0	0.00192731	0.00137104	0.00163322	0.0026455	0.0081156	0.00596379	0.000618908	0.00211193	0.00164551	0.00137216	0.00145314	0.00195289	0.00355784	0.00491103	0.00719846	0.00643863	0.00015921	0.00375881	0.00285633	0.00159377	0.00162794	0.002477	0.00555899	0.000392619	0	0.00114591	0.0037761
Meta-Protein 94	BLAST_ACDS_CLOAB Acyl-CoA dehydrogenase, short-chain specific OS=Clostridium acetobutylicum (strain ATCC 824 / DSM 792 / JCM 1419 / LMG 5710 / VKM B-1787) GN=bcd PE=1 SV=1_P52042	3D-structure;Complete proteome;Cytoplasm;Direct protein sequencing;FAD;Fatty acid metabolism;Flavoprotein;Lipid degradation;Lipid metabolism;NAD;Oxidoreductase;Reference proteome;	1.3.1.108;1.3.8.1;1.3.99.-;	;K00248;	UniRef50_Q06319	EMPTY	EMPTY	Bacteria	Unknown KINGDOM	Firmicutes	Unknown CLASS	Unknown ORDER	Unknown FAMILY	Unknown GENUS	Unknown SPECIES	Unknown SUBSPECIES	0.00399338	0.00322841	0.00537478	0.0065427	0.00160308	0.0036036	0.00385463	0.00257069	0	0.00308642	0.00732383	0.00255591	0.000928361	0.000131996	0.00399624	0.00320171	0.00157423	0.000732332	0.00231673	0.00313167	0.00351553	0.00885312	0.00286579	0.00579483	0.000285633	0.00194794	0.00384786	0.00141543	0.00247066	0	0.000618238	0.00171887	0.00310973
Meta-Protein 8	Unassigned							Unknown SUPERKINGDOM	Unknown KINGDOM	Unknown PHYLUM	Unknown CLASS	Unknown ORDER	Unknown FAMILY	Unknown GENUS	Unknown SPECIES	Unknown SUBSPECIES	0.00340898	0	0.000290529	0	0.00117559	0	0.00330396	0.00565553	0	0	0.000593824	0	0.00185672	0.00237592	0	0.00350663	0.0046016	0.000244111	0.000248221	0.00220641	0.00719846	0.0017438	0.00127368	0.00344558	0	0.00194794	0.00325588	0.00648738	0.00432366	0.0021594	0.00262751	0.0122231	0
Meta-Protein 734	BLAST_SUSC_BACTN TonB-dependent receptor SusC OS=Bacteroides thetaiotaomicron (strain ATCC 29148 / DSM 2079 / NCTC 10582 / E50 / VPI-5482) GN=susC PE=1 SV=1_Q8A1G1	Carbohydrate metabolism;Cell outer membrane;Complete proteome;Membrane;Receptor;Reference proteome;Signal;TonB box;Transmembrane;Transmembrane beta strand;Transport;	;	K21573;	UniRef50_Q8A1G1	UniRef90_Q8A1G1	UniRef100_Q8A1G1	Bacteria	Unknown KINGDOM	Bacteroidetes	Bacteroidia	Bacteroidales	Bacteroidaceae	Bacteroides	Bacteroides thetaiotaomicron	Bacteroides thetaiotaomicron VPI-5482	0	0.00262308	0	0.00550964	0.00480923	0.0002574	0	0.00719794	0.000233318	0.00514403	0.010293	0.0029819	0.000773635	0	0.00235073	0.0056411	0.000242189	0.0103747	0.000661923	0.00960854	0	0.000268276	0.00636841	0.00673453	0	0	0.00429185	0.000353857	0.00102944	0.013938	0.00448223	0	0
Meta-Protein 52	BLAST_PFP_PORGN Pyrophosphate--fructose 6-phosphate 1-phosphotransferase OS=Porphyromonas gingivalis GN=pfp PE=1 SV=1_Q9FAF8	3D-structure;Allosteric enzyme;Complete proteome;Cytoplasm;Direct protein sequencing;Glycolysis;Kinase;Magnesium;Metal-binding;Phosphoprotein;Reference proteome;Transferase;	2.7.1.90;	;K00895;	UniRef50_Q8W4M5	UniRef90_Q9EZ02	UniRef100_Q9EZ02	Unknown SUPERKINGDOM	Unknown KINGDOM	Unknown PHYLUM	Unknown CLASS	Unknown ORDER	Unknown FAMILY	Unknown GENUS	Unknown SPECIES	Unknown SUBSPECIES	0.00457777	0.00181598	0.00290529	0.000688705	0.00170995	0.0029601	0.00165198	0.00856898	0	0	0.00296912	0	0.00587962	0.00158395	0	0.00228693	0.00629692	0.0079336	0.00637101	0.00754448	0.00100444	0.000536553	0.00525394	0.000939702	0	0.000708341	0.00799171	0.00165133	0.00164711	0.00687083	0.00695518	0.000954927	0
Meta-Protein 223	BLAST_CH60_BACV8 60 kDa chaperonin OS=Bacteroides vulgatus (strain ATCC 8482 / DSM 1447 / JCM 5826 / NBRC 14291 / NCTC 11154) GN=groL PE=3 SV=1_A6KXA0	3D-structure;ATP-binding;Acetylation;Cell cycle;Cell division;Cell outer membrane;Chaperone;Complete proteome;Cytoplasm;Direct protein sequencing;Membrane;Nucleotide-binding;Phosphoprotein;Plasmid;Reference proteome;Stress response;	;	;K04077;	UniRef50_Q9C667	UniRef90_P81284	UniRef100_P81284	Bacteria	Unknown KINGDOM	Unknown PHYLUM	Unknown CLASS	Unknown ORDER	Unknown FAMILY	Unknown GENUS	Unknown SPECIES	Unknown SUBSPECIES	0.00146099	0.0110977	0.000726322	0	0	0.00514801	0.000825991	0.00257069	0	0.00102881	0.00178147	0	0.00386817	0.00290391	0.00705219	0.000152462	0.00593364	0.00781155	0.00893596	0.00135231	0.00862141	0	0	0.00360219	0.00228506	0.000531256	0.00192393	0.00589762	0.000823554	0.00608559	0.00309119	0.000572956	0.000888494
Meta-Protein 274	BLAST_MEP1A_HUMAN Meprin A subunit alpha OS=Homo sapiens GN=MEP1A PE=1 SV=2_Q16819	Complete proteome;Disulfide bond;EGF-like domain;Glycoprotein;Hydrolase;Membrane;Metal-binding;Metalloprotease;Polymorphism;Protease;Reference proteome;Signal;Transmembrane;Transmembrane helix;Zinc;Zymogen;	3.4.24.18;	K01395;	UniRef50_P28825	EMPTY	EMPTY	Eukaryota	Metazoa	Chordata	Mammalia	Unknown ORDER	Unknown FAMILY	Unknown GENUS	Unknown SPECIES	Unknown SUBSPECIES	0.00633096	0.00151332	0.00174317	0.00792011	0.00128246	0.0020592	0.00495595	0.00325621	0	0.00117578	0.00356295	0.0100106	0.000154727	0.00501584	0.00235073	0.0012197	0.00302737	0.00280727	0.000827404	0.00156584	0.00159036	0.00214621	0.00541315	0.0045419	0.000285633	0.0047813	0.00133195	0.00471809	0.00597076	0.00431881	0.00247295	0.00687548	0.00399822
Meta-Protein 35	MGA_HUMAN Maltase-glucoamylase, intestinal OS=Homo sapiens GN=MGAM PE=1 SV=5	3D-structure;Alternative splicing;Cell membrane;Complete proteome;Direct protein sequencing;Disease mutation;Disulfide bond;Glycogen storage disease;Glycoprotein;Glycosidase;Hydrolase;Lysosome;Membrane;Multifunctional enzyme;Phosphoprotein;Polymorphism;Reference proteome;Repeat;Signal;Signal-anchor;Sulfation;Transmembrane;Transmembrane helix;	3.2.1.10;3.2.1.20;3.2.1.3;3.2.1.48;	;K01203;K12047;K12316;	EMPTY	UniRef90_Q2M2H8	UniRef100_Q2M2H8	Eukaryota	Metazoa	Chordata	Mammalia	Unknown ORDER	Unknown FAMILY	Unknown GENUS	Unknown SPECIES	Unknown SUBSPECIES	0.00886335	0.00201776	0.00798954	0	0.00523672	0.00579151	0	0	0.000466636	0.000440917	0	0.00170394	0.000309454	0.00805174	0.00681711	0	0.00278518	0.00134261	0.00132385	0.00548043	0.00301331	0	0.00843815	0	0.00571265	0.00230211	0	0.00330267	0.00329421	0.00176678	0	0.000190985	0.00844069
Meta-Protein 31	BLAST_OMPA_BORAV Outer membrane protein A OS=Bordetella avium GN=ompA PE=3 SV=1_Q05146	3D-structure;Cell membrane;Cell outer membrane;Cell shape;Chemotaxis;Complete proteome;Direct protein sequencing;Disulfide bond;Flagellar rotation;Ion transport;Membrane;Porin;Reference proteome;Repeat;Signal;Transmembrane;Transmembrane beta strand;Transmembrane helix;Transport;	;	;K02557;K03286;	EMPTY	EMPTY	EMPTY	Unknown SUPERKINGDOM	Unknown KINGDOM	Unknown PHYLUM	Unknown CLASS	Unknown ORDER	Unknown FAMILY	Unknown GENUS	Unknown SPECIES	Unknown SUBSPECIES	0.00204539	0	0	0.000688705	0.00203057	0	0.0035793	0.00805484	0	0	0.00752177	0	0.00464181	0.00752376	0	0.00487879	0.00714459	0.00537044	0.00579183	0.00227758	0	0.00348759	0.00525394	0.00313234	0	0.000885426	0.00503182	0.00165133	0.00247066	0.00372988	0.00432767	0.00878533	0.00222124
Meta-Protein 251	BLAST_UGPC_BARBK sn-glycerol-3-phosphate import ATP-binding protein UgpC OS=Bartonella bacilliformis (strain ATCC 35685 / KC583) GN=ugpC PE=3 SV=1_A1URR2	3D-structure;ATP-binding;Cell inner membrane;Cell membrane;Complete proteome;Hydrolase;Ion transport;Iron;Iron transport;Magnesium;Membrane;Metal-binding;Nucleotide-binding;Plasmid;Polysaccharide transport;Reference proteome;Stress response;Sugar transport;Sulfate transport;Transport;	;3.6.3.-;3.6.3.19;3.6.3.20;3.6.3.25;3.6.3.30;3.6.3.31;	;K02010;K02045;K05816;K10111;K10112;K10235;K11072;	UniRef50_P94360	UniRef90_P94360	UniRef100_P94360	Unknown SUPERKINGDOM	Unknown KINGDOM	Unknown PHYLUM	Unknown CLASS	Unknown ORDER	Unknown FAMILY	Unknown GENUS	Unknown SPECIES	Unknown SUBSPECIES	0.00272718	0.00363196	0.00276002	0.00860882	0.00181682	0.000643501	0.00192731	0.00308483	0.00139991	0.00485009	0.0023753	0.00212993	0.00340399	0.00211193	0.00117536	0.00518372	0.0021797	0.00231905	0.00148933	0.00227758	0.00468737	0.00804829	0.000318421	0.00438528	0.000856898	0.00177085	0.00162794	0.00235905	0.00308833	0.000981547	0.000618238	0.00229183	0.00244336
Meta-Protein 126	RL7_BACFR 50S ribosomal protein L7/L12 OS=Bacteroides fragilis (strain YCH46) GN=rplL PE=3 SV=1	Cell inner membrane;Cell membrane;Complete proteome;Membrane;Reference proteome;Ribonucleoprotein;Ribosomal protein;Transmembrane;Transmembrane helix;Transport;	;	K00427;K02935;	UniRef50_Q8A468	UniRef90_A6VKC6	UniRef100_A6VKC6	Bacteria	Unknown KINGDOM	Unknown PHYLUM	Unknown CLASS	Unknown ORDER	Unknown FAMILY	Unknown GENUS	Unknown SPECIES	Unknown SUBSPECIES	0.00350638	0.00141243	0.00145264	0.00619835	0.000854975	0.000772201	0.00578194	0.00582691	0.00139991	0.00146972	0.00395883	0	0.00433235	0.00752376	0.00141044	0.0024394	0.00617583	0.00585866	0.00306139	0.00135231	0.000920733	0.00201207	0	0.00391543	0.00114253	0.000531256	0.0028119	0.00188724	0.000617665	0.00392619	0.00525502	0.000381971	0.00355398
Meta-Protein 259	BLAST_SUSC_BACTN TonB-dependent receptor SusC OS=Bacteroides thetaiotaomicron (strain ATCC 29148 / DSM 2079 / NCTC 10582 / E50 / VPI-5482) GN=susC PE=1 SV=1_Q8A1G1	3D-structure;Carbohydrate metabolism;Cell outer membrane;Complete proteome;Ion transport;Iron;Iron transport;Membrane;Receptor;Reference proteome;Signal;TonB box;Transmembrane;Transmembrane beta strand;Transport;	;	K19611;K21573;	UniRef50_P05825	UniRef90_P05825	UniRef100_P05825	Unknown SUPERKINGDOM	Unknown KINGDOM	Unknown PHYLUM	Unknown CLASS	Unknown ORDER	Unknown FAMILY	Unknown GENUS	Unknown SPECIES	Unknown SUBSPECIES	0.000486997	0.000201776	0.000145264	0.000688705	0	0.0018018	0.00385463	0	0	0.00191064	0.0126683	0.00212993	0	0.00329989	0.000235073	0.00640342	0.00133204	0.00744538	0.000661923	0.00669039	0.000251109	0.00201207	0.00668683	0	0.0017138	0.000885426	0.00458783	0.000471809	0	0	0.00479134	0.000954927	0
Meta-Protein 119	BLAST_AMPN_HUMAN Aminopeptidase N OS=Homo sapiens GN=ANPEP PE=1 SV=4_P15144	3D-structure;Alternative splicing;Aminopeptidase;Angiogenesis;Calcium;Cell membrane;Complete proteome;Developmental protein;Differentiation;Direct protein sequencing;Disulfide bond;Glycoprotein;Host cell receptor for virus entry;Host-virus interaction;Hydrolase;Membrane;Metal-binding;Metalloprotease;Phosphoprotein;Polymorphism;Protease;Receptor;Reference proteome;Signal-anchor;Sulfation;Transmemb…	3.4.11.-;3.4.11.2;3.4.11.20;3.4.11.7;3.4.19.6;	;K01306;K11140;K11141;K13724;	UniRef50_P15145	EMPTY	EMPTY	Eukaryota	Metazoa	Chordata	Unknown CLASS	Unknown ORDER	Unknown FAMILY	Unknown GENUS	Unknown SPECIES	Unknown SUBSPECIES	0.0212331	0	0	0	0.0128246	0.0172458	0	0	0.00699953	0.000293945	0	0	0.000618908	0	0	0	0	0	0	7.11744e-05	0.000251109	0	0.0154434	0	0	0.0106251	0	0.000353857	0	0.00255202	0	0	0.021546
Meta-Protein 230	SPB6_PONAB Serpin B6 OS=Pongo abelii GN=SERPINB6 PE=2 SV=1	3D-structure;Acetylation;Complete proteome;Cytoplasm;Deafness;Direct protein sequencing;Non-syndromic deafness;Phosphoprotein;Polymorphism;Protease inhibitor;Reference proteome;Serine protease inhibitor;	;	K13963;	EMPTY	EMPTY	UniRef100_Q60854	Eukaryota	Metazoa	Chordata	Mammalia	Unknown ORDER	Unknown FAMILY	Unknown GENUS	Unknown SPECIES	Unknown SUBSPECIES	0.00418818	0.00393462	0.0061011	0	0.00256492	0.00540541	0.00440529	0.00582691	0.00699953	0.00485009	0	0.00766773	0	0.00501584	0.00493653	0	0	0.00231905	0.00273043	0.00163701	0.00217628	0	0.00445789	0	0.00856898	0.00159377	0.00192393	0.00566171	0.00411777	0.000981547	0.00123648	0.0040107	0.00333185
Meta-Protein 155	BLAST_PGK_PORGI Phosphoglycerate kinase OS=Porphyromonas gingivalis (strain ATCC BAA-308 / W83) GN=pgk PE=3 SV=1_Q7MU77	ATP-binding;Complete proteome;Cytoplasm;Glycolysis;Kinase;Nucleotide-binding;Reference proteome;Transferase;	2.7.2.3;	K00927;	UniRef50_Q8A753	UniRef90_Q7MU77	UniRef100_Q7MU77	Bacteria	Unknown KINGDOM	Bacteroidetes	Bacteroidia	Bacteroidales	Unknown FAMILY	Unknown GENUS	Unknown SPECIES	Unknown SUBSPECIES	0.00389598	0.00453995	0.000726322	0.00137741	0.000748103	0	0.00192731	0.00308483	0.00163322	0	0.00296912	0	0.00464181	0.00461985	0.000470146	0.00198201	0.00472269	0.00549249	0.00182029	0.00313167	0.00209258	0.0028169	0	0.00203602	0.000571265	0.00106251	0.00355187	0.00483605	0	0.00353357	0.00355487	0.00534759	0.000222124
Meta-Protein 89	ACT23_DICDI Putative actin-23 OS=Dictyostelium discoideum GN=act23 PE=1 SV=1	3D-structure;ADP-ribosylation;ANK repeat;ATP-binding;Acetylation;Allergen;Alternative splicing;Aortic aneurysm;Atrial septal defect;Cardiomyopathy;Coiled coil;Complete proteome;Cytoplasm;Cytoskeleton;Deafness;Direct protein sequencing;Disease mutation;Dystonia;Isopeptide bond;Kinase;Mental retardation;Methylation;Muscle protein;Nemaline myopathy;Non-syndromic deafness;Nucleotide-binding;Oncogene;…	;2.7.10.2;	;K05692;K10354;K10355;K12313;K12314;K12315;K17299;	UniRef50_Q54I79	UniRef90_P02583	UniRef100_O00937	Unknown SUPERKINGDOM	Unknown KINGDOM	Unknown PHYLUM	Unknown CLASS	Unknown ORDER	Unknown FAMILY	Unknown GENUS	Unknown SPECIES	Unknown SUBSPECIES	0.00292198	0.0025222	0.00246949	0.00860882	0.00160308	0.000643501	0.00468062	0.000514139	0.000466636	0.00279248	0.00257324	0.00149095	0.00123782	0.00646779	0.000470146	0.0106724	0.00375394	0.0032955	0.00140659	0.000284698	0.000920733	0.00482897	0.000796052	0.00767424	0.000285633	0.00141668	0.00103596	0.00554376	0.00452954	0.00176678	0.00139104	0.000572956	0.00111062
Meta-Protein 227	Unassigned							Unknown SUPERKINGDOM	Unknown KINGDOM	Unknown PHYLUM	Unknown CLASS	Unknown ORDER	Unknown FAMILY	Unknown GENUS	Unknown SPECIES	Unknown SUBSPECIES	0.00175319	0.0153349	0.0151075	0	0	0	0.00605727	0	0	0.00205761	0.0023753	0	0.00866471	0.00263992	0	0.00213447	0.00108985	0.00195289	0.00488168	0.00113879	0	0.000804829	0.000318421	0	0	0	0.000739973	0	0.000205888	0	0.00262751	0.000381971	0
Meta-Protein 615	BLAST_SLPA_DEIRA S-layer protein SlpA OS=Deinococcus radiodurans (strain ATCC 13939 / DSM 20539 / JCM 16871 / LMG 4051 / NBRC 15346 / NCIMB 9279 / R1 / VKM B-1422) GN=slpA PE=1 SV=1_Q9RRB6	3D-structure;Cell outer membrane;Cell wall;Coiled coil;Complete proteome;Direct protein sequencing;Disulfide bond;Membrane;Reference proteome;Repeat;S-layer;Secreted;Signal;Transmembrane;Transmembrane helix;	;	;	EMPTY	EMPTY	EMPTY	Unknown SUPERKINGDOM	Unknown KINGDOM	Unknown PHYLUM	Unknown CLASS	Unknown ORDER	Unknown FAMILY	Unknown GENUS	Unknown SPECIES	Unknown SUBSPECIES	0	0.00312752	0	0.00206612	0.0101528	0.0118404	0.00385463	0	0	0	0.00158353	0.0125666	0.00247563	0	0	0	0.0138048	0.00158672	0.00231673	0.00177936	0.00460367	0.0028169	0.00015921	0	0.00371322	0.00106251	0.0056238	0.000825666	0.0035001	0	0.00355487	0	0.00222124
Meta-Protein 479	BLAST_SLAP2_THET8 S-layer protein OS=Thermus thermophilus (strain HB8 / ATCC 27634 / DSM 579) GN=slpA PE=3 SV=1_P35830	Cell wall;Complete proteome;Disulfide bond;Reference proteome;S-layer;Secreted;Signal;	;	;	UniRef50_Q9RRB6	UniRef90_Q9RRB6	UniRef100_Q9RRB6	Unknown SUPERKINGDOM	Unknown KINGDOM	Unknown PHYLUM	Unknown CLASS	Unknown ORDER	Unknown FAMILY	Unknown GENUS	Unknown SPECIES	Unknown SUBSPECIES	0.000389598	0	0	0	0.00374052	0.00579151	0.000825991	0	0	0	0.00593824	0	0.000773635	0	0	0	0	0.00463811	0.00885322	0.00156584	0	0.000268276	0.0299315	0	0	0.000885426	0.00221992	0.0188724	0	0	0.00108192	0	0
Meta-Protein 240	BLAST_ILVC_CLOBB Ketol-acid reductoisomerase (NADP(+)) OS=Clostridium botulinum (strain Eklund 17B / Type B) GN=ilvC PE=3 SV=1_B2TIR4	3D-structure;Amino-acid biosynthesis;Branched-chain amino acid biosynthesis;Complete proteome;Direct protein sequencing;Magnesium;Metal-binding;NADP;Nucleotide-binding;Oxidoreductase;Reference proteome;	1.1.1.86;	;K00053;	UniRef50_C1DFH7	EMPTY	UniRef100_B2UYT8	Unknown SUPERKINGDOM	Unknown KINGDOM	Unknown PHYLUM	Unknown CLASS	Unknown ORDER	Unknown FAMILY	Unknown GENUS	Unknown SPECIES	Unknown SUBSPECIES	0.00165579	0.00272397	0.00130738	0.00275482	0.000534359	0.0003861	0.00192731	0.00188518	0.000699953	0.00602587	0.00277118	0.00383387	0.00154727	0.00145195	0.00164551	0.00106724	0.00133204	0.002197	0.000661923	0.00562278	0.00426885	0.00617036	0	0.00422866	0.0017138	0.00177085	0.00133195	0.00141543	0.00247066	0.00196309	0.00108192	0.00114591	0.00222124
Meta-Protein 361	BLAST_RS2_BACV8 30S ribosomal protein S2 OS=Bacteroides vulgatus (strain ATCC 8482 / DSM 1447 / JCM 5826 / NBRC 14291 / NCTC 11154) GN=rpsB PE=3 SV=1_A6L0V1	Complete proteome;Reference proteome;Ribonucleoprotein;Ribosomal protein;	;	K02967;	EMPTY	UniRef90_Q11QN6	UniRef100_Q11QN6	Bacteria	Unknown KINGDOM	Bacteroidetes	Unknown CLASS	Unknown ORDER	Unknown FAMILY	Unknown GENUS	Unknown SPECIES	Unknown SUBSPECIES	0.00233759	0.00171509	0.000145264	0.00137741	0	0	0.00110132	0.00805484	0.000933271	0	0.00316706	0	0.00587962	0.00580781	0.000235073	0.00365909	0.00666021	0.00634688	0.00215125	0.000284698	0	0.00268276	0.000477631	0.00469851	0	0.000177085	0.00384786	0.0027129	0	0.00490773	0.00633694	0.0026738	0
Meta-Protein 159	S10A9_HUMAN Protein S100-A9 OS=Homo sapiens GN=S100A9 PE=1 SV=1	3D-structure;Antimicrobial;Antioxidant;Apoptosis;Autophagy;Calcium;Cell membrane;Chemotaxis;Complete proteome;Cytoplasm;Cytoskeleton;Direct protein sequencing;Immunity;Inflammatory response;Innate immunity;Membrane;Metal-binding;Methylation;Phosphoprotein;Polymorphism;Reference proteome;Repeat;S-nitrosylation;Secreted;Zinc;	;	K21128;	UniRef50_P06702	UniRef90_P06702	UniRef100_P06702	Eukaryota	Metazoa	Chordata	Mammalia	Primates	Hominidae	Homo	Homo sapiens	Unknown SUBSPECIES	0.0100321	0.00141243	0.00900639	0.00137741	0.00395426	0.0024453	0.00550661	0.00257069	0.00419972	0.00235156	0.00395883	0.00362087	0.000773635	0.00197994	0.00282087	0.00198201	0.00339065	0.0032955	0.00124111	0.000782918	0.00259479	0.00160966	0.0015921	0.000783085	0.00485576	0.00903134	0.000295989	0.000589762	0.00144122	0.0021594	0.00231839	0.00420168	0.00266548
Meta-Protein 271	BLAST_RL10_GRAFK 50S ribosomal protein L10 OS=Gramella forsetii (strain KT0803) GN=rplJ PE=3 SV=1_A0M3Z1	Complete proteome;RNA-binding;Reference proteome;Ribonucleoprotein;Ribosomal protein;rRNA-binding;	;	K02864;	UniRef50_A0M3Z1	UniRef90_A0M3Z1	UniRef100_A0M3Z1	Bacteria	Unknown KINGDOM	Bacteroidetes	Unknown CLASS	Unknown ORDER	Unknown FAMILY	Unknown GENUS	Unknown SPECIES	Unknown SUBSPECIES	0.00350638	0.00191687	0.00217897	0.00206612	0.00117559	0.0018018	0.00412996	0.0066838	0.00186654	0.00279248	0.000197941	0.00234292	0.00541544	0.0031679	0.00117536	0.000304925	0.00411722	0.00463811	0.0043025	0.00241993	0.00100444	0.00134138	0.00191052	0.000939702	0.000571265	0.00247919	0.00207193	0.00212314	0.00164711	0.00471143	0.0049459	0.000381971	0
Meta-Protein 177	Unassigned							Unknown SUPERKINGDOM	Unknown KINGDOM	Unknown PHYLUM	Unknown CLASS	Unknown ORDER	Unknown FAMILY	Unknown GENUS	Unknown SPECIES	Unknown SUBSPECIES	0.000389598	0	0.00929692	0	0.00181682	0	0.00220264	0	0.0193654	0.000146972	0	0	0	0	0	0	0	0	0	7.11744e-05	0	0.000670691	0.00286579	0.000156617	0.0431305	0	0	0	0.000411777	0	0	0	0.000222124
Meta-Protein 178	TPM4_HORSE Tropomyosin alpha-4 chain OS=Equus caballus GN=TPM4 PE=1 SV=2	3D-structure;Acetylation;Actin-binding;Alternative splicing;Calcium;Cardiomyopathy;Chromosomal rearrangement;Coiled coil;Complete proteome;Cytoplasm;Cytoskeleton;Direct protein sequencing;Disease mutation;Metal-binding;Muscle protein;Nemaline myopathy;Phosphoprotein;Polymorphism;Proto-oncogene;Reference proteome;Repeat;	;	;K09290;K10373;K10374;K10375;	EMPTY	EMPTY	UniRef100_Q63610	Eukaryota	Metazoa	Chordata	Unknown CLASS	Unknown ORDER	Unknown FAMILY	Unknown GENUS	Unknown SPECIES	Unknown SUBSPECIES	9.73994e-05	0.00131154	0.00479372	0.0065427	0.000854975	0.0037323	0.00468062	0	0.00209986	0.00191064	0.00494854	0.00702875	0.00154727	0.00593981	0	0.00289678	0.0069024	0.00610277	0.00206851	0.00120996	0.00234368	0	0	0.00140955	0.00114253	0.00141668	0.00118396	0.00200519	0.00905909	0.00157048	0.00123648	0	0
Meta-Protein 65	BLAST_ILVC_DESOH Ketol-acid reductoisomerase (NAD(+)) OS=Desulfococcus oleovorans (strain DSM 6200 / Hxd3) GN=Dole_2039 PE=1 SV=1_A8ZTR0	3D-structure;Amino-acid biosynthesis;Branched-chain amino acid biosynthesis;Complete proteome;Direct protein sequencing;Isomerase;Magnesium;Metal-binding;Mitochondrion;NAD;NADP;Nucleotide-binding;Oxidoreductase;Phosphoprotein;Reference proteome;Transit peptide;	1.1.1.382;1.1.1.86;	;K00053;	UniRef50_P06168	UniRef90_A8ZTR0	UniRef100_A8ZTR0	Unknown SUPERKINGDOM	Unknown KINGDOM	Unknown PHYLUM	Unknown CLASS	Unknown ORDER	Unknown FAMILY	Unknown GENUS	Unknown SPECIES	Unknown SUBSPECIES	0.00438297	0.00141243	0	0.00103306	0.00235118	0	0.000550661	0.00239931	0.000466636	0.000440917	0.000989707	0.000638978	0.001702	0.00197994	0.000470146	0.0024394	0.00278518	0.00427194	0.00752937	0.006121	0.00125555	0.000134138	0.0062092	0.00156617	0	0.00141668	0.00325588	0.00224109	0.000823554	0.00549666	0.00525502	0.00324675	0.00133274
Meta-Protein 1675	11SB_CUCMA 11S globulin subunit beta OS=Cucurbita maxima PE=1 SV=1	3D-structure;Complete proteome;Direct protein sequencing;Disulfide bond;Magnesium;Metal-binding;Pyrrolidone carboxylic acid;Reference proteome;Seed storage protein;Signal;Storage protein;	;	;	EMPTY	EMPTY	EMPTY	Eukaryota	Viridiplantae	Streptophyta	Unknown CLASS	Unknown ORDER	Unknown FAMILY	Unknown GENUS	Unknown SPECIES	Unknown SUBSPECIES	0	0	0	0	0	0	0	0	0	0	0	0	0.00185672	0	0	0.00396402	0	0	0	0	0.0189169	0	0	0	0	0	0	0.00530786	0	0	0.00386399	0.00305577	0
Meta-Protein 362	BLAST_SUSD_BACO1 SusD-like protein BACOVA_02651 OS=Bacteroides ovatus (strain ATCC 8483 / DSM 1896 / JCM 5824 / NCTC 11153) GN=BACOVA_02651 PE=1 SV=1_A7LXT5	3D-structure;Carbohydrate metabolism;Cell outer membrane;Complete proteome;Lipoprotein;Membrane;Palmitate;Signal;	;	;	UniRef50_A7LXT5	UniRef90_A7LXT5	UniRef100_A7LXT5	Unknown SUPERKINGDOM	Unknown KINGDOM	Unknown PHYLUM	Unknown CLASS	Unknown ORDER	Unknown FAMILY	Unknown GENUS	Unknown SPECIES	Unknown SUBSPECIES	0.000389598	0.000403551	0.000145264	0.00172176	0	0.0023166	0.00440529	0	0.00349977	0.00132275	0.00950119	0.00085197	0	0.00250792	0	0.00472633	0.00121095	0.00646894	0.000744663	0.00512456	0.000418515	0.00442656	0.00509473	0	0.00114253	0.00177085	0.00310789	0.000117952	0	0	0.00324575	0	0.000666371
Meta-Protein 100	BLAST_MDH_AGRVS Malate dehydrogenase OS=Agrobacterium vitis (strain S4 / ATCC BAA-846) GN=mdh PE=3 SV=1_B9JTS9	Complete proteome;NAD;NADP;Oxidoreductase;Reference proteome;Tricarboxylic acid cycle;	1.1.1.299;1.1.1.37;	K00024;	EMPTY	UniRef90_Q7CWK7	EMPTY	Unknown SUPERKINGDOM	Unknown KINGDOM	Unknown PHYLUM	Unknown CLASS	Unknown ORDER	Unknown FAMILY	Unknown GENUS	Unknown SPECIES	Unknown SUBSPECIES	0.00243499	0	0	0.00103306	0	0	0.00220264	0.0066838	0	0	0.003365	0	0.00371345	0.00343189	0	0.00198201	0.00641802	0.00390577	0.00306139	0.00199288	0	0.00120724	0.00111447	0.00422866	0	0.00247919	0.00443984	0.00165133	0.00226477	0.00588928	0.00540958	0.00611154	0.00155486
Meta-Protein 139	BLAST_CEAM5_HUMAN Carcinoembryonic antigen-related cell adhesion molecule 5 OS=Homo sapiens GN=CEACAM5 PE=1 SV=3_P06731	3D-structure;Alternative splicing;Cell junction;Cell membrane;Cell projection;Complete proteome;Cytoplasmic vesicle;Direct protein sequencing;Disulfide bond;GPI-anchor;Glycoprotein;Immunoglobulin domain;Lipoprotein;Membrane;Phosphoprotein;Polymorphism;Pyrrolidone carboxylic acid;Reference proteome;Repeat;Secreted;Signal;Transmembrane;Transmembrane helix;	;	K06499;K06500;	UniRef50_P40198	UniRef90_P40198	UniRef100_P40198	Eukaryota	Metazoa	Chordata	Mammalia	Primates	Hominidae	Homo	Homo sapiens	Unknown SUBSPECIES	0.00155839	0.00272397	0.00290529	0.00103306	0.000961847	0.0029601	0.00110132	0.00119966	0.00443304	0.00191064	0.00395883	0.00319489	0.000773635	0.00356389	0.00681711	0.00137216	0.00266408	0.00256316	0.00206851	0.000854093	0.00175776	0.000804829	0.00413947	0.000469851	0.00228506	0.00247919	0.000443984	0.0027129	0.00164711	0.00157048	0	0.00458365	0.00310973
Meta-Protein 120	BLAST_ETFB_CLOPR Acryloyl-CoA reductase electron transfer subunit gamma OS=Clostridium propionicum GN=acrB PE=1 SV=1_G3KIM7	Complete proteome;Cytoplasm;Electron transport;FAD;Flavoprotein;NAD;Nitrogen fixation;Oxidoreductase;Reference proteome;Transport;	;1.3.1.108;	;K03521;	EMPTY	EMPTY	EMPTY	Unknown SUPERKINGDOM	Unknown KINGDOM	Unknown PHYLUM	Unknown CLASS	Unknown ORDER	Unknown FAMILY	Unknown GENUS	Unknown SPECIES	Unknown SUBSPECIES	0.00428558	0.0033293	0.00232423	0.00206612	0.00224431	0.0010296	0.00192731	0.00291345	0.000699953	0.00176367	0.00138559	0.00085197	0.00557017	0.00448786	0.000705219	0.00167708	0.00581255	0.00451605	0.00190303	0.00106762	0.00368293	0.00134138	0	0.00203602	0.000285633	0.00106251	0.00221992	0.002477	0.00288244	0.00333726	0.000772798	0.00305577	0.00199911
Meta-Protein 237	Unassigned	3D-structure;Cell inner membrane;Cell membrane;Complete proteome;Membrane;Periplasm;Reference proteome;Signal;Sugar transport;Transmembrane;Transmembrane helix;Transport;	;	;K15770;K17315;	EMPTY	EMPTY	EMPTY	Unknown SUPERKINGDOM	Unknown KINGDOM	Unknown PHYLUM	Unknown CLASS	Unknown ORDER	Unknown FAMILY	Unknown GENUS	Unknown SPECIES	Unknown SUBSPECIES	0.00496737	0.00201776	0.00290529	0.000344353	0.00459549	0	0.0035793	0.00102828	0	0.00367431	0	0.00127796	0.00309454	0.00211193	0.000470146	0.00106724	0.0023008	0.00158672	0.00115837	0.00241993	0.00251109	0.00335345	0.00015921	0.0018794	0.00285633	0.000177085	0.000591979	0.00235905	0.00597076	0.00157048	0	0.00458365	0.00799645
Meta-Protein 1492	BLAST_PORF_PSEFL Outer membrane porin F OS=Pseudomonas fluorescens GN=oprF PE=1 SV=1_P37726	3D-structure;Apoptosis;Cell outer membrane;Complete proteome;Direct protein sequencing;Disulfide bond;Ion transport;Membrane;Porin;Pyrrolidone carboxylic acid;Reference proteome;Repeat;Signal;Transmembrane;Transmembrane beta strand;Transport;	;	;K03286;	UniRef50_P37726	UniRef90_P37726	UniRef100_P37726	Unknown SUPERKINGDOM	Unknown KINGDOM	Unknown PHYLUM	Unknown CLASS	Unknown ORDER	Unknown FAMILY	Unknown GENUS	Unknown SPECIES	Unknown SUBSPECIES	0	0	0	0	0.00299241	0	0.0027533	0	0	0	0.00197941	0	0.00448708	0.00514784	0	0.000914774	0.00435941	0	0.00372332	0.00185053	0	0.00362173	0.00015921	0.00579483	0	0.00283336	0.000147995	0.00460014	0	0	0.00401855	0	0
Meta-Protein 125	Unassigned	Carbohydrate metabolism;Cell outer membrane;Complete proteome;Membrane;Receptor;Reference proteome;Signal;TonB box;Transmembrane;Transmembrane beta strand;Transport;	;	K21573;	UniRef50_Q8A1G1	UniRef90_Q8A1G1	UniRef100_Q8A1G1	Unknown SUPERKINGDOM	Unknown KINGDOM	Unknown PHYLUM	Unknown CLASS	Unknown ORDER	Unknown FAMILY	Unknown GENUS	Unknown SPECIES	Unknown SUBSPECIES	0.00136359	0	0	0.00378788	0.000106872	0	0.00412996	0.00616967	0	0	0.00613618	0	0.00680798	0.00673178	0	0.0093002	0.00738678	0	0	0.000142349	0	0.00308518	0.00716446	0	0	0.000708341	0.00221992	0	0	0.00451512	0.00170015	0.000572956	0
Meta-Protein 339	Unassigned							Unknown SUPERKINGDOM	Unknown KINGDOM	Unknown PHYLUM	Unknown CLASS	Unknown ORDER	Unknown FAMILY	Unknown GENUS	Unknown SPECIES	Unknown SUBSPECIES	0.00126619	0.0041364	0.00697269	0.000688705	0.000534359	0	0.00440529	0.00154242	0.00116659	0.00338036	0.00316706	0.00340788	0.00185672	0	0.000940291	0.00198201	0.00145314	0.00280727	0.00314413	0.00163701	0.0027622	0.00295104	0	0	0.00228506	0.0012396	0.000591979	0.000471809	0.00308833	0.00353357	0.000772798	0.00152788	0
Meta-Protein 161	BLAST_TKT_BACHD Transketolase OS=Bacillus halodurans (strain ATCC BAA-125 / DSM 18197 / FERM 7344 / JCM 9153 / C-125) GN=tkt PE=3 SV=1_Q9KAD7	Acetylation;Calcium;Calvin cycle;Complete proteome;DNA recombination;Magnesium;Metal-binding;Methanol utilization;Peroxisome;Plasmid;Reference proteome;Thiamine pyrophosphate;Transferase;	2.2.1.1;2.2.1.3;	;K00615;	UniRef50_Q7SIC9	UniRef90_A0A0I9QGZ2	UniRef100_A0A0I9QGZ2	Unknown SUPERKINGDOM	Unknown KINGDOM	Unknown PHYLUM	Unknown CLASS	Unknown ORDER	Unknown FAMILY	Unknown GENUS	Unknown SPECIES	Unknown SUBSPECIES	0.00224019	0.00131154	0	0.00137741	0.000961847	0	0.000825991	0.00497001	0	0	0.00138559	0	0.0057249	0.00382788	0.000235073	0.0024394	0.0044805	0.00292933	0.00157207	0.000213523	0	0.000268276	0	0.000626468	0	0.000531256	0.00429185	0.00365652	0	0.00471143	0.00680062	0.00668449	0.000222124
Meta-Protein 437	BLAST_GUNB_CLOC7 Endoglucanase B OS=Clostridium cellulovorans (strain ATCC 35296 / DSM 3052 / OCM 3 / 743B) GN=engB PE=3 SV=1_P28621	Carbohydrate metabolism;Cellulose degradation;Complete proteome;Glycosidase;Hydrolase;Polysaccharide degradation;Reference proteome;Signal;	3.2.1.4;3.2.1.8;	K01179;	UniRef50_P28623	UniRef90_P28621	UniRef100_P28621	Unknown SUPERKINGDOM	Unknown KINGDOM	Unknown PHYLUM	Unknown CLASS	Unknown ORDER	Unknown FAMILY	Unknown GENUS	Unknown SPECIES	Unknown SUBSPECIES	0.000584397	0	0	0.0137741	0	0	0	0	0	0	0.00217736	0	0.00479653	0	0	0	0	0	0	0.00982206	0	0.00751174	0	0.00579483	0	0.00548964	0	0	0	0	0	0	0
Meta-Protein 5966	11S2_SESIN 11S globulin seed storage protein 2 OS=Sesamum indicum PE=2 SV=1	Disulfide bond;Seed storage protein;Signal;Storage protein;	;	;	UniRef50_Q9XHP0	UniRef90_Q9XHP0	UniRef100_Q9XHP0	Eukaryota	Viridiplantae	Streptophyta	Unknown CLASS	Lamiales	Pedaliaceae	Sesamum	Sesamum indicum	Unknown SUBSPECIES	0	0	0	0	0	0	0	0.00822622	0.019832	0	0	0	0	0	0.0307945	0	0	0	0	0.000355872	0.000920733	0.00523139	0.00748288	0	0	0	0	0	0	0	0	0.00439267	0
Meta-Protein 58	BLAST_O16G_BACCO Oligo-1,6-glucosidase OS=Bacillus coagulans GN=malL PE=3 SV=1_Q45101	3D-structure;Calcium;Carbohydrate metabolism;Complete proteome;Cytoplasm;Direct protein sequencing;Disulfide bond;Glycosidase;Hydrolase;Metal-binding;Multifunctional enzyme;Polysaccharide degradation;Reference proteome;Repeat;Secreted;Signal;	3.2.1.1;3.2.1.10;3.2.1.2;	;K01182;	UniRef50_P21543	UniRef90_P21543	UniRef100_P21543	Unknown SUPERKINGDOM	Unknown KINGDOM	Unknown PHYLUM	Unknown CLASS	Unknown ORDER	Unknown FAMILY	Unknown GENUS	Unknown SPECIES	Unknown SUBSPECIES	0.00457777	0.00272397	0	0.00482094	0	0	0.00192731	0.00359897	0	0.00999412	0	0.00596379	0	0.00409187	0	0.00228693	0.00302737	0	0	0.00213523	0.00577551	0	0.000318421	0.00281911	0	0.00389587	0.000295989	0.002477	0.00123533	0.00490773	0.000927357	0.00611154	0
Meta-Protein 43	BLAST_ALF_TREPA Fructose-bisphosphate aldolase OS=Treponema pallidum (strain Nichols) GN=fba PE=3 SV=1_O83668	3D-structure;Complete proteome;Glycolysis;Lyase;Metal-binding;Reference proteome;Zinc;	4.1.2.13;	;K01624;	UniRef50_O83668	UniRef90_O83668	UniRef100_O83668	Bacteria	Unknown KINGDOM	Unknown PHYLUM	Unknown CLASS	Unknown ORDER	Unknown FAMILY	Unknown GENUS	Unknown SPECIES	Unknown SUBSPECIES	0.00214279	0.00302663	0.000726322	0.000688705	0.000213744	0.0019305	0	0.00394173	0.000466636	0	0.00118765	0	0.00309454	0.00184794	0.00235073	0.00213447	0.00205861	0.00378372	0.0038888	0.000355872	0.00225998	0.00107311	0.00015921	0.00203602	0.000571265	0.000531256	0.00207193	0.00613352	0	0.00255202	0.00200927	0.00152788	0
Meta-Protein 243	DPEP1_HUMAN Dipeptidase 1 OS=Homo sapiens GN=DPEP1 PE=1 SV=3	3D-structure;Cell membrane;Cell projection;Complete proteome;Dipeptidase;Direct protein sequencing;Disulfide bond;GPI-anchor;Glycoprotein;Hydrolase;Lipoprotein;Membrane;Metal-binding;Metalloprotease;Polymorphism;Protease;Reference proteome;Signal;Zinc;	3.4.13.19;	K01273;	UniRef50_P22412	UniRef90_P22412	UniRef100_P22412	Eukaryota	Metazoa	Chordata	Mammalia	Unknown ORDER	Unknown FAMILY	Unknown GENUS	Unknown SPECIES	Unknown SUBSPECIES	0.00457777	0.00161421	0.00421267	0.00241047	0.00106872	0.0043758	0.00027533	0.00291345	0.00116659	0.00293945	0.000593824	0.00191693	0.00263036	0.00237592	0.000470146	0.00411648	0.00181642	0.00146466	0.000992884	0.00128114	0.00142295	0.00107311	0.0015921	0.000156617	0.00371322	0.00301045	0.000591979	0.000943619	0.00226477	0.00157048	0.00170015	0.0013369	0.00222124
Meta-Protein 117	OVAL_CHICK Ovalbumin OS=Gallus gallus GN=SERPINB14 PE=1 SV=2	3D-structure;Acetylation;Allergen;Calcium;Complete proteome;Direct protein sequencing;Disulfide bond;Glycoprotein;Metal-binding;Phosphoprotein;Polymorphism;Reference proteome;Secreted;Signal;	;	;	UniRef50_P01012	UniRef90_P01012	EMPTY	Eukaryota	Metazoa	Chordata	Aves	Galliformes	Phasianidae	Unknown GENUS	Unknown SPECIES	Unknown SUBSPECIES	0.00827895	0.00100888	0	0	0	0	0.00192731	0.00685518	0	0.000587889	0.00732383	0.00127796	0	0.00092397	0.000470146	0.000304925	0.00181642	0.000488222	0	7.11744e-05	0	0	0.00557236	0	0.00314196	0	0.000591979	0.00389243	0.000411777	0.00196309	0.00664606	0.01356	0.00733008
Meta-Protein 60	BLAST_ASAH2_HUMAN Neutral ceramidase OS=Homo sapiens GN=ASAH2 PE=1 SV=2_Q9NR71	3D-structure;Alternative splicing;Apoptosis;Cell membrane;Complete proteome;Direct protein sequencing;Glycoprotein;Hydrolase;Lipid metabolism;Membrane;Phosphoprotein;Polymorphism;Reference proteome;Signal-anchor;Sphingolipid metabolism;Transmembrane;Transmembrane helix;Ubl conjugation;	;3.5.1.23;	;K12349;	EMPTY	EMPTY	EMPTY	Eukaryota	Metazoa	Chordata	Mammalia	Unknown ORDER	Unknown FAMILY	Unknown GENUS	Unknown SPECIES	Unknown SUBSPECIES	0.00360378	0.00121065	0.00276002	0.00103306	0.000961847	0.0039897	0.00192731	0.00274207	0.00116659	0.00220459	0.0023753	0.00127796	0.000773635	0.00224393	0.000235073	0.00167708	0.000605473	0.0010985	0.000579183	0.000640569	8.3703e-05	0.00415828	0.000796052	0.00281911	0.00199943	0.00106251	0.00207193	0.000471809	0.00247066	0.000588928	0.00108192	0.00439267	0.00288761
Meta-Protein 301	KARG_LIMPO Arginine kinase OS=Limulus polyphemus PE=1 SV=1	3D-structure;ATP-binding;Acetylation;Allergen;Alternative splicing;Complete proteome;Cytoplasm;Direct protein sequencing;Kinase;Membrane;Mitochondrion;Mitochondrion inner membrane;Nitration;Nucleotide-binding;Phosphoprotein;Polymorphism;Reference proteome;Transferase;Transit peptide;	2.7.3.2;2.7.3.3;	;K00933;	UniRef50_P12277	EMPTY	EMPTY	Eukaryota	Unknown KINGDOM	Unknown PHYLUM	Unknown CLASS	Unknown ORDER	Unknown FAMILY	Unknown GENUS	Unknown SPECIES	Unknown SUBSPECIES	0.000973994	0.00201776	0.00130738	0.00241047	0.00170995	0.000900901	0.00468062	0.00017138	0.0039664	0.00249853	0.00197941	0.0027689	0.000464181	0.00607181	0	0.00670834	0.00339065	0.00341755	0.00107562	0.000142349	0.000669624	0.00160966	0	0.00422866	0.000571265	0.00035417	0.000443984	0.00389243	0.00329421	0.000392619	0.00170015	0	0.00177699
Meta-Protein 293	BLAST_OMPA_THEMA Outer membrane protein alpha OS=Thermotoga maritima (strain ATCC 43589 / MSB8 / DSM 3109 / JCM 10099) GN=omp-alpha PE=1 SV=2_Q01969	Cell wall;Complete proteome;Disulfide bond;Reference proteome;S-layer;Secreted;Signal;	;	;	UniRef50_Q9RRB6	UniRef90_Q9RRB6	UniRef100_Q9RRB6	Unknown SUPERKINGDOM	Unknown KINGDOM	Unknown PHYLUM	Unknown CLASS	Unknown ORDER	Unknown FAMILY	Unknown GENUS	Unknown SPECIES	Unknown SUBSPECIES	0.000779195	0	0	0	0	0	0	0.00274207	0.00746617	0.00352734	0	0	0	0.00197994	0	0.00823296	0	0	0	0	0	0.00643863	0.00796052	0.00391543	0	0	0	0.00141543	0	0.00804868	0.000927357	0.000763942	0
Meta-Protein 70	BLAST_CH60_CLOTH 60 kDa chaperonin OS=Clostridium thermocellum (strain ATCC 27405 / DSM 1237 / NBRC 103400 / NCIMB 10682 / NRRL B-4536 / VPI 7372) GN=groL PE=1 SV=3_P48212	3D-structure;ATP-binding;Acetylation;Alternative splicing;Cell cycle;Cell division;Cell outer membrane;Chaperone;Chloroplast;Coiled coil;Complete proteome;Cyanelle;Cytoplasm;Direct protein sequencing;Isopeptide bond;Membrane;Nucleotide-binding;Phosphoprotein;Plasmid;Plastid;Reference proteome;Secreted;Stress response;Transit peptide;Ubl conjugation;	;	;K04077;	UniRef50_Q9C667	EMPTY	EMPTY	Unknown SUPERKINGDOM	Unknown KINGDOM	Unknown PHYLUM	Unknown CLASS	Unknown ORDER	Unknown FAMILY	Unknown GENUS	Unknown SPECIES	Unknown SUBSPECIES	0.00165579	0.00232042	0.00595584	0	0.00213744	0.00527671	0.00027533	0.000514139	0	0.00308642	0.000791766	0.000212993	0.000773635	0	0.00188058	0.00472633	0.00290627	0.000244111	0.00521264	0.00142349	0.00133925	0.00187793	0	0.00422866	0	0	0.00103596	0.00389243	0.001853	0	0.00015456	0.00152788	0.00288761
Meta-Protein 281	BLAST_CUZD1_HUMAN CUB and zona pellucida-like domain-containing protein 1 OS=Homo sapiens GN=CUZD1 PE=2 SV=1_Q86UP6	Alternative splicing;Cell adhesion;Cell cycle;Cell division;Complete proteome;Cytoplasmic vesicle;Disulfide bond;Glycoprotein;Membrane;Polymorphism;Reference proteome;Repeat;Signal;Transmembrane;Transmembrane helix;	;	;	EMPTY	EMPTY	EMPTY	Eukaryota	Metazoa	Chordata	Mammalia	Unknown ORDER	Unknown FAMILY	Unknown GENUS	Unknown SPECIES	Unknown SUBSPECIES	0.000779195	0.000504439	0.000435793	0.000688705	0.00299241	0.000514801	0.00027533	0.00188518	0.000933271	0.00102881	0.000395883	0.000638978	0.000773635	0.000527983	0.00329102	0.0012197	0.000605473	0.000854388	0.00223399	0.0030605	0.00200887	0.000536553	0.00413947	0.00219264	0.0017138	0.00495838	0.00147995	0.00176929	0.00267655	0.00255202	0.00123648	0.0026738	0.00111062
Meta-Protein 352	BLAST_G3P_CLOPA Glyceraldehyde-3-phosphate dehydrogenase OS=Clostridium pasteurianum GN=gap PE=1 SV=1_Q59309	3D-structure;Complete proteome;Cytoplasm;Direct protein sequencing;Glycolysis;NAD;Nucleotide-binding;Oxidoreductase;Reference proteome;	1.2.1.12;	;K00134;	UniRef50_P00359	UniRef90_Q5HHP5	UniRef100_Q5HHP5	Bacteria	Unknown KINGDOM	Firmicutes	Unknown CLASS	Unknown ORDER	Unknown FAMILY	Unknown GENUS	Unknown SPECIES	Unknown SUBSPECIES	0.00116879	0.00171509	0.00116212	0.00482094	0.00106872	0.0019305	0.00302863	0.00325621	0.00303313	0.00249853	0.00257324	0.00255591	0.00247563	0.00171595	0.00211566	0.00228693	0.00157423	0.00183083	0.00124111	0.00135231	0.00117184	0.00228035	0.00111447	0.00172279	0.0017138	0.00141668	0.00118396	0.00141543	0.00226477	0.00137417	0.00123648	0.000763942	0.00133274
Meta-Protein 2937	Unassigned	3D-structure;Cell membrane;Cell projection;Collagen;Complete proteome;Developmental protein;Differentiation;Direct protein sequencing;Extracellular matrix;Glycoprotein;Membrane;Neurogenesis;Reference proteome;Repeat;Secreted;Signal-anchor;Transmembrane;Transmembrane helix;	;	K16364;	UniRef50_Q8BMF8	UniRef90_Q80WL1	UniRef100_Q80WL1	Unknown SUPERKINGDOM	Unknown KINGDOM	Unknown PHYLUM	Unknown CLASS	Unknown ORDER	Unknown FAMILY	Unknown GENUS	Unknown SPECIES	Unknown SUBSPECIES	0	0	0	0	0	0	0	0	0	0	0	0	0	0	0	0.026376	0	0	0	0	0	0	0	0	0	0	0.000147995	0	0	0	0.00448223	0	0
Meta-Protein 164	BLAST_ARAA_BACV8 L-arabinose isomerase OS=Bacteroides vulgatus (strain ATCC 8482 / DSM 1447 / JCM 5826 / NBRC 14291 / NCTC 11154) GN=araA PE=3 SV=1_A6L2R5	3D-structure;Arabinose catabolism;Carbohydrate metabolism;Complete proteome;Isomerase;Manganese;Metal-binding;Reference proteome;	5.3.1.4;	;K01804;	UniRef50_Q8AAW1	UniRef90_Q8AAW1	UniRef100_A6L2R5	Bacteria	Unknown KINGDOM	Unknown PHYLUM	Unknown CLASS	Unknown ORDER	Unknown FAMILY	Unknown GENUS	Unknown SPECIES	Unknown SUBSPECIES	0.00136359	0.000605327	0.000145264	0.000688705	0.000641231	0.000514801	0.00220264	0.0017138	0	0.00102881	0.00415677	0.000425985	0.00108309	0.00131996	0.00188058	0.000304925	0.00254299	0.00134261	0.00148933	0.00234875	8.3703e-05	0.0017438	0.00413947	0.00313234	0.00285633	0.00177085	0.00310789	0.00224109	0.000411777	0.00274833	0.00479134	0.00592055	0.00222124
Meta-Protein 103	XPP2_PIG Xaa-Pro aminopeptidase 2 OS=Sus scrofa GN=XPNPEP2 PE=1 SV=1	Aminopeptidase;Cell membrane;Complete proteome;Direct protein sequencing;GPI-anchor;Glycoprotein;Hydrolase;Lipoprotein;Membrane;Metal-binding;Metalloprotease;Polymorphism;Protease;Reference proteome;Signal;Zinc;	3.4.11.9;	K14208;	EMPTY	UniRef90_Q99MA2	UniRef100_Q99MA2	Eukaryota	Metazoa	Chordata	Mammalia	Unknown ORDER	Unknown FAMILY	Unknown GENUS	Unknown SPECIES	Unknown SUBSPECIES	0.00486997	0.000403551	0.0020337	0.00275482	0.0026718	0.0028314	0.00192731	0.00359897	0	0.000734862	0.0023753	0.000425985	0.00464181	0.00171595	0	0.000609849	0.00157423	0	0.00223399	0.00213523	0.00217628	0.00254863	0	0.00250587	0	0.00177085	0.00251591	0.00165133	0.000411777	0.00137417	0.000927357	0.00190985	0.00710795
Meta-Protein 244	ZG16_RAT Zymogen granule membrane protein 16 OS=Rattus norvegicus GN=Zg16 PE=2 SV=1	3D-structure;Complete proteome;Cytoplasmic vesicle;Direct protein sequencing;Extracellular matrix;Golgi apparatus;Lectin;Polymorphism;Protein transport;Reference proteome;Secreted;Signal;Transport;	;	;	UniRef50_O60844	UniRef90_O60844	UniRef100_O60844	Eukaryota	Metazoa	Chordata	Mammalia	Unknown ORDER	Unknown FAMILY	Unknown GENUS	Unknown SPECIES	Unknown SUBSPECIES	0.00107139	0.00141243	0.00116212	0.00137741	0.00106872	0.0036036	0.00110132	0.00222793	0.00116659	0.00102881	0.00158353	0.00170394	0.000618908	0.00171595	0.00658204	0.00320171	0.000847663	0.0010985	0.000330961	0.000640569	0.000753327	0.00241449	0.000318421	0.00172279	0.00142816	0.00247919	0.00133195	0.000707714	0.000617665	0.000196309	0.00278207	0.00362872	0.00155486
Meta-Protein 197	AACT_HUMAN Alpha-1-antichymotrypsin OS=Homo sapiens GN=SERPINA3 PE=1 SV=2	3D-structure;Acute phase;Alternative splicing;Complete proteome;Direct protein sequencing;Disease mutation;Glycoprotein;Polymorphism;Protease inhibitor;Reference proteome;Secreted;Serine protease inhibitor;Signal;	;	K04525;	UniRef50_P01011	UniRef90_P01011	UniRef100_P01011	Eukaryota	Metazoa	Chordata	Mammalia	Primates	Hominidae	Unknown GENUS	Unknown SPECIES	Unknown SUBSPECIES	0.00350638	0.00151332	0.00435793	0	0.00352677	0.0047619	0.0027533	0.00222793	0.00373308	0.00205761	0.0023753	0.00234292	0	0.00171595	0.00329102	0	0.00169533	0.00183083	0.00198577	0.00263345	0.00251109	0	0.00175131	0.000626468	0.00257069	0.00371879	0.00177594	0.00176929	0.00205888	0.000785238	0	0.00210084	0.00333185
Meta-Protein 148	BLAST_RL4_BACV8 50S ribosomal protein L4 OS=Bacteroides vulgatus (strain ATCC 8482 / DSM 1447 / JCM 5826 / NBRC 14291 / NCTC 11154) GN=rplD PE=3 SV=1_A6KYJ4	Complete proteome;RNA-binding;Reference proteome;Ribonucleoprotein;Ribosomal protein;rRNA-binding;	;	K02926;	UniRef50_Q8A477	UniRef90_A6KYJ4	UniRef100_A6KYJ4	Bacteria	Unknown KINGDOM	Bacteroidetes	Bacteroidia	Bacteroidales	Unknown FAMILY	Unknown GENUS	Unknown SPECIES	Unknown SUBSPECIES	0.00165579	0	0.000290529	0	0.00245805	0	0.00688326	0.00531277	0	0	0.0023753	0	0.00386817	0.00171595	0	0.00213447	0.00266408	0.00280727	0.00223399	0.00199288	0	0.00348759	0.00509473	0.000939702	0	0.00159377	0.00325588	0.000589762	0.00164711	0.00333726	0.0049459	0.00324675	0.000666371
Meta-Protein 5	BLAST_AVEN_AVESA Avenin OS=Avena sativa PE=1 SV=1_P27919	Cell wall;Cell wall biogenesis/degradation;Complete proteome;Direct protein sequencing;Disulfide bond;Membrane;Polymorphism;Reference proteome;Secreted;Seed storage protein;Signal;Storage protein;Vacuole;	;	;	EMPTY	EMPTY	EMPTY	Eukaryota	Viridiplantae	Streptophyta	Unknown CLASS	Unknown ORDER	Unknown FAMILY	Unknown GENUS	Unknown SPECIES	Unknown SUBSPECIES	0.000292198	0	0	0	0	0	0.00495595	0	0.0109659	0	0.00514648	0	0	0	0.0399624	0.0012197	0	0	0	0	0.0027622	0	0.000796052	0	0	0	0	0	0	0.00235571	0	0.00248281	0
Meta-Protein 241	BLAST_RL5_BACFR 50S ribosomal protein L5 OS=Bacteroides fragilis (strain YCH46) GN=rplE PE=3 SV=1_Q64NM0	Complete proteome;RNA-binding;Reference proteome;Ribonucleoprotein;Ribosomal protein;rRNA-binding;tRNA-binding;	;	K02931;	UniRef50_Q5SHQ0	UniRef90_Q8A488	UniRef100_Q5L8C1	Bacteria	Unknown KINGDOM	Bacteroidetes	Bacteroidia	Bacteroidales	Unknown FAMILY	Unknown GENUS	Unknown SPECIES	Unknown SUBSPECIES	0.00185059	0	0	0.000688705	0.00245805	0	0.00550661	0.00531277	0	0	0.00178147	0	0.00340399	0.00343189	0	0.00137216	0.00375394	0.00317344	0.00289591	0.000854093	0	0.00214621	0.00366184	0.000783085	0	0.00106251	0.00221992	0.000825666	0.00247066	0.00333726	0.00463679	0.0013369	0
Meta-Protein 163	SBP1_MOUSE Selenium-binding protein 1 OS=Mus musculus GN=Selenbp1 PE=1 SV=2	Acetylation;Alternative splicing;Complete proteome;Cytoplasm;Direct protein sequencing;Membrane;Nucleus;Phosphoprotein;Protein transport;Reference proteome;Selenium;Transport;	;	K17285;	EMPTY	EMPTY	EMPTY	Eukaryota	Metazoa	Chordata	Unknown CLASS	Unknown ORDER	Unknown FAMILY	Unknown GENUS	Unknown SPECIES	Unknown SUBSPECIES	0.00340898	0.00171509	0.00276002	0	0.00213744	0.003861	0.000825991	0.00445587	0.00326645	0.00176367	0.00415677	0.00745474	0	0.000791975	0.00117536	0	0.00169533	0.000854388	0.00115837	0.00142349	0.00184147	0	0.003025	0	0.000571265	0.00159377	0.000739973	0.002477	0.00144122	0.000785238	0.000927357	0.00171887	0.0037761
Meta-Protein 2469	BLAST_PA21B_HUMAN Phospholipase A2 OS=Homo sapiens GN=PLA2G1B PE=1 SV=3_P04054	3D-structure;Autocatalytic cleavage;Calcium;Complete proteome;Direct protein sequencing;Disulfide bond;Hydrolase;Lipid degradation;Lipid metabolism;Lipoprotein;Metal-binding;Palmitate;Polymorphism;Pyrrolidone carboxylic acid;Reference proteome;Secreted;Signal;Zymogen;	3.1.1.4;	;K01047;	UniRef50_P00592	UniRef90_P00594	UniRef100_P00594	Eukaryota	Metazoa	Chordata	Mammalia	Unknown ORDER	Unknown FAMILY	Unknown GENUS	Unknown SPECIES	Unknown SUBSPECIES	0	0	0	0	0.00213744	0	0	0	0	0	0	0	0	0	0	0	0	0	0.00248221	0.00199288	0.00234368	0.000402414	0.003025	0.00203602	0.00257069	0.00407296	0.000591979	0.00424628	0.00617665	0.00392619	0.00185471	0.00381971	0
Meta-Protein 124	Unassigned							Unknown SUPERKINGDOM	Unknown KINGDOM	Unknown PHYLUM	Unknown CLASS	Unknown ORDER	Unknown FAMILY	Unknown GENUS	Unknown SPECIES	Unknown SUBSPECIES	0.00136359	0	0	0	0.00138933	0	0.00192731	0	0	0	0	0	0.000773635	0.000131996	0	0.000304925	0.00435941	0.000244111	0.000165481	0.00170819	0.00594291	0.0017438	0.00127368	0.000469851	0	0.000708341	0	0.00625147	0.00391188	0.00196309	0.000927357	0.00553858	0
Meta-Protein 740	BLAST_UXAC_BACTN Uronate isomerase OS=Bacteroides thetaiotaomicron (strain ATCC 29148 / DSM 2079 / NCTC 10582 / E50 / VPI-5482) GN=uxaC PE=3 SV=2_Q8A9J2	3D-structure;Complete proteome;Isomerase;Reference proteome;	5.3.1.12;	K01812;	UniRef50_Q8A9J2	UniRef90_Q8A9J2	UniRef100_Q8A9J2	Bacteria	Unknown KINGDOM	Unknown PHYLUM	Unknown CLASS	Unknown ORDER	Unknown FAMILY	Unknown GENUS	Unknown SPECIES	Unknown SUBSPECIES	0	0.000807103	0.00145264	0	0.00288554	0.0027027	0.000825991	0.0017138	0.00186654	0.00102881	0.00732383	0.00170394	0.000773635	0.000527983	0.00141044	0.000152462	0.00145314	0.00146466	0.00322687	0.00405694	0.000669624	0.000268276	0.00222894	0.000156617	0.00228506	0.00035417	0.00251591	0.000825666	0	0.00137417	0.00386399	0.00152788	0.00199911
Meta-Protein 298	BLAST_EFG_THEMA Elongation factor G OS=Thermotoga maritima (strain ATCC 43589 / MSB8 / DSM 3109 / JCM 10099) GN=fusA PE=3 SV=2_P38525	3D-structure;Complete proteome;Cytoplasm;Elongation factor;GTP-binding;Mitochondrion;Nucleotide-binding;Protein biosynthesis;Reference proteome;Transit peptide;	;	;K02355;	UniRef50_Q9SI75	UniRef90_B8H414	UniRef100_B8H414	Unknown SUPERKINGDOM	Unknown KINGDOM	Unknown PHYLUM	Unknown CLASS	Unknown ORDER	Unknown FAMILY	Unknown GENUS	Unknown SPECIES	Unknown SUBSPECIES	0.00165579	0.00141243	0	0.000344353	0.000320616	0.0001287	0.00220264	0.00445587	0.000233318	0	0.000989707	0	0.0040229	0.00475185	0.000705219	0.000152462	0.0044805	0.00427194	0.00289591	0.00170819	0	0.000804829	0.000477631	0.00219264	0	0.00035417	0.0028119	0.00129748	0.000205888	0.00431881	0.00540958	0.00439267	0
Meta-Protein 40	BLAST_OMP52_HAEIF Outer membrane protein P5 OS=Haemophilus influenzae GN=ompA PE=1 SV=1_P38368	3D-structure;Cell outer membrane;Cell wall;Complete proteome;Direct protein sequencing;Disulfide bond;Ion transport;Membrane;Metal-binding;Porin;Reference proteome;Secreted;Signal;Transmembrane;Transmembrane beta strand;Transmembrane helix;Transport;Zinc;	;	;K03286;K16191;	UniRef50_P65594	UniRef90_P65594	UniRef100_P65594	Unknown SUPERKINGDOM	Unknown KINGDOM	Unknown PHYLUM	Unknown CLASS	Unknown ORDER	Unknown FAMILY	Unknown GENUS	Unknown SPECIES	Unknown SUBSPECIES	0.00516217	0	0	0.0065427	0.00245805	0	0.00495595	0.00308483	0	0	0	0	0.00479653	0.00356389	0	0.00167708	0.00641802	0	0	0	0	0.00160966	0.00143289	0	0	0.00318753	0.00295989	0	0	0.00196309	0.0057187	0.00420168	0
Meta-Protein 329	BLAST_OMP40_PORGI Outer membrane protein 40 OS=Porphyromonas gingivalis (strain ATCC BAA-308 / W83) GN=PG_0694 PE=1 SV=1_Q9S3R8	Cell outer membrane;Complete proteome;Direct protein sequencing;Disulfide bond;Membrane;Pyrrolidone carboxylic acid;Reference proteome;Signal;Transmembrane;Transmembrane beta strand;	;	;	UniRef50_Q9S3R8	UniRef90_Q9S3R8	UniRef100_Q9S3R8	Bacteria	Unknown KINGDOM	Bacteroidetes	Bacteroidia	Bacteroidales	Porphyromonadaceae	Porphyromonas	Porphyromonas gingivalis	Porphyromonas gingivalis W83	0.000292198	0	0	0	0	0	0	0.00274207	0	0	0.00158353	0	0.001702	0.00145195	0	0	0.00205861	0.00756744	0.00215125	0.00540925	0	0.00120724	0.0111447	0	0	0	0.000147995	0	0.00123533	0.0106007	0.00370943	0.00248281	0
Meta-Protein 246	BLAST_LV144_HUMAN Immunoglobulin lambda variable 1-44 OS=Homo sapiens GN=IGLV1-44 PE=1 SV=2_P01699	3D-structure;Adaptive immunity;Alternative splicing;Bence-Jones protein;Cell membrane;Complete proteome;Direct protein sequencing;Disulfide bond;Glycoprotein;Immunity;Immunoglobulin C region;Immunoglobulin V region;Immunoglobulin domain;Membrane;Polymorphism;Pyrrolidone carboxylic acid;Reference proteome;Secreted;Signal;	;	;	UniRef50_P01700	EMPTY	EMPTY	Eukaryota	Metazoa	Chordata	Mammalia	Primates	Hominidae	Homo	Homo sapiens	Unknown SUBSPECIES	0.00146099	0.00221953	0.00101685	0.00206612	0.00384739	0.0015444	0.00110132	0.00017138	0.00163322	0.00176367	0.00158353	0.0027689	0.0023209	0.0030359	0.00305595	0.00106724	0.000847663	0.00122055	0.00289591	0.00106762	0.000753327	0.00254863	0.00334342	0.000939702	0.0017138	0.00301045	0.000739973	0.000707714	0.00391188	0.00117786	0.000618238	0.000763942	0.00222124
Meta-Protein 30	BLAST_PNP_ANAD2 Polyribonucleotide nucleotidyltransferase OS=Anaeromyxobacter dehalogenans (strain 2CP-1 / ATCC BAA-258) GN=pnp PE=3 SV=1_B8JFZ1	3D-structure;4Fe-4S;Chloroplast;Coiled coil;Complete proteome;Cytoplasm;Direct protein sequencing;Exonuclease;Hydrolase;Iron;Iron-sulfur;Isoprene biosynthesis;Magnesium;Metal-binding;Nuclease;Nucleotidyltransferase;Oxidoreductase;Phosphoprotein;Plastid;RNA-binding;Reference proteome;Repeat;Ribonucleoprotein;Ribosomal protein;Transferase;Transit peptide;mRNA processing;rRNA processing;tRNA process…	;1.17.7.4;2.7.7.8;	;K00962;K02945;K03527;K06959;	UniRef50_Q5HP69	UniRef90_O06000	UniRef100_O06000	Unknown SUPERKINGDOM	Unknown KINGDOM	Unknown PHYLUM	Unknown CLASS	Unknown ORDER	Unknown FAMILY	Unknown GENUS	Unknown SPECIES	Unknown SUBSPECIES	0.000681796	0.000807103	0	0.00103306	0	0	0.00027533	0.00325621	0.000233318	0	0.0023753	0	0.0023209	0.00369588	0	0.0012197	0.00290627	0.002197	0.00182029	0.000498221	0.000334812	0.00147552	0.00015921	0.00328896	0	0	0.00443984	0.00129748	0	0.00294464	0.00463679	0.00229183	0
Meta-Protein 132	BLAST_TTHY_HUMAN Transthyretin OS=Homo sapiens GN=TTR PE=1 SV=1_P02766	3D-structure;Amyloid;Amyloidosis;Complete proteome;Cytoplasm;Direct protein sequencing;Disease mutation;Gamma-carboxyglutamic acid;Glycoprotein;Hormone;Neuropathy;Phosphoprotein;Polymorphism;Reference proteome;Secreted;Signal;Thyroid hormone;Transport;	;	;K20731;	UniRef50_P02767	UniRef90_P07489	EMPTY	Eukaryota	Metazoa	Chordata	Mammalia	Unknown ORDER	Unknown FAMILY	Unknown GENUS	Unknown SPECIES	Unknown SUBSPECIES	0.00457777	0	0.00435793	0	0.00277867	0	0.000825991	0	0.00489967	0.0026455	0	0.0057508	0	0	0.00305595	0	0	0	0.00140659	0.00163701	0.00167406	0	0.00604999	0	0.00428449	0.00460421	0	0.00141543	0.00370599	0.00196309	0	0.00362872	0.00510884
Meta-Protein 308	CEL_HUMAN Bile salt-activated lipase OS=Homo sapiens GN=CEL PE=1 SV=3	3D-structure;Alternative splicing;Complete proteome;Diabetes mellitus;Direct protein sequencing;Disulfide bond;Glycoprotein;Hydrolase;Lipid degradation;Lipid metabolism;Reference proteome;Repeat;Secreted;Serine esterase;Signal;	3.1.1.13;3.1.1.3;	;K12298;	UniRef50_P19835	EMPTY	EMPTY	Eukaryota	Metazoa	Chordata	Mammalia	Unknown ORDER	Unknown FAMILY	Unknown GENUS	Unknown SPECIES	Unknown SUBSPECIES	0.00262978	0.000201776	0	0.0213499	0.00106872	0	0.00027533	0.00394173	0.0025665	0.00470312	0.000593824	0	0.00108309	0.00118796	0	0	0	0	0.000413702	0	0.000167406	0	0.000955262	0.000939702	0	0	0.00310789	0.000707714	0	0	0.00139104	0	0.00244336
Meta-Protein 332	BLAST_IMDH_BORBU Inosine-5-monophosphate dehydrogenase OS=Borrelia burgdorferi (strain ATCC 35210 / B31 / CIP 102532 / DSM 4680) GN=guaB PE=1 SV=1_P49058	3D-structure;Acetylation;CBS domain;Complete proteome;Cytoplasm;Direct protein sequencing;GMP biosynthesis;Metal-binding;NAD;Oxidoreductase;Plasmid;Potassium;Purine biosynthesis;Reference proteome;Repeat;	;1.1.1.205;	;K00088;	UniRef50_P21879	UniRef90_Q9KGN8	UniRef100_Q9KGN8	Unknown SUPERKINGDOM	Unknown KINGDOM	Unknown PHYLUM	Unknown CLASS	Unknown ORDER	Unknown FAMILY	Unknown GENUS	Unknown SPECIES	Unknown SUBSPECIES	0.00126619	0.000302663	0.000145264	0	0.000854975	0.0002574	0.00192731	0.00394173	0	0.000146972	0.000197941	0	0.0023209	0.00369588	0.000940291	0.00259186	0.00375394	0.00366166	0.00223399	0.00113879	0	0.00335345	0.00206973	0.00156617	0.000571265	0.00106251	0.00295989	0.00117952	0.00144122	0.0041225	0.00293663	0.00343774	0.000666371
Meta-Protein 189	CBPA2_MOUSE Carboxypeptidase A2 OS=Mus musculus GN=Cpa2 PE=1 SV=1	3D-structure;Carboxypeptidase;Complete proteome;Direct protein sequencing;Disulfide bond;Hydrolase;Metal-binding;Metalloprotease;Polymorphism;Protease;Reference proteome;Secreted;Signal;Zinc;Zymogen;	3.4.17.15;	;K01298;	UniRef50_Q9UI42	EMPTY	EMPTY	Eukaryota	Metazoa	Chordata	Mammalia	Unknown ORDER	Unknown FAMILY	Unknown GENUS	Unknown SPECIES	Unknown SUBSPECIES	0.00399338	0.0033293	0.00479372	0.00137741	0.00363364	0.0047619	0.0027533	0	0.0025665	0.00176367	0	0.00937167	0.00216618	0	0.000470146	0	0	0.00195289	0.000744663	0	0.00142295	0	0	0.000313234	0.00285633	0.00035417	0.00118396	0.00129748	0.00226477	0	0	0	0.00510884
Meta-Protein 79	Unassigned							Unknown SUPERKINGDOM	Unknown KINGDOM	Unknown PHYLUM	Unknown CLASS	Unknown ORDER	Unknown FAMILY	Unknown GENUS	Unknown SPECIES	Unknown SUBSPECIES	0.00185059	0	0	0	0	0	0.00247797	0.00274207	0	0.0042622	0	0.00468584	0	0	0	0.00274432	0.00290627	0	0	0.00241993	0.00711476	0	0.000318421	0.00266249	0	0.00548964	0.00207193	0.00224109	0.00164711	0	0.000309119	0.00324675	0
Meta-Protein 256	BLAST_ALF_MYCPN Fructose-bisphosphate aldolase OS=Mycoplasma pneumoniae (strain ATCC 29342 / M129) GN=fba PE=3 SV=1_P75089	Complete proteome;Direct protein sequencing;Glycolysis;Lyase;Metal-binding;Phosphoprotein;Reference proteome;Sporulation;Zinc;	4.1.2.13;4.1.2.29;	;K01624;K03339;	UniRef50_P75089	UniRef90_P75089	UniRef100_P75089	Bacteria	Unknown KINGDOM	Unknown PHYLUM	Unknown CLASS	Unknown ORDER	Unknown FAMILY	Unknown GENUS	Unknown SPECIES	Unknown SUBSPECIES	0.00194799	0.00232042	0.00101685	0.00309917	0.000534359	0.0001287	0	0.000514139	0.000466636	0.00279248	0	0.00170394	0.00216618	0.00118796	0.000470146	0.0024394	0.000847663	0.000854388	0.00190303	0.00170819	0.00401775	0.00241449	0	0.00328896	0.000285633	0	0.000443984	0.00176929	0.00329421	0.00137417	0.00015456	0.00152788	0.00133274
Meta-Protein 317	BLAST_ETFB_CLOAB Electron transfer flavoprotein subunit beta OS=Clostridium acetobutylicum (strain ATCC 824 / DSM 792 / JCM 1419 / LMG 5710 / VKM B-1787) GN=etfB PE=3 SV=2_P52040	Complete proteome;Cytoplasm;Electron transport;FAD;Flavoprotein;NAD;Oxidoreductase;Reference proteome;Transport;	;1.3.1.108;	;K03521;	EMPTY	EMPTY	EMPTY	Bacteria	Unknown KINGDOM	Firmicutes	Clostridia	Clostridiales	Unknown FAMILY	Unknown GENUS	Unknown SPECIES	Unknown SUBSPECIES	0.00165579	0.00282486	0.00319582	0.00378788	0	0.0003861	0.0027533	0.00137104	0	0.0026455	0.00158353	0.00234292	0.00185672	0.00277191	0.00188058	0.00152462	0.00205861	0.000488222	0.000413702	0.000640569	0.000753327	0.00134138	0	0.0045419	0.00199943	0.00159377	0.00207193	0.00129748	0.00288244	0.000785238	0.000463679	0.000381971	0.000444247
Meta-Protein 92	BLAST_GUNF_CLOCE Endoglucanase F OS=Clostridium cellulolyticum (strain ATCC 35319 / DSM 5812 / JCM 6584 / H10) GN=celCCF PE=1 SV=2_P37698	3D-structure;Calcium;Carbohydrate metabolism;Cell membrane;Cellulose degradation;Complete proteome;DNA-binding;Direct protein sequencing;Glycoprotein;Glycosidase;Hydrolase;Leucine-rich repeat;Lyase;Membrane;Metal-binding;Multifunctional enzyme;Polysaccharide degradation;Reference proteome;Repeat;Signal;Transcription;Transcription regulation;Transmembrane;Transmembrane helix;Xylan degradation;	;3.2.1.4;3.2.1.73;3.2.1.78;3.2.1.8;3.2.1.91;4.2.2.9;	;K01179;K01218;	EMPTY	EMPTY	EMPTY	Unknown SUPERKINGDOM	Unknown KINGDOM	Unknown PHYLUM	Unknown CLASS	Unknown ORDER	Unknown FAMILY	Unknown GENUS	Unknown SPECIES	Unknown SUBSPECIES	0.00389598	0	0	0.00241047	0	0	0.00412996	0.00137104	0	0.000734862	0.00376089	0	0.000928361	0.00277191	0	0.000152462	0.000726568	0.00231905	0	0.00199288	0.00359923	0	0	0.00266249	0	0.00106251	0.000591979	0.0027129	0.000617665	0.000981547	0.000309119	0.00381971	0
Meta-Protein 1698	Unassigned	Cell wall;Direct protein sequencing;Glycoprotein;Repeat;S-layer;Secreted;Signal;	;	;	UniRef50_P22258	UniRef90_P22258	UniRef100_P22258	Unknown SUPERKINGDOM	Unknown KINGDOM	Unknown PHYLUM	Unknown CLASS	Unknown ORDER	Unknown FAMILY	Unknown GENUS	Unknown SPECIES	Unknown SUBSPECIES	0	0	0	0	0	0	0	0	0	0	0.00732383	0	0	0	0	0.0012197	0	0	0	0.000640569	0	0.00938967	0	0.00516836	0	0	0	0	0	0	0	0	0
Meta-Protein 5466	11S3_HELAN 11S globulin seed storage protein G3 OS=Helianthus annuus GN=HAG3 PE=3 SV=1	Disulfide bond;Seed storage protein;Signal;Storage protein;	;	;	UniRef50_P19084	UniRef90_P19084	UniRef100_P19084	Eukaryota	Viridiplantae	Streptophyta	Unknown CLASS	Asterales	Asteraceae	Helianthus	Helianthus annuus	Unknown SUBSPECIES	0	0	0	0	0	0.000514801	0	0.00137104	0	0	0	0	0	0	0	0.000609849	0	0	0	0.000854093	0.00644513	0	0	0	0	0	0	0	0	0.0021594	0	0.00802139	0.00733008
Meta-Protein 260	BLAST_RS16_BACV8 30S ribosomal protein S16 OS=Bacteroides vulgatus (strain ATCC 8482 / DSM 1447 / JCM 5826 / NBRC 14291 / NCTC 11154) GN=rpsP PE=3 SV=1_A6L3Y9	Complete proteome;Reference proteome;Ribonucleoprotein;Ribosomal protein;	;	K02959;	UniRef50_A5FKD9	UniRef90_Q7MT66	UniRef100_B2RH41	Bacteria	Unknown KINGDOM	Unknown PHYLUM	Unknown CLASS	Unknown ORDER	Unknown FAMILY	Unknown GENUS	Unknown SPECIES	Unknown SUBSPECIES	0.00107139	0.000605327	0.000581058	0.000688705	0	0	0.00302863	0.00239931	0.000466636	0.000734862	0.00197941	0.00085197	0.00324927	0.00250792	0.000470146	0.00182955	0.00193752	0.00244111	0.00148933	0	0.000167406	0.00134138	0.00111447	0.00156617	0.00114253	0.0012396	0.00192393	0.00235905	0.00205888	0.00274833	0.00309119	0.00171887	0.00111062
Meta-Protein 1	DPP4_HUMAN Dipeptidyl peptidase 4 OS=Homo sapiens GN=DPP4 PE=1 SV=2	3D-structure;Alternative splicing;Aminopeptidase;Angiogenesis;Apoptosis;Cell adhesion;Cell junction;Cell membrane;Cell projection;Cleavage on pair of basic residues;Coiled coil;Complete proteome;Cytoplasm;Direct protein sequencing;Disulfide bond;Glycoprotein;Hydrolase;Membrane;Polymorphism;Protease;Receptor;Reference proteome;Secreted;Serine protease;Signal-anchor;Transmembrane;Transmembrane heli…	3.4.14.5;3.4.21.-;3.4.21.26;	K01278;K08674;	UniRef50_P27487	UniRef90_P14740	EMPTY	Eukaryota	Metazoa	Chordata	Mammalia	Unknown ORDER	Unknown FAMILY	Unknown GENUS	Unknown SPECIES	Unknown SUBSPECIES	0.00214279	0.00090799	0.00290529	0	0.00128246	0.0014157	0	0	0.000466636	0.000440917	0.0023753	0.0027689	0	0.00197994	0.00282087	0	0.00169533	0.0010985	0.00107562	0.00177936	0.00150665	0	0.00334342	0	0.00199943	0	0	0.00129748	0.00164711	0.00176678	0	0.00248281	0.0037761
Meta-Protein 156	Unassigned							Unknown SUPERKINGDOM	Unknown KINGDOM	Unknown PHYLUM	Unknown CLASS	Unknown ORDER	Unknown FAMILY	Unknown GENUS	Unknown SPECIES	Unknown SUBSPECIES	0.00204539	0.00100888	0.00101685	0	0.000854975	0.0016731	0	0	0.00209986	0.00352734	0	0.00170394	0	0.000527983	0.0126939	0	0	0	0.000579183	0.00113879	0.000334812	0.00187793	0.00398026	0	0.00228506	0.000531256	0	0.000117952	0.000823554	0	0	0.000572956	0.000888494
Meta-Protein 340	BLAST_KDGK_THET8 2-dehydro-3-deoxygluconokinase OS=Thermus thermophilus (strain HB8 / ATCC 27634 / DSM 579) GN=kdgK PE=1 SV=1_Q53W83	3D-structure;ATP-binding;Carbohydrate metabolism;Complete proteome;Kinase;Nucleotide-binding;Plasmid;Reference proteome;Transferase;	2.7.1.4;2.7.1.45;2.7.1.92;	;K00874;K03338;	UniRef50_Q53W83	UniRef90_Q53W83	UniRef100_Q53W83	Unknown SUPERKINGDOM	Unknown KINGDOM	Unknown PHYLUM	Unknown CLASS	Unknown ORDER	Unknown FAMILY	Unknown GENUS	Unknown SPECIES	Unknown SUBSPECIES	0.000779195	0.00121065	0.00334108	0.00241047	0.000748103	0	0.00165198	0.000685518	0.000699953	0.00205761	0.00118765	0.00085197	0.00139254	0.00118796	0.000940291	0.00182955	0.00169533	0.000976443	0.000992884	0.00206406	0.00334812	0.00389001	0.000318421	0.000939702	0	0.000885426	0.000295989	0.00106157	0.00205888	0.000588928	0.000618238	0.00362872	0.00222124
Meta-Protein 282	BLAST_UGPC_RHOP5 sn-glycerol-3-phosphate import ATP-binding protein UgpC OS=Rhodopseudomonas palustris (strain BisA53) GN=ugpC PE=3 SV=1_Q07UI9	ATP-binding;Cell inner membrane;Cell membrane;Complete proteome;Hydrolase;Membrane;Nucleotide-binding;Plasmid;Polysaccharide transport;Reference proteome;Sugar transport;Transport;	;3.6.3.-;3.6.3.20;3.6.3.31;	K05816;K10112;K11072;	UniRef50_P77481	UniRef90_P77481	UniRef100_Q8X8K4	Unknown SUPERKINGDOM	Unknown KINGDOM	Unknown PHYLUM	Unknown CLASS	Unknown ORDER	Unknown FAMILY	Unknown GENUS	Unknown SPECIES	Unknown SUBSPECIES	0.00126619	0.00161421	0.000871586	0.00482094	0.000641231	0.000514801	0.00192731	0.00119966	0	0.00205761	0.00178147	0.00191693	0.00154727	0.000791975	0.00117536	0.00106724	0.000968758	0.00146466	0.000661923	0.00156584	0.00200887	0.00308518	0.000318421	0.00281911	0.000856898	0.00194794	0.000887968	0.000825666	0.00267655	0.000785238	0.000463679	0.000954927	0.00177699
Meta-Protein 587	Unassigned							Unknown SUPERKINGDOM	Unknown KINGDOM	Unknown PHYLUM	Unknown CLASS	Unknown ORDER	Unknown FAMILY	Unknown GENUS	Unknown SPECIES	Unknown SUBSPECIES	0	0	0	0	0	0.0263835	0	0	0	0	0	0.0102236	0	0	0.00963799	0	0	0	0	0	0	0	0	0	0.00685518	0	0	0	0	0	0	0	0
Meta-Protein 1476	BLAST_SUSC_BACTN TonB-dependent receptor SusC OS=Bacteroides thetaiotaomicron (strain ATCC 29148 / DSM 2079 / NCTC 10582 / E50 / VPI-5482) GN=susC PE=1 SV=1_Q8A1G1	Carbohydrate metabolism;Cell outer membrane;Complete proteome;Membrane;Receptor;Reference proteome;Signal;TonB box;Transmembrane;Transmembrane beta strand;Transport;	;	K21573;	UniRef50_Q8A1G1	UniRef90_Q8A1G1	UniRef100_Q8A1G1	Bacteria	Unknown KINGDOM	Bacteroidetes	Bacteroidia	Bacteroidales	Bacteroidaceae	Bacteroides	Bacteroides thetaiotaomicron	Bacteroides thetaiotaomicron VPI-5482	0	0	0	0	0.00309928	0	0	0.00445587	0	0	0.00870942	0	0	0	0	0.00198201	0	0	0.000248221	0	0	0.000536553	0.00429868	0.00375881	0	0	0.0026639	0	0	0.00824499	0.00370943	0	0
Meta-Protein 313	BLAST_PHSG_AQUAE Glycogen phosphorylase OS=Aquifex aeolicus (strain VF5) GN=glgP PE=3 SV=1_O66932	3D-structure;Allosteric enzyme;Alternative splicing;Capsule biogenesis/degradation;Carbohydrate metabolism;Cell membrane;Complete proteome;Cytoplasmic vesicle;Diabetes mellitus;Direct protein sequencing;Disease mutation;Exopolysaccharide synthesis;Glycogen biosynthesis;Glycogen metabolism;Glycosyltransferase;Maltose metabolism;Membrane;Phosphoprotein;Polymorphism;Pyridoxal phosphate;Reference pro…	;2.4.1.1;2.4.1.11;	;K00688;K00693;	UniRef50_Q9YGA7	UniRef90_Q9YGA7	UniRef100_Q9YGA7	Unknown SUPERKINGDOM	Unknown KINGDOM	Unknown PHYLUM	Unknown CLASS	Unknown ORDER	Unknown FAMILY	Unknown GENUS	Unknown SPECIES	Unknown SUBSPECIES	0.00107139	0.000403551	0.000290529	0.00206612	0.00181682	0.000514801	0.0035793	0.00274207	0	0.00102881	0.000395883	0	0.00216618	0.00158395	0.000940291	0.00106724	0.00133204	0.000976443	0.00215125	0.00284698	0	0.000804829	0.000477631	0.00125294	0	0.00141668	0.0026639	0.0027129	0.000205888	0.00196309	0.00293663	0.0026738	0.000444247
Meta-Protein 133	BLAST_PCCB_HALMT Propionyl-CoA carboxylase, carboxyltransferase subunit OS=Haloferax mediterranei (strain ATCC 33500 / DSM 1411 / JCM 8866 / NBRC 14739 / NCIMB 2177 / R-4) GN=pccB PE=1 SV=1_I3R7F1	3D-structure;ATP-binding;Acetylation;Alternative splicing;Complete proteome;Direct protein sequencing;Disease mutation;Ligase;Lyase;Mitochondrion;Nucleotide-binding;Phosphoprotein;Polymorphism;Reference proteome;Transferase;Transit peptide;	2.1.3.1;6.4.1.3;	;K01966;K19312;	EMPTY	EMPTY	EMPTY	Unknown SUPERKINGDOM	Unknown KINGDOM	Unknown PHYLUM	Unknown CLASS	Unknown ORDER	Unknown FAMILY	Unknown GENUS	Unknown SPECIES	Unknown SUBSPECIES	0.00194799	0.000605327	0.000871586	0	0.000641231	0	0.00137665	0.00205656	0	0.0016167	0.000593824	0	0.000618908	0.00171595	0.000470146	0.00533618	0.00145314	0	0.000661923	0.00256228	0.000167406	0.00147552	0.0015921	0.00469851	0	0.000177085	0.00221992	0.00188724	0	0.0041225	0.000463679	0.00439267	0
Meta-Protein 371	LG3BP_PONAB Galectin-3-binding protein OS=Pongo abelii GN=LGALS3BP PE=1 SV=1	3D-structure;Cell adhesion;Complete proteome;Direct protein sequencing;Disulfide bond;Extracellular matrix;Glycoprotein;Reference proteome;Secreted;Signal;	;	;K17300;	UniRef50_Q08380	UniRef90_Q08380	UniRef100_Q08380	Eukaryota	Metazoa	Chordata	Mammalia	Primates	Hominidae	Unknown GENUS	Unknown SPECIES	Unknown SUBSPECIES	0.00107139	0.00141243	0.00101685	0.00206612	0.00117559	0.000900901	0.000550661	0.00102828	0	0.000881834	0.000989707	0.000638978	0.000618908	0.000527983	0.00141044	0.0012197	0.000847663	0.000854388	0.00157207	0.000782918	0.00125555	0.00469484	0.000796052	0.00125294	0.000571265	0.00141668	0.00177594	0.00176929	0.00164711	0.00157048	0.00200927	0.00248281	0.00133274
Meta-Protein 97	BLAST_PPDK_CLOSY Pyruvate, phosphate dikinase OS=Clostridium symbiosum GN=ppdK PE=1 SV=5_P22983	3D-structure;ATP-binding;Acetylation;Alternative promoter usage;Alternative splicing;Chloroplast;Complete proteome;Cytoplasm;Direct protein sequencing;Kinase;Magnesium;Metal-binding;Nucleotide-binding;Phosphoprotein;Photosynthesis;Plastid;Pyruvate;Reference proteome;Transferase;Transit peptide;	2.7.9.1;	;K01006;	UniRef50_P22983	UniRef90_P22983	UniRef100_P22983	Unknown SUPERKINGDOM	Unknown KINGDOM	Unknown PHYLUM	Unknown CLASS	Unknown ORDER	Unknown FAMILY	Unknown GENUS	Unknown SPECIES	Unknown SUBSPECIES	0.00146099	0.000504439	0.00159791	0.00241047	0	0	0.00165198	0.00102828	0	0.00279248	0	0.00127796	0.00216618	0.00131996	0.00188058	0.00274432	0.000605473	0.000488222	0.000248221	0.00227758	0.00159036	0.00228035	0	0.00501175	0	0.000531256	0.00221992	0.000825666	0.00329421	0.000392619	0.000309119	0.000954927	0
Meta-Protein 764	K2C6A_RAT Keratin, type II cytoskeletal 6A OS=Rattus norvegicus GN=Krt6a PE=1 SV=1	3D-structure;Acetylation;Allergen;Alternative splicing;Cell membrane;Citrullination;Coiled coil;Complete proteome;Corneal dystrophy;Cytoplasm;Cytoskeleton;Direct protein sequencing;Disease mutation;Ectodermal dysplasia;Epidermolysis bullosa;Glycoprotein;Host-virus interaction;Hypotrichosis;Ichthyosis;Intermediate filament;Isopeptide bond;Keratin;Leukodystrophy;Membrane;Methylation;Nucleus;Palmopl…	;	;K05640;K07605;	UniRef50_P05787	UniRef90_P05787	UniRef100_Q10758	Eukaryota	Metazoa	Chordata	Unknown CLASS	Unknown ORDER	Unknown FAMILY	Unknown GENUS	Unknown SPECIES	Unknown SUBSPECIES	0	0.00121065	0.000871586	0.0337466	0.000961847	0.000514801	0.00578194	0.000342759	0.00233318	0.000587889	0.000791766	0.00170394	0.00123782	0.00224393	0.00141044	0.0012197	0.000968758	0.000488222	0.000165481	0	0.00175776	0.00348759	0.000955262	0	0.00142816	0	0.000739973	0.000117952	0	0.000392619	0.000927357	0	0.000222124
Meta-Protein 759	BLAST_GNO_GLUOX Gluconate 5-dehydrogenase OS=Gluconobacter oxydans (strain 621H) GN=gno PE=1 SV=1_P50199	3D-structure;Carbohydrate metabolism;Complete proteome;Cytoplasm;Direct protein sequencing;Fatty acid biosynthesis;Fatty acid metabolism;Lipid biosynthesis;Lipid metabolism;NAD;NADP;Oxidoreductase;Peroxisome;Reference proteome;	;1.-.-.-;1.1.-.-;1.1.1.-;1.1.1.100;1.1.1.69;	;K00019;K00046;K00059;K11147;	UniRef50_P50199	UniRef90_P0A9Q0	UniRef100_P0A9Q0	Unknown SUPERKINGDOM	Unknown KINGDOM	Unknown PHYLUM	Unknown CLASS	Unknown ORDER	Unknown FAMILY	Unknown GENUS	Unknown SPECIES	Unknown SUBSPECIES	0	0.00181598	0.00159791	0.00137741	0.00117559	0.0011583	0	0	0.00139991	0.00102881	0	0	0.000464181	0.000395987	0.00188058	0.000152462	0.000121095	0.0010985	0.00115837	0.000854093	0.00209258	0.00160966	0.000318421	0.00140955	0.00199943	0.00106251	0.000739973	0.00330267	0.000823554	0.000588928	0.000309119	0.00553858	0.000888494
Meta-Protein 146	Unassigned							Unknown SUPERKINGDOM	Unknown KINGDOM	Unknown PHYLUM	Unknown CLASS	Unknown ORDER	Unknown FAMILY	Unknown GENUS	Unknown SPECIES	Unknown SUBSPECIES	0.00194799	0	0	0	0	0	0.00110132	0.00634105	0	0.000293945	0	0	0.00201145	0.00290391	0	0.00365909	0.000242189	0	0	7.11744e-05	0	0	0	0	0	0	0.00414385	0.00106157	0	0	0.00139104	0.00706646	0
Meta-Protein 242	BLAST_RS3_ALKMQ 30S ribosomal protein S3 OS=Alkaliphilus metalliredigens (strain QYMF) GN=rpsC PE=3 SV=1_A6TWH6	Complete proteome;RNA-binding;Reference proteome;Ribonucleoprotein;Ribosomal protein;rRNA-binding;	;	K02982;	UniRef50_A8F2E1	UniRef90_A3DJH8	UniRef100_A3DJH8	Bacteria	Unknown KINGDOM	Unknown PHYLUM	Unknown CLASS	Unknown ORDER	Unknown FAMILY	Unknown GENUS	Unknown SPECIES	Unknown SUBSPECIES	0.00107139	0.00232042	0.00217897	0.000688705	0.000320616	0.000643501	0.00440529	0.00102828	0.00139991	0.00543798	0.000197941	0.00362087	0.00201145	0.000791975	0.0025858	0.0012197	0.000605473	0.000854388	0.000330961	0.000427046	0.00192517	0.00268276	0	0.0018794	0.00114253	0.000708341	0.00118396	0.000235905	0.00308833	0.000196309	0	0.00324675	0.00177699
Meta-Protein 496	BLAST_CH60_EUBE2 60 kDa chaperonin OS=Eubacterium eligens (strain ATCC 27750 / VPI C15-48) GN=groL PE=3 SV=1_C4Z3R4	3D-structure;ATP-binding;Acetylation;Cell cycle;Cell division;Cell outer membrane;Chaperone;Complete proteome;Cytoplasm;Direct protein sequencing;Isopeptide bond;Membrane;Nucleotide-binding;Phosphoprotein;Plasmid;Reference proteome;Secreted;Stress response;Ubl conjugation;	;	;K04077;	UniRef50_C0Z361	UniRef90_C4Z3R4	UniRef100_C4Z3R4	Unknown SUPERKINGDOM	Unknown KINGDOM	Unknown PHYLUM	Unknown CLASS	Unknown ORDER	Unknown FAMILY	Unknown GENUS	Unknown SPECIES	Unknown SUBSPECIES	0.00126619	0.00141243	0.0045032	0	0.00106872	0.00592021	0.00027533	0.000342759	0	0.00117578	0.000791766	0	0.000773635	0.000131996	0.00141044	0.0024394	0.00193752	0.000366166	0.00529538	0.00106762	0.00167406	0.00147552	0	0.00313234	0	0	0.00118396	0.00141543	0.00123533	0	0	0.000381971	0.00222124
Meta-Protein 21	BLAST_GRCA_VIBCH Autonomous glycyl radical cofactor OS=Vibrio cholerae serotype O1 (strain ATCC 39315 / El Tor Inaba N16961) GN=grcA PE=3 SV=1_Q9KPK6	3D-structure;Acetylation;Acyltransferase;Carbohydrate metabolism;Complete proteome;Cytoplasm;Direct protein sequencing;Glucose metabolism;Organic radical;Reference proteome;Stress response;Transferase;	;2.3.1.-;2.3.1.54;	;K00656;K06866;	UniRef50_P42632	UniRef90_Q8CTX6	EMPTY	Unknown SUPERKINGDOM	Unknown KINGDOM	Unknown PHYLUM	Unknown CLASS	Unknown ORDER	Unknown FAMILY	Unknown GENUS	Unknown SPECIES	Unknown SUBSPECIES	0.00136359	0.000201776	0	0.00172176	0.000961847	0	0.00110132	0.00428449	0	0.000146972	0.000197941	0.000212993	0.00123782	0.0031679	0.000940291	0.00381156	0.000242189	0.000488222	0.000744663	0.00270463	0.000753327	0.0028169	0.00111447	0.00109632	0	0.000177085	0.0026639	0	0.000411777	0.000785238	0.00200927	0.0040107	0
Meta-Protein 396	BLAST_TPIS_BACV8 Triosephosphate isomerase OS=Bacteroides vulgatus (strain ATCC 8482 / DSM 1447 / JCM 5826 / NBRC 14291 / NCTC 11154) GN=tpiA PE=3 SV=1_A6KXL2	Complete proteome;Cytoplasm;Gluconeogenesis;Glycolysis;Isomerase;Pentose shunt;Reference proteome;	5.3.1.1;	K01803;	EMPTY	UniRef90_A6LFF0	UniRef100_A6LFF0	Bacteria	Unknown KINGDOM	Unknown PHYLUM	Unknown CLASS	Unknown ORDER	Unknown FAMILY	Unknown GENUS	Unknown SPECIES	Unknown SUBSPECIES	0.000389598	0.00312752	0.00290529	0.00137741	0.000427487	0.0047619	0	0	0.00419972	0.00293945	0	0.00191693	0	0	0.00188058	0	0.000484379	0.000976443	0.00148933	0	0.00125555	0	0	0	0.00514139	0.000708341	0	0.0027129	0.00144122	0	0	0.000190985	0.00155486
Meta-Protein 888	Unassigned							Unknown SUPERKINGDOM	Unknown KINGDOM	Unknown PHYLUM	Unknown CLASS	Unknown ORDER	Unknown FAMILY	Unknown GENUS	Unknown SPECIES	Unknown SUBSPECIES	0	0.00988701	0	0.000688705	0	0	0.00936123	0	0	0	0	0	0	0	0	0	0.00339065	0	0	0	0	0	0	0.00328896	0	0	0	0	0.00905909	0	0	0	0
Meta-Protein 473	SPI4_SOLTU Serine protease inhibitor 4 (Fragment) OS=Solanum tuberosum PE=3 SV=1	3D-structure;Allergen;Aspartic protease inhibitor;Complete proteome;Direct protein sequencing;Disulfide bond;Glycoprotein;Protease inhibitor;Reference proteome;Serine protease inhibitor;Signal;Stress response;Vacuole;	;	;	UniRef50_P58514	UniRef90_Q41448	UniRef100_Q43645	Eukaryota	Viridiplantae	Streptophyta	Unknown CLASS	Solanales	Solanaceae	Solanum	Solanum tuberosum	Unknown SUBSPECIES	0.00107139	0.000100888	0.00145264	0	0	0.0002574	0.0027533	0	0	0	0	0	0	0	0	0	0	0.00244111	0	0.000498221	8.3703e-05	0	0	0	0	0	0.0056238	0	0	0	0	0.000381971	0.0344291
Meta-Protein 1040	Unassigned							Unknown SUPERKINGDOM	Unknown KINGDOM	Unknown PHYLUM	Unknown CLASS	Unknown ORDER	Unknown FAMILY	Unknown GENUS	Unknown SPECIES	Unknown SUBSPECIES	0	0.000403551	0	0.00482094	0.00224431	0	0.00412996	0	0	0.00543798	0	0.00766773	0	0	0.000235073	0	0	0	0.00355784	0.00419929	0.00368293	0	0.0015921	0	0.000285633	0	0.000887968	0.00294881	0.00226477	0.000196309	0.000309119	0	0.00510884
Meta-Protein 167	Unassigned							Unknown SUPERKINGDOM	Unknown KINGDOM	Unknown PHYLUM	Unknown CLASS	Unknown ORDER	Unknown FAMILY	Unknown GENUS	Unknown SPECIES	Unknown SUBSPECIES	0.00428558	0	0	0.00378788	0.000961847	0	0.00440529	0.00188518	0	0	0	0	0	0	0	0.00182955	0.0044805	0	0	0	0	0.00201207	0.000636841	0	0	0.0060209	0.00621578	0	0	0.00137417	0.00602782	0.00248281	0
Meta-Protein 195	BLAST_ENTK_HUMAN Enteropeptidase OS=Homo sapiens GN=TMPRSS15 PE=1 SV=3_P98073	3D-structure;Alternative splicing;Complete proteome;Direct protein sequencing;Disulfide bond;Glycoprotein;Hydrolase;Lipoprotein;Membrane;Myristate;Polymorphism;Protease;Reference proteome;Repeat;Serine protease;Signal-anchor;Transmembrane;Transmembrane helix;Zymogen;	3.4.21.9;	K01316;	UniRef50_P98072	UniRef90_P98072	UniRef100_P98072	Eukaryota	Metazoa	Chordata	Mammalia	Unknown ORDER	Unknown FAMILY	Unknown GENUS	Unknown SPECIES	Unknown SUBSPECIES	0.00204539	0.00201776	0.00217897	0	0.0026718	0.0024453	0	0.00257069	0.00163322	0.000881834	0	0.0029819	0	0.00145195	0.00164551	0	0.00145314	0.000854388	0.00140659	0.00177936	0.00175776	0	0.00175131	0	0.00142816	0.00141668	0	0.00188724	0.00247066	0.00137417	0.00170015	0.000381971	0.00399822
Meta-Protein 48	BLAST_RUBY_PORGI Rubrerythrin OS=Porphyromonas gingivalis (strain ATCC BAA-308 / W83) GN=rbr PE=2 SV=1_Q9AGG3	3D-structure;4Fe-4S;Amino-acid biosynthesis;Complete proteome;Cytoplasm;Direct protein sequencing;Electron transport;FMN;Flavoprotein;Glutamate biosynthesis;Iron;Iron-sulfur;Metal-binding;NAD;NADP;Oxidoreductase;Peroxidase;Reference proteome;Repeat;Transport;Zinc;	;1.11.1.1;1.12.7.2;1.4.1.13;	;K00532;	UniRef50_Q9AGG3	UniRef90_Q9AGG3	UniRef100_Q9AGG3	Bacteria	Unknown KINGDOM	Unknown PHYLUM	Unknown CLASS	Unknown ORDER	Unknown FAMILY	Unknown GENUS	Unknown SPECIES	Unknown SUBSPECIES	0.00204539	0	0	0	0.000534359	0	0.00412996	0	0	0	0.00494854	0	0.000618908	0.00197994	0	0.00152462	0.00859772	0.00366166	0.000992884	0.00192171	0.000167406	0.00160966	0.000636841	0	0	0.000177085	0.00118396	0.000471809	0	0.00137417	0	0.000954927	0.00444247
Meta-Protein 182	BLAST_RS7_PORG3 30S ribosomal protein S7 OS=Porphyromonas gingivalis (strain ATCC 33277 / DSM 20709 / CIP 103683 / JCM 12257 / NCTC 11834 / 2561) GN=rpsG PE=3 SV=1_B2RLZ5	Complete proteome;RNA-binding;Reference proteome;Ribonucleoprotein;Ribosomal protein;rRNA-binding;tRNA-binding;	;	K02992;	UniRef50_Q8A473	UniRef90_A6KYJ8	UniRef100_A6KYJ8	Bacteria	Unknown KINGDOM	Bacteroidetes	Bacteroidia	Bacteroidales	Unknown FAMILY	Unknown GENUS	Unknown SPECIES	Unknown SUBSPECIES	0.00204539	0.00100888	0.000145264	0.000344353	0	0	0.00165198	0.00582691	0	0.00176367	0.000989707	0	0.00371345	0.0030359	0.000470146	0.00106724	0.00242189	0.00280727	0.000827404	0	0.000502218	0.000670691	0	0.00219264	0	0.000177085	0.00162794	0.00224109	0.000205888	0.00176678	0.00247295	0.000763942	0
Meta-Protein 258	LYSC_PANTR Lysozyme C OS=Pan troglodytes GN=LYZ PE=2 SV=1	3D-structure;Amyloid;Amyloidosis;Antibiotic;Antimicrobial;Bacteriolytic enzyme;Complete proteome;Direct protein sequencing;Disease mutation;Disulfide bond;Glycosidase;Hydrolase;Polymorphism;Reference proteome;Secreted;Signal;	3.2.1.17;	;K13915;	UniRef50_P61626	UniRef90_P79158	EMPTY	Eukaryota	Metazoa	Chordata	Unknown CLASS	Unknown ORDER	Unknown FAMILY	Unknown GENUS	Unknown SPECIES	Unknown SUBSPECIES	0.000973994	0.00141243	0.000871586	0	0.00224431	0.0011583	0.000550661	0.00137104	0.000933271	0.000881834	0.00138559	0.00106496	0.00154727	0.000791975	0.00188058	0.000914774	0.000605473	0.000976443	0.000744663	0.000284698	0.00192517	0.00160966	0.00015921	0.000469851	0	0.000708341	0	0.000235905	0.00205888	0	0.000772798	0.00114591	0.00133274
Meta-Protein 101	BLAST_PNP_BACTN Polyribonucleotide nucleotidyltransferase OS=Bacteroides thetaiotaomicron (strain ATCC 29148 / DSM 2079 / NCTC 10582 / E50 / VPI-5482) GN=pnp PE=3 SV=1_Q8A4N6	3D-structure;Competence;Complete proteome;Cytoplasm;Direct protein sequencing;Magnesium;Metal-binding;Nucleotidyltransferase;RNA-binding;Reference proteome;Repeat;Stress response;Transferase;	2.7.7.8;	;K00962;	UniRef50_B2RIW6	UniRef90_Q8A4N6	UniRef100_Q8A4N6	Bacteria	Unknown KINGDOM	Unknown PHYLUM	Unknown CLASS	Unknown ORDER	Unknown FAMILY	Unknown GENUS	Unknown SPECIES	Unknown SUBSPECIES	0.000681796	0	0.000145264	0	0.00320616	0.0001287	0.00027533	0.000514139	0	0	0.000395883	0	0.000464181	0.00145195	0	0.000152462	0.00242189	0.00183083	0.00322687	0.00170819	8.3703e-05	0.00107311	0.000477631	0.00219264	0	0.00035417	0.00429185	0.00106157	0	0.00392619	0.00463679	0.00152788	0
Meta-Protein 128	BLAST_RL21_BACV8 50S ribosomal protein L21 OS=Bacteroides vulgatus (strain ATCC 8482 / DSM 1447 / JCM 5826 / NBRC 14291 / NCTC 11154) GN=rplU PE=3 SV=1_A6L6D1	Complete proteome;RNA-binding;Reference proteome;Ribonucleoprotein;Ribosomal protein;rRNA-binding;	;	K02888;	UniRef50_A6L8S9	UniRef90_A6L8S9	UniRef100_A6L6D1	Bacteria	Unknown KINGDOM	Bacteroidetes	Bacteroidia	Bacteroidales	Unknown FAMILY	Unknown GENUS	Unknown SPECIES	Unknown SUBSPECIES	0.000779195	0.00110977	0.000290529	0.000344353	0.00117559	0.0001287	0.00165198	0.0017138	0.000699953	0.00132275	0.00138559	0.00085197	0.00108309	0.00131996	0.000705219	0.00106724	0.00108985	0.00158672	0.00124111	0.000782918	0.000669624	0.00107311	0.00366184	0.00219264	0.00114253	0.000885426	0.000591979	0.00141543	0.00247066	0.00176678	0.00200927	0.00190985	0.00155486
Meta-Protein 338	BLAST_FUMA_ECOLI Fumarate hydratase class I, aerobic OS=Escherichia coli (strain K12) GN=fumA PE=1 SV=2_P0AC33	4Fe-4S;Acetylation;Complete proteome;Direct protein sequencing;Iron;Iron-sulfur;Isomerase;Lyase;Metal-binding;Reference proteome;Tricarboxylic acid cycle;	4.2.1.2;4.2.1.81;5.3.2.2;	K01676;	UniRef50_Q8X4P8	UniRef90_Q8X4P8	UniRef100_P0AC34	Bacteria	Unknown KINGDOM	Proteobacteria	Gammaproteobacteria	Enterobacteriales	Enterobacteriaceae	Unknown GENUS	Unknown SPECIES	Unknown SUBSPECIES	0.00146099	0.00121065	0.000145264	0	0.000427487	0	0.00110132	0.00428449	0.000233318	0	0.00118765	0.000212993	0.00293981	0.00237592	0	0.000457387	0.00339065	0.0032955	0.00132385	0.000640569	0.000251109	0.000402414	0.000477631	0.00219264	0	0.00035417	0.00221992	0.00212314	0	0.00196309	0.00417311	0.000763942	0
Meta-Protein 245	BLAST_ACE_MESAU Angiotensin-converting enzyme OS=Mesocricetus auratus GN=Ace PE=2 SV=1_Q50JE5	3D-structure;Alternative splicing;Carboxypeptidase;Cell membrane;Complete proteome;Cytoplasm;Cytoplasmic vesicle;Direct protein sequencing;Disulfide bond;Glycoprotein;Hydrolase;Membrane;Metal-binding;Metalloprotease;Phosphoprotein;Polymorphism;Protease;Reference proteome;Repeat;Secreted;Signal;Transmembrane;Transmembrane helix;Zinc;	;3.2.1.-;3.4.15.1;	;K01283;	EMPTY	EMPTY	EMPTY	Eukaryota	Metazoa	Unknown PHYLUM	Unknown CLASS	Unknown ORDER	Unknown FAMILY	Unknown GENUS	Unknown SPECIES	Unknown SUBSPECIES	0.00321418	0.00151332	0.00130738	0	0.000854975	0.0030888	0	0	0	0	0	0	0	0.00158395	0	0	0.0021797	0.00414988	0.00148933	0.00170819	0.000669624	0	0.003025	0	0.000285633	0.00371879	0	0.00330267	0.00658843	0.00274833	0	0	0.00422035
Meta-Protein 326	BLAST_RS4_BACTN 30S ribosomal protein S4 OS=Bacteroides thetaiotaomicron (strain ATCC 29148 / DSM 2079 / NCTC 10582 / E50 / VPI-5482) GN=rpsD PE=3 SV=1_Q8A4A1	Complete proteome;RNA-binding;Reference proteome;Ribonucleoprotein;Ribosomal protein;rRNA-binding;	;	K02986;	UniRef50_P81288	EMPTY	EMPTY	Bacteria	Unknown KINGDOM	Unknown PHYLUM	Unknown CLASS	Unknown ORDER	Unknown FAMILY	Unknown GENUS	Unknown SPECIES	Unknown SUBSPECIES	0.000876595	0.00151332	0.000435793	0.00137741	0.000213744	0.0002574	0.00165198	0.00411311	0.00163322	0.00220459	0.000395883	0	0.00309454	0.00263992	0.000235073	0.00182955	0.00181642	0.00268522	0.00173755	7.11744e-05	0.000418515	0.00228035	0.000318421	0.000156617	0	0	0.000739973	0.00141543	0.00164711	0.00157048	0.00262751	0.000381971	0
Meta-Protein 129	BLAST_ETFA_CLOPR Acryloyl-CoA reductase electron transfer subunit beta OS=Clostridium propionicum GN=acrA PE=1 SV=1_G3KIM6	Cytoplasm;Electron transport;Transport;	;	;	UniRef50_G3KIM6	UniRef90_G3KIM6	UniRef100_G3KIM6	Bacteria	Unknown KINGDOM	Firmicutes	Clostridia	Clostridiales	Clostridiaceae	Clostridium	Clostridium propionicum	Unknown SUBSPECIES	0.00126619	0.00363196	0.00348635	0.00206612	0.00256492	0	0.00330396	0	0	0.00146972	0.000197941	0.00212993	0.00139254	0.00092397	0	0.0012197	0.000847663	0.000122055	0.00273043	0.00170819	0.00351553	0.000938967	0.00015921	0.00109632	0	0.00106251	0.000295989	0.00129748	0.00308833	0.000196309	0	0.0013369	0.000888494
Meta-Protein 73	BLAST_RL2_BACV8 50S ribosomal protein L2 OS=Bacteroides vulgatus (strain ATCC 8482 / DSM 1447 / JCM 5826 / NBRC 14291 / NCTC 11154) GN=rplB PE=3 SV=1_A6KYJ2	Complete proteome;RNA-binding;Reference proteome;Ribonucleoprotein;Ribosomal protein;rRNA-binding;	;	K02886;	UniRef50_Q8A479	UniRef90_A6LEI8	EMPTY	Bacteria	Unknown KINGDOM	Unknown PHYLUM	Unknown CLASS	Unknown ORDER	Unknown FAMILY	Unknown GENUS	Unknown SPECIES	Unknown SUBSPECIES	0.000779195	0.000605327	0.00116212	0.000688705	0.00149621	0.000900901	0.00468062	0.00205656	0.000699953	0.00235156	0.000791766	0.00127796	0.001702	0.00145195	0.000470146	0.000914774	0.00121095	0.00146466	0.00124111	0.000711744	0.00083703	0.000804829	0.00222894	0.00297572	0.00114253	0.00035417	0.00118396	0.000471809	0.00164711	0.000785238	0.00262751	0.00210084	0.00111062
Meta-Protein 122	MYL3_PONAB Myosin light chain 3 OS=Pongo abelii GN=MYL3 PE=2 SV=3	3D-structure;Acetylation;Alternative splicing;Cardiomyopathy;Complete proteome;Direct protein sequencing;Disease mutation;Methylation;Motor protein;Muscle protein;Myosin;Phosphoprotein;Polymorphism;Reference proteome;Repeat;	;	;K05738;K12749;K12751;	UniRef50_P60660	UniRef90_P60660	EMPTY	Eukaryota	Metazoa	Chordata	Unknown CLASS	Unknown ORDER	Unknown FAMILY	Unknown GENUS	Unknown SPECIES	Unknown SUBSPECIES	0.00175319	0.000605327	0.00188844	0.00275482	0	0.0011583	0.0035793	0	0	0.000881834	0.000989707	0.00234292	0.00108309	0.00290391	0	0.00198201	0.00278518	0.002197	0	0.000355872	0.000753327	0.000938967	0	0.00250587	0	0.000177085	0.000443984	0.00176929	0.0035001	0.000588928	0.00108192	0.000190985	0.000666371
Meta-Protein 186	TITIN_MOUSE Titin OS=Mus musculus GN=Ttn PE=1 SV=1	3D-structure;ATP-binding;Alternative splicing;Calcium;Calmodulin-binding;Cardiomyopathy;Cell adhesion;Cell membrane;Coiled coil;Complete proteome;Cytoplasm;Direct protein sequencing;Disease mutation;Disulfide bond;Glycoprotein;Immunoglobulin domain;Kelch repeat;Kinase;Limb-girdle muscular dystrophy;Magnesium;Membrane;Metal-binding;Methylation;Nucleotide-binding;Nucleus;Phosphoprotein;Polymorphism…	;2.7.11.1;	;K00907;K12567;K20020;	UniRef50_Q6AZB0	EMPTY	EMPTY	Eukaryota	Metazoa	Chordata	Mammalia	Unknown ORDER	Unknown FAMILY	Unknown GENUS	Unknown SPECIES	Unknown SUBSPECIES	0.00204539	0.000605327	0.0129285	0.000344353	0.00534359	0	0.0027533	0	0	0.000293945	0	0.00255591	0.000309454	0.000791975	0	0.00350663	0.000847663	0.000854388	8.27404e-05	0	0.00209258	0	0	0.000156617	0	0.000708341	0	0	0.00658843	0	0	0.000381971	0.00177699
Meta-Protein 18	BLAST_EFG_BACV8 Elongation factor G OS=Bacteroides vulgatus (strain ATCC 8482 / DSM 1447 / JCM 5826 / NBRC 14291 / NCTC 11154) GN=fusA PE=3 SV=1_A6KYJ7	Complete proteome;Cytoplasm;Elongation factor;GTP-binding;Nucleotide-binding;Protein biosynthesis;Reference proteome;	;	K02355;	UniRef50_P56002	UniRef90_Q8A474	UniRef100_A6KYJ7	Unknown SUPERKINGDOM	Unknown KINGDOM	Unknown PHYLUM	Unknown CLASS	Unknown ORDER	Unknown FAMILY	Unknown GENUS	Unknown SPECIES	Unknown SUBSPECIES	0.00146099	0.000706215	0	0.00172176	0	0	0.000550661	0.00239931	0.000466636	0.000734862	0.000593824	0.00127796	0.00185672	0.00184794	0.00117536	0.000609849	0.00145314	0.00280727	0.000661923	0.000142349	0.000502218	0.000670691	0	0.00140955	0.00114253	0	0.00133195	0.00188724	0.000411777	0.00176678	0.00139104	0	0.000444247
Meta-Protein 248	BLAST_PGK_CLONN Phosphoglycerate kinase OS=Clostridium novyi (strain NT) GN=pgk PE=3 SV=1_A0PYP1	3D-structure;ATP-binding;Complete proteome;Cytoplasm;Glycolysis;Kinase;Nucleotide-binding;Phosphoprotein;Reference proteome;Transferase;	2.7.2.3;	K00927;	UniRef50_Q9SAJ4	EMPTY	EMPTY	Bacteria	Unknown KINGDOM	Unknown PHYLUM	Unknown CLASS	Unknown ORDER	Unknown FAMILY	Unknown GENUS	Unknown SPECIES	Unknown SUBSPECIES	0.00214279	0.0049435	0.00290529	0.000688705	0.000213744	0.0003861	0.000550661	0.000342759	0	0.00117578	0	0	0.000464181	0.000263992	0.00164551	0.00152462	0.000726568	0.000244111	0.00132385	0.00113879	0.00368293	0.00134138	0	0.00203602	0	0.000177085	0	0.000825666	0.00102944	0	0.00015456	0.00114591	0.000444247
Meta-Protein 1329	BLAST_SUSD_BACTN Starch-binding protein SusD OS=Bacteroides thetaiotaomicron (strain ATCC 29148 / DSM 2079 / NCTC 10582 / E50 / VPI-5482) GN=susD PE=1 SV=1_Q8A1G2	3D-structure;ATP-binding;Aspartyl protease;Calcium;Carbohydrate metabolism;Cell outer membrane;Complete proteome;Cytoplasm;DNA integration;DNA recombination;DNA-binding;DNA-directed DNA polymerase;Endonuclease;Hydrolase;Lipoprotein;Magnesium;Membrane;Metal-binding;Multifunctional enzyme;Nuclease;Nucleotide-binding;Nucleotidyltransferase;Nucleus;Palmitate;Protease;RNA-binding;RNA-directed DNA poly…	;2.7.7.49;2.7.7.7;3.1.26.4;3.4.23.-;	;K07497;K21572;	UniRef50_Q99315	UniRef90_Q7LHG5	UniRef100_Q7LHG5	Unknown SUPERKINGDOM	Unknown KINGDOM	Unknown PHYLUM	Unknown CLASS	Unknown ORDER	Unknown FAMILY	Unknown GENUS	Unknown SPECIES	Unknown SUBSPECIES	0	0	0	0	0	0	0.00495595	0	0	0	0.00257324	0	0	0.00211193	0	0.00350663	0.00278518	0	0.000579183	0.00234875	0	0.00228035	0	0.0018794	0	0.000531256	0	0	0	0	0.00340031	0.000954927	0
Meta-Protein 66	BLAST_DHE4_CORGL NADP-specific glutamate dehydrogenase OS=Corynebacterium glutamicum (strain ATCC 13032 / DSM 20300 / JCM 1318 / LMG 3730 / NCIMB 10025) GN=gdh PE=1 SV=2_P31026	3D-structure;Complete proteome;NADP;Oxidoreductase;Reference proteome;	1.4.1.4;	K00262;	UniRef50_P00370	UniRef90_Q8RQP4	EMPTY	Unknown SUPERKINGDOM	Unknown KINGDOM	Unknown PHYLUM	Unknown CLASS	Unknown ORDER	Unknown FAMILY	Unknown GENUS	Unknown SPECIES	Unknown SUBSPECIES	0.00126619	0.00171509	0.000726322	0.00413223	0.000961847	0.000772201	0	0.00017138	0.000466636	0.00191064	0.00178147	0.000425985	0.000928361	0.000395987	0.00117536	0.0012197	0.000242189	0.00122055	0.000248221	0.00199288	0.00175776	0.00241449	0.00015921	0.000939702	0.000285633	0.000531256	0.000739973	0.000117952	0.00164711	0.000785238	0	0.000954927	0.000444247
Meta-Protein 252	RL6_STAAS 50S ribosomal protein L6 OS=Staphylococcus aureus (strain MSSA476) GN=rplF PE=3 SV=1	3D-structure;Complete proteome;Direct protein sequencing;RNA-binding;Reference proteome;Ribonucleoprotein;Ribosomal protein;rRNA-binding;	;	;K02933;	UniRef50_C5CC48	EMPTY	UniRef100_Q2JFG1	Bacteria	Unknown KINGDOM	Unknown PHYLUM	Unknown CLASS	Unknown ORDER	Unknown FAMILY	Unknown GENUS	Unknown SPECIES	Unknown SUBSPECIES	0.000486997	0.000302663	0.000581058	0	0.000854975	0.0001287	0.00302863	0.00359897	0.000466636	0.000146972	0	0	0.00108309	0.00145195	0	0.00137216	0.00145314	0.00207494	0.00107562	0.000782918	0.000251109	0.000938967	0.00254737	0.0018794	0.000285633	0.000708341	0.00192393	0.000471809	0.00144122	0.0021594	0.00293663	0.00210084	0.000444247
Meta-Protein 381	BLAST_RPOA_BACTN DNA-directed RNA polymerase subunit alpha OS=Bacteroides thetaiotaomicron (strain ATCC 29148 / DSM 2079 / NCTC 10582 / E50 / VPI-5482) GN=rpoA PE=3 SV=1_Q8A4A2	Complete proteome;DNA-directed RNA polymerase;Nucleotidyltransferase;Reference proteome;Transcription;Transferase;	2.7.7.6;	K03040;	UniRef50_Q8A4A2	UniRef90_Q8A4A2	UniRef100_Q8A4A2	Bacteria	Unknown KINGDOM	Bacteroidetes	Unknown CLASS	Unknown ORDER	Unknown FAMILY	Unknown GENUS	Unknown SPECIES	Unknown SUBSPECIES	0.000486997	0	0	0.000688705	0	0	0.00192731	0.00342759	0	0	0.000593824	0	0.00185672	0.00263992	0	0.00106724	0.00339065	0.00305139	0.000992884	0.000213523	0.000167406	0.000134138	0	0.000783085	0	0.00035417	0.00310789	0.00117952	0	0.00333726	0.00417311	0	0
Meta-Protein 270	Unassigned							Unknown SUPERKINGDOM	Unknown KINGDOM	Unknown PHYLUM	Unknown CLASS	Unknown ORDER	Unknown FAMILY	Unknown GENUS	Unknown SPECIES	Unknown SUBSPECIES	0.000876595	0.000201776	0	0	0	0	0.000550661	0.00548415	0	0.00293945	0	0	0	0	0	0.00320171	0.000968758	0.000488222	0	0.00377224	0	0.00147552	0.000477631	0.00203602	0.00856898	0	0	0	0.00370599	0	0	0.00190985	0
Meta-Protein 404	BLAST_TEAA_HALED Ectoine-binding periplasmic protein TeaA OS=Halomonas elongata (strain ATCC 33173 / DSM 2581 / NBRC 15536 / NCIMB 2198 / 1H9) GN=teaA PE=1 SV=1_E1VBK1	3D-structure;Calcium;Cell membrane;Complete proteome;Direct protein sequencing;Membrane;Metal-binding;Periplasm;Plasmid;Reference proteome;Signal;Sugar transport;Transmembrane;Transmembrane helix;Transport;	;	;K21395;	UniRef50_P43020	UniRef90_P43020	UniRef100_P43020	Unknown SUPERKINGDOM	Unknown KINGDOM	Unknown PHYLUM	Unknown CLASS	Unknown ORDER	Unknown FAMILY	Unknown GENUS	Unknown SPECIES	Unknown SUBSPECIES	0.000876595	0.00171509	0.000435793	0.000344353	0.00224431	0.0002574	0.00027533	0	0.000933271	0.000146972	0	0.00127796	0.000618908	0.00092397	0.000705219	0.000457387	0.000363284	0.0010985	0.00157207	0.00227758	0.00225998	0.000402414	0.000636841	0.000783085	0.000856898	0	0.000443984	0.00188724	0.00123533	0	0.000309119	0.00381971	0.00177699
Meta-Protein 153	BLAST_GPMI_BACV8 2,3-bisphosphoglycerate-independent phosphoglycerate mutase OS=Bacteroides vulgatus (strain ATCC 8482 / DSM 1447 / JCM 5826 / NBRC 14291 / NCTC 11154) GN=gpmI PE=3 SV=1_A6L050	3D-structure;Complete proteome;Direct protein sequencing;Glycolysis;Isomerase;Manganese;Metal-binding;Phosphoprotein;Reference proteome;Sporulation;	5.4.2.12;	;K15633;	UniRef50_Q5LIL0	UniRef90_A6L050	UniRef100_A6L050	Unknown SUPERKINGDOM	Unknown KINGDOM	Unknown PHYLUM	Unknown CLASS	Unknown ORDER	Unknown FAMILY	Unknown GENUS	Unknown SPECIES	Unknown SUBSPECIES	0.000194799	0.000706215	0	0	0.000427487	0.0014157	0.00110132	0.00239931	0	0	0.000593824	0.000212993	0.0023209	0.00224393	0	0.00106724	0.00242189	0.00292933	0.00173755	0.00120996	0	0.000268276	0.000796052	0.000626468	0	0.000708341	0.00177594	0.00129748	0.00144122	0.00255202	0.00247295	0.00324675	0.000666371
Meta-Protein 731	Unassigned	3D-structure;Cell outer membrane;Cell wall;Coiled coil;Complete proteome;Direct protein sequencing;Glycoprotein;Membrane;Reference proteome;Repeat;S-layer;Secreted;Signal;Transmembrane;Transmembrane helix;	;	;	UniRef50_P35830	UniRef90_P35830	UniRef100_P35830	Unknown SUPERKINGDOM	Unknown KINGDOM	Unknown PHYLUM	Unknown CLASS	Unknown ORDER	Unknown FAMILY	Unknown GENUS	Unknown SPECIES	Unknown SUBSPECIES	0	0	0	0	0	0.0011583	0	0	0	0	0.00950119	0	0	0	0	0	0.00302737	0	0.000248221	0	0	0.000536553	0.00557236	0.00125294	0	0	0.00177594	0	0	0	0.00324575	0.000572956	0
Meta-Protein 316	BLAST_RL7_BACHD 50S ribosomal protein L7/L12 OS=Bacillus halodurans (strain ATCC BAA-125 / DSM 18197 / FERM 7344 / JCM 9153 / C-125) GN=rplL PE=3 SV=1_Q9KGE3	Complete proteome;Reference proteome;Ribonucleoprotein;Ribosomal protein;	;	K02935;	UniRef50_Q8A468	UniRef90_Q8A468	UniRef100_A6KYK4	Bacteria	Unknown KINGDOM	Unknown PHYLUM	Unknown CLASS	Unknown ORDER	Unknown FAMILY	Unknown GENUS	Unknown SPECIES	Unknown SUBSPECIES	0.000876595	0.000201776	0	0.00206612	0.000854975	0	0.00165198	0.00308483	0	0	0.00138559	0	0.00123782	0.00382788	0	0.00137216	0.00193752	0.00292933	0.00107562	0.000640569	0	0.00134138	0	0.00234926	0	0	0.00103596	0.000825666	0	0.00117786	0.00247295	0.000381971	0.00177699
Meta-Protein 611	BLAST_FTN_BACF6 Bacterial non-heme ferritin OS=Bacteroides fragilis (strain 638R) GN=ftnA PE=2 SV=1_E1WS50	Complete proteome;Direct protein sequencing;Iron;Iron storage;Metal-binding;Oxidoreductase;	1.16.3.2;	K02217;	UniRef50_E1WS50	UniRef90_E1WS50	UniRef100_E1WS50	Bacteria	Unknown KINGDOM	Bacteroidetes	Bacteroidia	Bacteroidales	Bacteroidaceae	Bacteroides	Bacteroides fragilis	Unknown SUBSPECIES	0	0.00272397	0.000871586	0.000344353	0.000213744	0.00682111	0	0	0.00489967	0.00367431	0	0.00085197	0	0	0.00728726	0	0	0	0.00115837	0	0.00167406	0.00241449	0	0	0.00514139	0	0	0	0	0	0	0	0.000222124
Meta-Protein 406	BLAST_RPRY_BACFR Transcriptional regulatory protein RprY OS=Bacteroides fragilis (strain YCH46) GN=rprY PE=3 SV=2_Q9AE24	Complete proteome;Cytoplasm;DNA-binding;Phosphoprotein;Transcription;Transcription regulation;Two-component regulatory system;	;	;	UniRef50_Q9AE24	UniRef90_Q9AE24	UniRef100_Q9AE24	Bacteria	Unknown KINGDOM	Bacteroidetes	Bacteroidia	Bacteroidales	Bacteroidaceae	Bacteroides	Bacteroides fragilis	Bacteroides fragilis YCH46	0.000486997	0.00191687	0.000145264	0	0	0.0001287	0.000550661	0.00205656	0.000466636	0.000587889	0.000791766	0	0.000928361	0.00131996	0.000470146	0.00228693	0.00181642	0.002197	0.00132385	0.000640569	0.000502218	0.00120724	0	0.000939702	0	0.00035417	0.00133195	0.002477	0	0.00314095	0.00216383	0.000381971	0
Meta-Protein 173	BLAST_TRYP_PIG Trypsin OS=Sus scrofa PE=1 SV=1_P00761	3D-structure;Alternative splicing;Cell membrane;Cleavage on pair of basic residues;Complete proteome;Cytoplasm;Direct protein sequencing;Disulfide bond;Glycoprotein;Hydrolase;Membrane;Polymorphism;Protease;Reference proteome;Repeat;Secreted;Serine protease;Signal;Signal-anchor;Transmembrane;Transmembrane helix;Zymogen;	3.4.21.-;3.4.21.118;3.4.21.35;	;K01325;K09640;	UniRef50_P07288	UniRef90_Q07276	UniRef100_Q28773	Eukaryota	Metazoa	Chordata	Mammalia	Unknown ORDER	Unknown FAMILY	Unknown GENUS	Unknown SPECIES	Unknown SUBSPECIES	0.00175319	0.000504439	0.00188844	0	0.00245805	0.0003861	0.00165198	0.000856898	0.00326645	0.000881834	0.00138559	0.00234292	0	0.00224393	0	0	0.000484379	0	0	0.00120996	0.00142295	0	0.00206973	0	0.000571265	0.0012396	0	0.000707714	0.00164711	0.000785238	0	0	0.00288761
Meta-Protein 160	BLAST_SDHB_BACSU Succinate dehydrogenase iron-sulfur subunit OS=Bacillus subtilis (strain 168) GN=sdhB PE=3 SV=3_P08066	2Fe-2S;3D-structure;3Fe-4S;4Fe-4S;Complete proteome;Cytoplasm;Direct protein sequencing;Electron transport;Iron;Iron-sulfur;Metal-binding;Oxidoreductase;Reference proteome;Repeat;Respiratory chain;Transport;Tricarboxylic acid cycle;	;1.3.4.1;1.3.5.1;	K00240;K00245;K18210;	EMPTY	EMPTY	UniRef100_P17596	Unknown SUPERKINGDOM	Unknown KINGDOM	Unknown PHYLUM	Unknown CLASS	Unknown ORDER	Unknown FAMILY	Unknown GENUS	Unknown SPECIES	Unknown SUBSPECIES	0.00136359	0.000302663	0.000290529	0	0.00138933	0.0001287	0.00247797	0.00205656	0	0.000734862	0.00217736	0.000212993	0.00185672	0.00118796	0	0.00274432	0.00169533	0.00158672	0.000744663	0.000569395	8.3703e-05	0.00147552	0.0015921	0.0018794	0.000571265	0.0012396	0.00251591	0.000825666	0	0.00196309	0.00278207	0.000763942	0.000222124
Meta-Protein 598	BLAST_SUSC_BACTN TonB-dependent receptor SusC OS=Bacteroides thetaiotaomicron (strain ATCC 29148 / DSM 2079 / NCTC 10582 / E50 / VPI-5482) GN=susC PE=1 SV=1_Q8A1G1	Carbohydrate metabolism;Cell outer membrane;Complete proteome;Membrane;Receptor;Reference proteome;Signal;TonB box;Transmembrane;Transmembrane beta strand;Transport;	;	K21573;	UniRef50_Q8A1G1	UniRef90_Q8A1G1	UniRef100_Q8A1G1	Unknown SUPERKINGDOM	Unknown KINGDOM	Unknown PHYLUM	Unknown CLASS	Unknown ORDER	Unknown FAMILY	Unknown GENUS	Unknown SPECIES	Unknown SUBSPECIES	0	0.00353107	0.000581058	0	0	0.0018018	0	0.00154242	0.00629958	0.000440917	0.00178147	0.00383387	0.00293981	0.000263992	0.00282087	0	0	0	0.000413702	0	0	0	0.00015921	0.000626468	0.00599829	0	0	0.000707714	0.000411777	0	0	0	0.000666371
Meta-Protein 423	BLAST_CDHR5_HUMAN Cadherin-related family member 5 OS=Homo sapiens GN=CDHR5 PE=1 SV=3_Q9HBB8	Alternative splicing;Calcium;Cell membrane;Cell projection;Complete proteome;Differentiation;Direct protein sequencing;Glycoprotein;Membrane;Phosphoprotein;Polymorphism;Reference proteome;Repeat;Signal;Transmembrane;Transmembrane helix;	;	K16505;	UniRef50_Q9HBB8	UniRef90_Q9HBB8	UniRef100_Q9HBB8	Eukaryota	Metazoa	Chordata	Mammalia	Unknown ORDER	Unknown FAMILY	Unknown GENUS	Unknown SPECIES	Unknown SUBSPECIES	9.73994e-05	0.000807103	0.00305055	0	0.00395426	0.0001287	0	0.000685518	0.000233318	0.000881834	0	0.000638978	0	0.00131996	0.00188058	0	0.000968758	0.000732332	0.00124111	0.00170819	0.0028459	0	0.00238815	0.000313234	0.00142816	0	0	0.000589762	0.00288244	0	0	0	0.00177699
Meta-Protein 257	BLAST_RUBY_PORGI Rubrerythrin OS=Porphyromonas gingivalis (strain ATCC BAA-308 / W83) GN=rbr PE=2 SV=1_Q9AGG3	3D-structure;Complete proteome;Cytoplasm;Direct protein sequencing;Electron transport;Iron;Metal-binding;Reference proteome;Transport;Zinc;	;	;	UniRef50_Q9AGG3	UniRef90_Q9AGG3	UniRef100_Q9AGG3	Bacteria	Unknown KINGDOM	Unknown PHYLUM	Unknown CLASS	Unknown ORDER	Unknown FAMILY	Unknown GENUS	Unknown SPECIES	Unknown SUBSPECIES	0.000389598	0.00191687	0.00261476	0.000344353	0.000213744	0.0048906	0	0	0.00303313	0.00176367	0	0.00149095	0.000154727	0	0.00329102	0	0.000726568	0.000488222	0.000661923	0.000284698	0.000753327	0.000134138	0.000636841	0	0.00228506	0.000177085	0	0.00235905	0.000823554	0	0	0	0.00111062
Meta-Protein 355	BLAST_PTAS_CLOAB Phosphate acetyltransferase OS=Clostridium acetobutylicum (strain ATCC 824 / DSM 792 / JCM 1419 / LMG 5710 / VKM B-1787) GN=pta PE=3 SV=2_P71103	Acetylation;Acyltransferase;Allosteric enzyme;Complete proteome;Cytoplasm;Magnesium;Manganese;Metal-binding;Multifunctional enzyme;NAD;NADP;Oxidoreductase;Reference proteome;Transferase;	1.1.1.38;1.1.1.39;1.1.1.40;2.3.1.8;	;K00027;K00029;K13788;	UniRef50_P76558	UniRef90_P76558	UniRef100_P76558	Unknown SUPERKINGDOM	Unknown KINGDOM	Unknown PHYLUM	Unknown CLASS	Unknown ORDER	Unknown FAMILY	Unknown GENUS	Unknown SPECIES	Unknown SUBSPECIES	0.000681796	0.000302663	0	0	0.00203057	0.000900901	0.00137665	0.00188518	0	0	0.0023753	0	0.00247563	0.00131996	0	0.00106724	0.00205861	0.00231905	0.000496442	0.00192171	0	0.00147552	0.00191052	0.00109632	0	0	0.00236791	0.000235905	0	0.00235571	0.00293663	0.00152788	0
Meta-Protein 429	KPYM_FELCA Pyruvate kinase PKM OS=Felis catus GN=PKM PE=1 SV=2	3D-structure;ATP-binding;Acetylation;Allosteric enzyme;Alternative splicing;Complete proteome;Cytoplasm;Direct protein sequencing;Disease mutation;Glycolysis;Hereditary hemolytic anemia;Hydroxylation;Isopeptide bond;Kinase;Magnesium;Metal-binding;Methylation;Nucleotide-binding;Nucleus;Phosphoprotein;Polymorphism;Potassium;Pyruvate;Reference proteome;Transferase;Ubl conjugation;	2.7.1.40;	;K00873;K12406;	UniRef50_P30613	UniRef90_P12928	EMPTY	Eukaryota	Unknown KINGDOM	Unknown PHYLUM	Unknown CLASS	Unknown ORDER	Unknown FAMILY	Unknown GENUS	Unknown SPECIES	Unknown SUBSPECIES	0.00126619	0.00221953	0	0.00241047	0.000641231	0.0011583	0.00110132	0	0	0.00117578	0.000593824	0.00191693	0.00123782	0.00567582	0	0.00289678	0.0023008	0.002197	0.000330961	7.11744e-05	0.000502218	0.000536553	0	0.00250587	0	0.000177085	0.000591979	0.000707714	0.001853	0	0.000309119	0	0.000444247
Meta-Protein 6105	Unassigned							Unknown SUPERKINGDOM	Unknown KINGDOM	Unknown PHYLUM	Unknown CLASS	Unknown ORDER	Unknown FAMILY	Unknown GENUS	Unknown SPECIES	Unknown SUBSPECIES	0	0	0	0	0	0	0	0.01491	0	0	0.0193983	0	0	0	0	0	0	0	0	0	0	0.000134138	0	0	0	0	0	0	0	0	0	0	0
Meta-Protein 198	FRIL_HUMAN Ferritin light chain OS=Homo sapiens GN=FTL PE=1 SV=2	3D-structure;Acetylation;Cataract;Complete proteome;Direct protein sequencing;Disease mutation;Iron;Iron storage;Metal-binding;Neurodegeneration;Reference proteome;	;	K13625;	UniRef50_P02792	UniRef90_P02792	UniRef100_Q5R538	Eukaryota	Metazoa	Chordata	Mammalia	Primates	Hominidae	Unknown GENUS	Unknown SPECIES	Unknown SUBSPECIES	0.00116879	0	0.00130738	0.00137741	0.00149621	0	0	0.000342759	0	0.00146972	0.00217736	0.00106496	0.000618908	0.00118796	0.000470146	0	0.000847663	0.00134261	0.000413702	0.000569395	0.000585921	0	0.000955262	0.000156617	0.00199943	0.000177085	0.000443984	0.000825666	0.000617665	0.000392619	0	0.00171887	0.00199911
Meta-Protein 636	BLAST_XYLA_BACTN Xylose isomerase OS=Bacteroides thetaiotaomicron (strain ATCC 29148 / DSM 2079 / NCTC 10582 / E50 / VPI-5482) GN=xylA PE=1 SV=1_Q8A9M2	3D-structure;Carbohydrate metabolism;Cell inner membrane;Cell membrane;Complete proteome;Cytoplasm;Isomerase;Magnesium;Membrane;Metal-binding;Pentose shunt;Reference proteome;Sugar transport;Symport;Transmembrane;Transmembrane helix;Transport;Xylose metabolism;	;5.3.1.5;	K01805;K08138;	EMPTY	EMPTY	UniRef100_A6L792	Unknown SUPERKINGDOM	Unknown KINGDOM	Unknown PHYLUM	Unknown CLASS	Unknown ORDER	Unknown FAMILY	Unknown GENUS	Unknown SPECIES	Unknown SUBSPECIES	0	0.000605327	0.00188844	0	0	0.0036036	0	0	0.000466636	0.00338036	0	0.00106496	0	0	0.00493653	0	0	0	0.000248221	0	0.00100444	0	0	0	0.00628392	0.000177085	0	0.00424628	0	0	0	0	0.00333185
Meta-Protein 938	Unassigned	3D-structure;Calcium;Carbohydrate metabolism;Cellulose degradation;Complete proteome;Direct protein sequencing;Disulfide bond;Glycosidase;Glycosyltransferase;Hydrolase;Metal-binding;Periplasm;Polysaccharide degradation;Reference proteome;Repeat;Secreted;Signal;Transferase;Xylan degradation;	2.4.1.19;3.2.1.1;3.2.1.133;3.2.1.4;3.2.1.8;	;K01176;	UniRef50_P43379	UniRef90_P27036	UniRef100_P27036	Unknown SUPERKINGDOM	Unknown KINGDOM	Unknown PHYLUM	Unknown CLASS	Unknown ORDER	Unknown FAMILY	Unknown GENUS	Unknown SPECIES	Unknown SUBSPECIES	0	0.00484262	0	0.00516529	0	0	0.00247797	0	0	0	0	0	0	0.0031679	0	0	0	0	0	0	0	0	0	0.000156617	0	0	0	0	0	0.00471143	0	0	0
Meta-Protein 697	BLAST_GLB1_MAIZE Globulin-1 S allele OS=Zea mays GN=GLB1 PE=1 SV=2_P15590	Allergen;Alternative splicing;Complete proteome;Direct protein sequencing;Glycoprotein;Reference proteome;Secreted;Seed storage protein;Signal;Storage protein;	;	;	UniRef50_Q75GX9	EMPTY	EMPTY	Eukaryota	Viridiplantae	Streptophyta	Liliopsida	Poales	Poaceae	Unknown GENUS	Unknown SPECIES	Unknown SUBSPECIES	0	0	0	0.00137741	0.00106872	0.0001287	0	0.00616967	0	0.00146972	0.000197941	0.00212993	0.000773635	0	0.00564175	0.000457387	0	0.000244111	0	0.000355872	0.000251109	0.000670691	0.00111447	0.00125294	0.00114253	0.000531256	0	0.00129748	0	0.00157048	0.000618238	0.000572956	0
Meta-Protein 26	MEP1B_HUMAN Meprin A subunit beta OS=Homo sapiens GN=MEP1B PE=1 SV=3	3D-structure;Alternative promoter usage;Alternative splicing;Cell membrane;Complete proteome;Direct protein sequencing;Disulfide bond;EGF-like domain;Glycoprotein;Hydrolase;Inflammatory response;Membrane;Metal-binding;Metalloprotease;Polymorphism;Protease;Reference proteome;Secreted;Signal;Transmembrane;Transmembrane helix;Zinc;Zymogen;	3.4.24.18;3.4.24.63;	K01395;K08606;	UniRef50_Q16820	UniRef90_Q61847	UniRef100_Q61847	Eukaryota	Metazoa	Chordata	Mammalia	Unknown ORDER	Unknown FAMILY	Unknown GENUS	Unknown SPECIES	Unknown SUBSPECIES	0.00301938	0.000302663	0	0.00206612	0.000961847	0.000514801	0	0	0	0	0.000791766	0.00383387	0	0.00250792	0	0	0.00121095	0.000366166	0	0.00156584	0.00108814	0	0.00175131	0.000469851	0	0.00194794	0	0.0027129	0.00205888	0.00176678	0.000927357	0.00381971	0.00310973
Meta-Protein 898	BLAST_SUSC_BACTN TonB-dependent receptor SusC OS=Bacteroides thetaiotaomicron (strain ATCC 29148 / DSM 2079 / NCTC 10582 / E50 / VPI-5482) GN=susC PE=1 SV=1_Q8A1G1	Carbohydrate metabolism;Cell outer membrane;Complete proteome;Membrane;Receptor;Reference proteome;Signal;TonB box;Transmembrane;Transmembrane beta strand;Transport;	;	K21573;	UniRef50_Q8A1G1	UniRef90_Q8A1G1	UniRef100_Q8A1G1	Unknown SUPERKINGDOM	Unknown KINGDOM	Unknown PHYLUM	Unknown CLASS	Unknown ORDER	Unknown FAMILY	Unknown GENUS	Unknown SPECIES	Unknown SUBSPECIES	0	0.000201776	0.00319582	0	0	0	0	0.00102828	0	0	0.00613618	0	0	0.0030359	0	0.00426894	0	0.00122055	0	0	0	0	0	0.00360219	0	0	0	0	0	0	0.000309119	0.00248281	0
Meta-Protein 140	BLAST_CRT_CLODI Short-chain-enoyl-CoA hydratase (Fragment) OS=Clostridioides difficile GN=crt PE=3 SV=1_P45361	Complete proteome;Cytoplasm;Direct protein sequencing;Fatty acid metabolism;Lipid metabolism;Lyase;Reference proteome;	4.2.1.150;	;K01715;	UniRef50_P52046	UniRef90_P52046	UniRef100_P52046	Bacteria	Unknown KINGDOM	Firmicutes	Clostridia	Clostridiales	Unknown FAMILY	Unknown GENUS	Unknown SPECIES	Unknown SUBSPECIES	0.00107139	0.00161421	0.00101685	0.00206612	0.000748103	0	0.00137665	0.000685518	0	0.00176367	0.000395883	0.00106496	0.00139254	0.00131996	0	0.00167708	0.00157423	0.000854388	0.00148933	0.000640569	0.00292961	0.00147552	0	0.000626468	0.000285633	0.000531256	0.000147995	0.00141543	0.000823554	0.000785238	0.00015456	0.00229183	0.00133274
Meta-Protein 214	BLAST_RL15_PARD8 50S ribosomal protein L15 OS=Parabacteroides distasonis (strain ATCC 8503 / DSM 20701 / CIP 104284 / JCM 5825 / NCTC 11152) GN=rplO PE=3 SV=1_A6LEH2	Complete proteome;RNA-binding;Reference proteome;Ribonucleoprotein;Ribosomal protein;rRNA-binding;	;	K02876;	UniRef50_Q6AP51	UniRef90_A6KYH6	UniRef100_A6KYH6	Bacteria	Unknown KINGDOM	Unknown PHYLUM	Unknown CLASS	Unknown ORDER	Unknown FAMILY	Unknown GENUS	Unknown SPECIES	Unknown SUBSPECIES	0.000486997	0.00151332	0.00130738	0.000688705	0.000320616	0.001287	0.0027533	0.00188518	0.00209986	0.00220459	0.000395883	0.00170394	0.00123782	0.00105597	0.000470146	0.000609849	0.000968758	0.00158672	0.000496442	0	0.000669624	0.000670691	0.00143289	0.00156617	0.0017138	0.000885426	0.000887968	0.00176929	0.000617665	0.000392619	0.00108192	0.00114591	0.000888494
Meta-Protein 1236	Unassigned	3D-structure;Cell wall;Complete proteome;Direct protein sequencing;Glycoprotein;Reference proteome;Repeat;S-layer;Secreted;Signal;	;	;	UniRef50_P49051	UniRef90_Q9ZES5	UniRef100_Q9ZES5	Unknown SUPERKINGDOM	Unknown KINGDOM	Unknown PHYLUM	Unknown CLASS	Unknown ORDER	Unknown FAMILY	Unknown GENUS	Unknown SPECIES	Unknown SUBSPECIES	0	0	0.00174317	0.00309917	0.000106872	0	0	0	0	0.00146972	0.000395883	0	0	0	0	0	0	0.00366166	0.000661923	0	0.00527329	0.00201207	0	0	0.0174236	0	0	0	0	0	0	0	0
Meta-Protein 1633	Unassigned	3D-structure;Antioxidant;Cell membrane;Cell projection;Cell wall;Chloroplast;Complete proteome;Cytoplasm;Developmental protein;Differentiation;Direct protein sequencing;Disease mutation;Disulfide bond;EGF-like domain;Endonuclease;Glycoprotein;Hydrolase;Isopeptide bond;Membrane;Nuclease;Nucleus;Oxidoreductase;Peroxidase;Phosphoprotein;Plastid;Polymorphism;Redox-active center;Reference proteome;Rep…	;1.11.1.15;3.1.-.-;	;K03386;	UniRef50_Q07833	UniRef90_Q07833	UniRef100_Q07833	Unknown SUPERKINGDOM	Unknown KINGDOM	Unknown PHYLUM	Unknown CLASS	Unknown ORDER	Unknown FAMILY	Unknown GENUS	Unknown SPECIES	Unknown SUBSPECIES	0	0	0	0	0	0	0	0	0	0	0	0	0	0	0	0	0	0.00414988	0	0.00733096	0	0.00228035	0	0.0064213	0	0	0	0	0	0	0.00015456	0	0
Meta-Protein 63	BLAST_LEC_PEA Lectin OS=Pisum sativum GN=LECA PE=1 SV=1_P02867	3D-structure;Antibiotic;Antimicrobial;Calcium;Direct protein sequencing;Fungicide;Glycoprotein;Lectin;Manganese;Mannose-binding;Metal-binding;Plant defense;Signal;Toxin;	;	;	UniRef50_B3EWQ9	UniRef90_P05087	UniRef100_P05087	Eukaryota	Viridiplantae	Streptophyta	Unknown CLASS	Fabales	Fabaceae	Unknown GENUS	Unknown SPECIES	Unknown SUBSPECIES	0.000779195	0	0	0	0	0	0	0	0	0	0.00217736	0	0	0.00131996	0	0	0	0	0	0	0	0	0	0.0189507	0.0202799	0	0	0.000707714	0	0	0	0	0
Meta-Protein 610	Unassigned							Unknown SUPERKINGDOM	Unknown KINGDOM	Unknown PHYLUM	Unknown CLASS	Unknown ORDER	Unknown FAMILY	Unknown GENUS	Unknown SPECIES	Unknown SUBSPECIES	0	0.00988701	0	0	0	0.00630631	0	0	0.0104993	0	0	0	0	0	0	0	0	0	0	0	0	0	0	0	0	0	0	0	0.00102944	0	0	0	0
Meta-Protein 379	BLAST_SYT_BACV8 Threonine--tRNA ligase OS=Bacteroides vulgatus (strain ATCC 8482 / DSM 1447 / JCM 5826 / NBRC 14291 / NCTC 11154) GN=thrS PE=3 SV=1_A6L7J7	ATP-binding;Aminoacyl-tRNA synthetase;Complete proteome;Cytoplasm;Ligase;Metal-binding;Nucleotide-binding;Protein biosynthesis;RNA-binding;Reference proteome;Zinc;tRNA-binding;	6.1.1.3;	K01868;	UniRef50_Q8AAP2	UniRef90_Q8AAP2	UniRef100_Q5LEQ6	Bacteria	Unknown KINGDOM	Bacteroidetes	Unknown CLASS	Unknown ORDER	Unknown FAMILY	Unknown GENUS	Unknown SPECIES	Unknown SUBSPECIES	0.000194799	0.000403551	0	0	0	0	0.00192731	0.00445587	0	0.000293945	0	0	0.0023209	0.00158395	0	0.00152462	0.00205861	0.00317344	0.000661923	0	0	0.00134138	0.00143289	0.000939702	0	0.000885426	0.00207193	0.000589762	0.000411777	0.0021594	0.00231839	0.0013369	0
Meta-Protein 1453	BLAST_SUSC_BACTN TonB-dependent receptor SusC OS=Bacteroides thetaiotaomicron (strain ATCC 29148 / DSM 2079 / NCTC 10582 / E50 / VPI-5482) GN=susC PE=1 SV=1_Q8A1G1	Carbohydrate metabolism;Cell outer membrane;Complete proteome;Membrane;Receptor;Reference proteome;Signal;TonB box;Transmembrane;Transmembrane beta strand;Transport;	;	K21573;	UniRef50_Q8A1G1	UniRef90_Q8A1G1	UniRef100_Q8A1G1	Unknown SUPERKINGDOM	Unknown KINGDOM	Unknown PHYLUM	Unknown CLASS	Unknown ORDER	Unknown FAMILY	Unknown GENUS	Unknown SPECIES	Unknown SUBSPECIES	0	0	0	0	0	0	0.00330396	0	0	0	0.00356295	0	0	0.00277191	0	0.000304925	0.000242189	0.00256316	0.000661923	0.00505338	0	0.00134138	0.00238815	0	0	0.000885426	0.000591979	0	0	0	0.00231839	0	0
Meta-Protein 216	BLAST_CATV_NPVBS Viral cathepsin OS=Buzura suppressaria nuclear polyhedrosis virus GN=VCATH PE=3 SV=1_Q9YWK4	3D-structure;Alternative initiation;Aminopeptidase;Complete proteome;Cytoplasm;DNA-binding;Direct protein sequencing;Disulfide bond;Glycoprotein;Hydrolase;Lysosome;Mitochondrion;Polymorphism;Protease;Reference proteome;Signal;Thiol protease;Transit peptide;Zymogen;	3.4.22.-;3.4.22.16;3.4.22.40;3.4.22.50;	;K01366;K01372;	UniRef50_Q04723	EMPTY	EMPTY	Unknown SUPERKINGDOM	Unknown KINGDOM	Unknown PHYLUM	Unknown CLASS	Unknown ORDER	Unknown FAMILY	Unknown GENUS	Unknown SPECIES	Unknown SUBSPECIES	0.000486997	0	0	0	0.00106872	0	0.00192731	0.00291345	0	0	0.000791766	0	0.00123782	0.00171595	0	0.000304925	0.00254299	0.00231905	0.00140659	0.0027758	0	0.000268276	0.00206973	0.000783085	0	0.000177085	0.00251591	0.000825666	0	0.00255202	0.00200927	0.00114591	0
Meta-Protein 203	BLAST_KCRU_HUMAN Creatine kinase U-type, mitochondrial OS=Homo sapiens GN=CKMT1A PE=1 SV=1_P12532	3D-structure;ATP-binding;Alternative splicing;Complete proteome;Direct protein sequencing;Kinase;Membrane;Mitochondrion;Mitochondrion inner membrane;Nucleotide-binding;Phosphoprotein;Reference proteome;Transferase;Transit peptide;	2.7.3.2;	;K00933;	UniRef50_P25809	UniRef90_P25809	UniRef100_P12532	Eukaryota	Metazoa	Chordata	Unknown CLASS	Unknown ORDER	Unknown FAMILY	Unknown GENUS	Unknown SPECIES	Unknown SUBSPECIES	0.00457777	0.000504439	0.00944218	0.000344353	0.00160308	0.000900901	0.00027533	0.00017138	0.00139991	0.000734862	0.000197941	0.000638978	0.000464181	0.000659979	0	0.0012197	0.00193752	0.000488222	0.000910144	0.000569395	0.000167406	0.00187793	0.00015921	0.000313234	0	0	0.000147995	0.00141543	0.00164711	0	0.000309119	0.000190985	0
Meta-Protein 239	MDH_CYTH3 Malate dehydrogenase OS=Cytophaga hutchinsonii (strain ATCC 33406 / NCIMB 9469) GN=mdh PE=3 SV=1	Complete proteome;Direct protein sequencing;NAD;Oxidoreductase;Reference proteome;Tricarboxylic acid cycle;	1.1.1.37;	;K00024;	UniRef50_Q5WEG2	UniRef90_Q8A0W0	UniRef100_A6L903	Bacteria	Unknown KINGDOM	Bacteroidetes	Unknown CLASS	Unknown ORDER	Unknown FAMILY	Unknown GENUS	Unknown SPECIES	Unknown SUBSPECIES	0.000389598	0.00312752	0.000726322	0	0	0.00643501	0	0.00102828	0.00349977	0.00235156	0	0.00106496	0	0	0.00188058	0	0.000363284	0.000122055	0.00148933	0	0.00175776	0	0	0	0.00257069	0	0	0.000471809	0.000617665	0	0	0	0.000888494
Meta-Protein 4	ENOB_CHICK Beta-enolase OS=Gallus gallus GN=ENO3 PE=1 SV=3	3D-structure;Acetylation;Allergen;Alternative initiation;Alternative splicing;Cell membrane;Chloroplast;Complete proteome;Cytoplasm;DNA-binding;Direct protein sequencing;Disease mutation;Eye lens protein;Glycogen storage disease;Glycolysis;Glycoprotein;Hydrogen peroxide;Isopeptide bond;Lyase;Magnesium;Membrane;Metal-binding;Mitochondrion;Mitochondrion outer membrane;Nucleus;Oxidoreductase;Peroxid…	1.11.1.7;4.2.1.11;	;K01689;	UniRef50_Q8IJN7	UniRef90_Q8IJN7	EMPTY	Unknown SUPERKINGDOM	Unknown KINGDOM	Unknown PHYLUM	Unknown CLASS	Unknown ORDER	Unknown FAMILY	Unknown GENUS	Unknown SPECIES	Unknown SUBSPECIES	0.00146099	0.000605327	0	0.00137741	0.00128246	0.0001287	0.00220264	0.00017138	0	0.000146972	0.000791766	0.00149095	0.000309454	0.000527983	0.000705219	0.00350663	0.000121095	0.000488222	0.00140659	0.000498221	0.00117184	0.000402414	0.00191052	0.0018794	0.000285633	0.000708341	0.00103596	0.000943619	0.001853	0.000392619	0	0	0.00155486
Meta-Protein 735	BLAST_KDGK_THET8 2-dehydro-3-deoxygluconokinase OS=Thermus thermophilus (strain HB8 / ATCC 27634 / DSM 579) GN=kdgK PE=1 SV=1_Q53W83	3D-structure;ATP-binding;Alternative splicing;Carbohydrate metabolism;Complete proteome;Cytoplasm;Kinase;Magnesium;Metal-binding;Nucleotide-binding;Plasmid;Potassium;Reference proteome;Transferase;	2.7.1.-;2.7.1.15;2.7.1.4;2.7.1.45;	;K00847;K00852;K00874;	UniRef50_Q53W83	UniRef90_Q53W83	UniRef100_Q53W83	Unknown SUPERKINGDOM	Unknown KINGDOM	Unknown PHYLUM	Unknown CLASS	Unknown ORDER	Unknown FAMILY	Unknown GENUS	Unknown SPECIES	Unknown SUBSPECIES	0	0.000807103	0.000435793	0	0.00192369	0.000900901	0.00137665	0.000342759	0.00139991	0.00117578	0.0023753	0.00106496	0	0.00092397	0.000705219	0	0.000726568	0.00158672	0.00157207	0.00177936	0.000251109	0.000938967	0.00206973	0.000156617	0.00142816	0	0.00103596	0	0	0.00117786	0.00417311	0.000763942	0
Meta-Protein 526	BLAST_SCPA_ECOLI Methylmalonyl-CoA mutase OS=Escherichia coli (strain K12) GN=scpA PE=1 SV=2_P27253	3D-structure;Acetylation;Cobalamin;Cobalt;Complete proteome;Direct protein sequencing;Disease mutation;Isomerase;Metal-binding;Mitochondrion;Phosphoprotein;Plasmid;Polymorphism;Reference proteome;Transit peptide;	5.4.99.-;5.4.99.2;	;K01847;K01848;	UniRef50_P22033	EMPTY	EMPTY	Unknown SUPERKINGDOM	Unknown KINGDOM	Unknown PHYLUM	Unknown CLASS	Unknown ORDER	Unknown FAMILY	Unknown GENUS	Unknown SPECIES	Unknown SUBSPECIES	0.000292198	0	0.000581058	0.00103306	0	0.0001287	0.00220264	0	0	0.000293945	0.000989707	0	0.000154727	0	0.000705219	0	0.00205861	0.00244111	0.00355784	0.0033452	0.000251109	0.00321932	0.00015921	0.00140955	0.000571265	0.000708341	0.00147995	0.00200519	0	0	0.00015456	0.000381971	0.00111062
Meta-Protein 212	BLAST_KV133_HUMAN Immunoglobulin kappa variable 1-33 OS=Homo sapiens GN=IGKV1-33 PE=1 SV=2_P01594	3D-structure;Adaptive immunity;Bence-Jones protein;Cell membrane;Complete proteome;Direct protein sequencing;Disulfide bond;Immunity;Immunoglobulin V region;Immunoglobulin domain;Membrane;Polymorphism;Reference proteome;Secreted;Signal;	;	;	UniRef50_P01594	UniRef90_P01594	UniRef100_P01594	Eukaryota	Metazoa	Chordata	Mammalia	Primates	Hominidae	Homo	Homo sapiens	Unknown SUBSPECIES	0.000973994	0.00201776	0	0	0.00288554	0.0021879	0.00165198	0.000342759	0.000933271	0.000881834	0.00158353	0.00127796	0.000928361	0.00158395	0.00352609	0	0.000484379	0.0010985	0.000827404	0.000142349	0.000167406	0.000938967	0.00175131	0	0.00199943	0.000885426	0	0	0.00247066	0.000588928	0	0	0.00222124
Meta-Protein 859	BLAST_SUSC_BACTN TonB-dependent receptor SusC OS=Bacteroides thetaiotaomicron (strain ATCC 29148 / DSM 2079 / NCTC 10582 / E50 / VPI-5482) GN=susC PE=1 SV=1_Q8A1G1	3D-structure;Carbohydrate metabolism;Cell outer membrane;Complete proteome;Direct protein sequencing;Ion transport;Iron;Iron transport;Membrane;Porin;Receptor;Reference proteome;Signal;TonB box;Transmembrane;Transmembrane beta strand;Transport;	;	K16089;K16092;K21573;	UniRef50_Q8A1G1	UniRef90_Q8A1G1	UniRef100_Q8A1G1	Unknown SUPERKINGDOM	Unknown KINGDOM	Unknown PHYLUM	Unknown CLASS	Unknown ORDER	Unknown FAMILY	Unknown GENUS	Unknown SPECIES	Unknown SUBSPECIES	0	0.000100888	0	0.00103306	0	0.0002574	0.0027533	0	0.000233318	0	0.00415677	0.000425985	0.000618908	0.000791975	0.000470146	0.000609849	0	0	0	0.00469751	0	0.00268276	0.000796052	0.00313234	0.00199943	0	0	0.00353857	0	0	0.000618238	0.000190985	0
Meta-Protein 889	Unassigned	Complete proteome;RNA-binding;Reference proteome;Ribonucleoprotein;Ribosomal protein;rRNA-binding;	;	K02982;	UniRef50_P0A5X7	UniRef90_Q2JFH0	UniRef100_Q0RRR5	Unknown SUPERKINGDOM	Unknown KINGDOM	Unknown PHYLUM	Unknown CLASS	Unknown ORDER	Unknown FAMILY	Unknown GENUS	Unknown SPECIES	Unknown SUBSPECIES	0	0.00232042	0	0.00550964	0	0	0.000550661	0	0	0	0	0	0	0.00422386	0	0	0	0	0	0	0	0.00321932	0	0.00203602	0	0	0	0	0	0.00706714	0	0	0
Meta-Protein 345	BLAST_PUR9_BACTN Bifunctional purine biosynthesis protein PurH OS=Bacteroides thetaiotaomicron (strain ATCC 29148 / DSM 2079 / NCTC 10582 / E50 / VPI-5482) GN=purH PE=3 SV=1_Q8A155	Complete proteome;Hydrolase;Multifunctional enzyme;Purine biosynthesis;Reference proteome;Transferase;	2.1.2.3;3.5.4.10;	K00602;	UniRef50_Q8A155	UniRef90_Q8A155	UniRef100_Q8A155	Bacteria	Unknown KINGDOM	Bacteroidetes	Bacteroidia	Bacteroidales	Bacteroidaceae	Bacteroides	Bacteroides thetaiotaomicron	Bacteroides thetaiotaomicron VPI-5482	0.000389598	0.000605327	0.000290529	0.000688705	0.00106872	0.0001287	0.000825991	0.0017138	0.000466636	0.000734862	0.000791766	0	0.00201145	0.00158395	0.000470146	0.000762311	0.0021797	0.000854388	0.00165481	0.000640569	0	0.000804829	0.000636841	0.000626468	0	0.000708341	0.00118396	0.000707714	0.00123533	0.00117786	0.00170015	0.00152788	0.000888494
Meta-Protein 295	BLAST_RL14_BACFR 50S ribosomal protein L14 OS=Bacteroides fragilis (strain YCH46) GN=rplN PE=3 SV=1_Q64NL8	Complete proteome;RNA-binding;Reference proteome;Ribonucleoprotein;Ribosomal protein;rRNA-binding;	;	K02874;	UniRef50_Q2LQB0	UniRef90_A6KYI5	EMPTY	Bacteria	Unknown KINGDOM	Unknown PHYLUM	Unknown CLASS	Unknown ORDER	Unknown FAMILY	Unknown GENUS	Unknown SPECIES	Unknown SUBSPECIES	0.000194799	0	0	0	0.00128246	0	0.0027533	0.0017138	0	0.000734862	0.000593824	0	0.000773635	0.000659979	0	0.000914774	0.000484379	0.000854388	0.000744663	0.000498221	0.000502218	0.00134138	0.00191052	0.000939702	0.000285633	0.00106251	0.00133195	0.00141543	0.000823554	0.00176678	0.00247295	0.00248281	0
Meta-Protein 1585	BLAST_FLA_BACSU Flagellin OS=Bacillus subtilis (strain 168) GN=hag PE=1 SV=2_P02968	3D-structure;Bacterial flagellum;Complete proteome;Phosphoprotein;Reference proteome;Secreted;	;	;K02406;	UniRef50_O34366	UniRef90_O34366	UniRef100_O34366	Unknown SUPERKINGDOM	Unknown KINGDOM	Unknown PHYLUM	Unknown CLASS	Unknown ORDER	Unknown FAMILY	Unknown GENUS	Unknown SPECIES	Unknown SUBSPECIES	0	0	0	0.00550964	0	0	0	0	0	0	0.00356295	0	0.000309454	0	0	0	0	0	0	0.00355872	0	0.00576794	0	0.000469851	0	0.00035417	0	0	0	0	0	0	0
Meta-Protein 436	BLAST_CH60_BACFR 60 kDa chaperonin OS=Bacteroides fragilis (strain YCH46) GN=groL PE=3 SV=1_Q64QU2	3D-structure;ATP-binding;Cell outer membrane;Chaperone;Complete proteome;Cytoplasm;Direct protein sequencing;Membrane;Nucleotide-binding;Plasmid;Reference proteome;Stress response;	;	;K04077;	UniRef50_Q9C667	UniRef90_Q8A6P8	EMPTY	Bacteria	Unknown KINGDOM	Unknown PHYLUM	Unknown CLASS	Unknown ORDER	Unknown FAMILY	Unknown GENUS	Unknown SPECIES	Unknown SUBSPECIES	0.000389598	0.00393462	0.000435793	0	0	0.0011583	0	0	0	0.000440917	0	0	0	0	0.00352609	0	0.000363284	0	0.00364058	0.000142349	0.00443626	0	0	0.000469851	0.000856898	0	0	0.000825666	0	0	0	0	0
Meta-Protein 236	BLAST_5NTD_VIBVU 5-nucleotidase OS=Vibrio vulnificus (strain CMCP6) GN=nutA PE=3 SV=2_Q8DFG4	3D-structure;Alternative splicing;Cell membrane;Cell wall;Complete proteome;Direct protein sequencing;Disease mutation;Disulfide bond;GPI-anchor;Glycoprotein;Hydrolase;Lipoprotein;Membrane;Metal-binding;Multifunctional enzyme;Nucleotide-binding;Peptidoglycan-anchor;Polymorphism;Reference proteome;Secreted;Signal;Zinc;	3.1.3.-;3.1.3.5;3.1.3.6;3.1.4.16;	;K08693;K11751;K19970;	UniRef50_A9BJC1	UniRef90_A9BJC1	UniRef100_A9BJC1	Unknown SUPERKINGDOM	Unknown KINGDOM	Unknown PHYLUM	Unknown CLASS	Unknown ORDER	Unknown FAMILY	Unknown GENUS	Unknown SPECIES	Unknown SUBSPECIES	0.000389598	0.00110977	0.00682743	0	0.000534359	0	0.000550661	0	0.000466636	0	0	0.000638978	0.000309454	0.00224393	0	0.000152462	0.000242189	0.000488222	0	0.000142349	0.00393404	0.000804829	0.00015921	0.000939702	0	0	0	0.000117952	0.000205888	0	0	0.00190985	0.00133274
Meta-Protein 310	BLAST_PPDK_CLOSY Pyruvate, phosphate dikinase OS=Clostridium symbiosum GN=ppdK PE=1 SV=5_P22983	3D-structure;ATP-binding;Alternative promoter usage;Alternative splicing;Chloroplast;Complete proteome;Cytoplasm;Direct protein sequencing;Kinase;Magnesium;Metal-binding;Nucleotide-binding;Phosphoprotein;Photosynthesis;Plastid;Pyruvate;Reference proteome;Transferase;Transit peptide;	2.7.9.1;	;K01006;	UniRef50_P22983	UniRef90_P22983	UniRef100_P22983	Unknown SUPERKINGDOM	Unknown KINGDOM	Unknown PHYLUM	Unknown CLASS	Unknown ORDER	Unknown FAMILY	Unknown GENUS	Unknown SPECIES	Unknown SUBSPECIES	0.00126619	0.000302663	0.000435793	0	0	0	0.00137665	0.00445587	0	0	0	0	0.00417763	0.00329989	0	0.00198201	0.00205861	0.00183083	0.000165481	0	0	0	0	0.000783085	0	0	0.00147995	0.000471809	0	0.000981547	0.00170015	0.000381971	0
Meta-Protein 98	BLAST_LIPO_BACSU Lipoprotein LipO OS=Bacillus subtilis (strain 168) GN=lipO PE=1 SV=1_P37966	Cell membrane;Complete proteome;Lipoprotein;Membrane;Palmitate;Reference proteome;Signal;	;	K17318;	UniRef50_P37966	UniRef90_P37966	UniRef100_P37966	Unknown SUPERKINGDOM	Unknown KINGDOM	Unknown PHYLUM	Unknown CLASS	Unknown ORDER	Unknown FAMILY	Unknown GENUS	Unknown SPECIES	Unknown SUBSPECIES	0.00194799	0.00100888	0.00101685	0.000688705	0	0	0.00110132	0	0	0.000881834	0	0	0.000309454	0	0.000235073	0	0.000847663	0	0	0.000427046	0.00309701	0	0	0.0054816	0	0.00159377	0	0.000943619	0.00226477	0	0	0	0.000444247
Meta-Protein 147	ENO2_YEAST Enolase 2 OS=Saccharomyces cerevisiae (strain ATCC 204508 / S288c) GN=ENO2 PE=1 SV=2	3D-structure;Acetylation;Allergen;Alternative initiation;Alternative splicing;Cell membrane;Chloroplast;Complete proteome;Cytoplasm;DNA-binding;Direct protein sequencing;Disease mutation;Eye lens protein;Glycogen storage disease;Glycolysis;Isopeptide bond;Lyase;Magnesium;Membrane;Metal-binding;Nucleus;Phosphoprotein;Plasminogen activation;Plastid;Polymorphism;Reference proteome;Repressor;Stress r…	4.2.1.11;	;K01689;	UniRef50_Q60173	EMPTY	UniRef100_Q870B9	Eukaryota	Unknown KINGDOM	Unknown PHYLUM	Unknown CLASS	Unknown ORDER	Unknown FAMILY	Unknown GENUS	Unknown SPECIES	Unknown SUBSPECIES	0.00155839	0.000302663	0	0.00103306	0.00170995	0.0019305	0.00027533	0	0	0.000293945	0.00118765	0	0.00201145	0.000659979	0	0.000914774	0.00423831	0.000122055	0.00115837	0.000142349	0.00100444	0.00295104	0.000318421	0	0	0.00159377	0	0.00117952	0.000205888	0.000392619	0.00170015	0.000572956	0.00133274
Meta-Protein 1441	Unassigned							Unknown SUPERKINGDOM	Unknown KINGDOM	Unknown PHYLUM	Unknown CLASS	Unknown ORDER	Unknown FAMILY	Unknown GENUS	Unknown SPECIES	Unknown SUBSPECIES	0	0	0	0	0	0	0	0	0	0.0135215	0	0.0134185	0	0	0	0	0	0	0	0	0	0	0	0	0	0	0	0	0	0	0	0	0
Meta-Protein 93	BLAST_DFX_DESVH Desulfoferrodoxin OS=Desulfovibrio vulgaris (strain Hildenborough / ATCC 29579 / DSM 644 / NCIMB 8303) GN=dfx PE=1 SV=3_P20418	3D-structure;Complete proteome;Detoxification;Direct protein sequencing;Electron transport;Iron;Metal-binding;Oxidoreductase;Reference proteome;Transport;	1.15.1.2;	K05919;	EMPTY	EMPTY	EMPTY	Bacteria	Unknown KINGDOM	Proteobacteria	Deltaproteobacteria	Unknown ORDER	Unknown FAMILY	Unknown GENUS	Unknown SPECIES	Unknown SUBSPECIES	0.000973994	0	0	0.000688705	0.000961847	0	0	0.000514139	0	0	0.00158353	0	0.000154727	0.00158395	0	0.00152462	0.00133204	0.00183083	0.000661923	0.00142349	0	0.00214621	0.0015921	0	0	0.000177085	0.000591979	0	0	0.00137417	0.00139104	0.00114591	0
Meta-Protein 368	BLAST_PGCA_BACSU Phosphoglucomutase OS=Bacillus subtilis (strain 168) GN=pgcA PE=1 SV=3_P18159	Carbohydrate metabolism;Complete proteome;Exopolysaccharide synthesis;Glucose metabolism;Isomerase;Lipopolysaccharide biosynthesis;Magnesium;Metal-binding;Phosphoprotein;Reference proteome;	5.4.2.2;5.4.2.8;	K01835;K15778;	UniRef50_P18159	UniRef90_P18159	UniRef100_P18159	Bacteria	Unknown KINGDOM	Unknown PHYLUM	Unknown CLASS	Unknown ORDER	Unknown FAMILY	Unknown GENUS	Unknown SPECIES	Unknown SUBSPECIES	0.00146099	0	0	0.00172176	0	0	0.00137665	0.00479863	0	0	0.000593824	0	0.00263036	0.00105597	0	0.000914774	0.00205861	0.00244111	0.000744663	0.000854093	0	0.000536553	0	0.000156617	0	0	0.000739973	0	0	0.00255202	0.00185471	0.000190985	0
Meta-Protein 134	BLAST_RL16_BACFR 50S ribosomal protein L16 OS=Bacteroides fragilis (strain YCH46) GN=rplP PE=3 SV=1_Q64NL5	Complete proteome;RNA-binding;Reference proteome;Ribonucleoprotein;Ribosomal protein;rRNA-binding;tRNA-binding;	;	K02878;	UniRef50_P17353	UniRef90_Q8A483	EMPTY	Bacteria	Unknown KINGDOM	Bacteroidetes	Bacteroidia	Bacteroidales	Unknown FAMILY	Unknown GENUS	Unknown SPECIES	Unknown SUBSPECIES	0.00107139	0	0	0.000344353	0.000748103	0	0.00385463	0.00188518	0	0	0.000395883	0	0.00216618	0.00131996	0	0.00152462	0.000726568	0.000976443	0.000992884	0.000640569	0	0.00107311	0.00254737	0.00109632	0	0.000885426	0.00147995	0.000471809	0.000411777	0.000588928	0.00185471	0.000954927	0.000222124
Meta-Protein 1093	ACTN3_BOVIN Alpha-actinin-3 OS=Bos taurus GN=ACTN3 PE=2 SV=1	3D-structure;Acetylation;Actin capping;Actin-binding;Allergen;Alternative splicing;Calcium;Calmodulin-binding;Cardiomyopathy;Cell junction;Cell membrane;Cell projection;Complete proteome;Cytoplasm;Cytoplasmic vesicle;Cytoskeleton;Developmental protein;Direct protein sequencing;Disease mutation;Membrane;Metal-binding;Nucleus;Phosphoprotein;Polymorphism;Protein transport;Reference proteome;Repeat;S…	;	;K05699;K06114;K21073;	UniRef50_O13728	EMPTY	EMPTY	Eukaryota	Unknown KINGDOM	Unknown PHYLUM	Unknown CLASS	Unknown ORDER	Unknown FAMILY	Unknown GENUS	Unknown SPECIES	Unknown SUBSPECIES	0	0.000807103	0.000145264	0.000688705	0.000320616	0	0.0027533	0	0	0	0	0.000638978	0.000309454	0.00475185	0	0.00823296	0.00157423	0.00195289	0	0	0.000334812	0.000670691	0	0.00234926	0	0	0	0.00318471	0.00123533	0	0	0	0
Meta-Protein 327	BLAST_PEPD_ECOLI Cytosol non-specific dipeptidase OS=Escherichia coli (strain K12) GN=pepD PE=1 SV=3_P15288	Acetylation;Cobalt;Complete proteome;Dipeptidase;Direct protein sequencing;Hydrolase;Metal-binding;Metalloprotease;Protease;Reference proteome;Zinc;	3.4.13.18;	K01270;	UniRef50_P15288	UniRef90_P15288	UniRef100_P15288	Bacteria	Unknown KINGDOM	Proteobacteria	Gammaproteobacteria	Unknown ORDER	Unknown FAMILY	Unknown GENUS	Unknown SPECIES	Unknown SUBSPECIES	0.00136359	0	0	0	0.000748103	0.0019305	0.000550661	0.00102828	0.000466636	0	0.0023753	0	0.00154727	0.00237592	0	0	0.00266408	0.00195289	0.00264769	0.00384342	0	0	0	0.000156617	0	0	0.00192393	0.000117952	0.00164711	0.000588928	0	0	0.000444247
Meta-Protein 57	BLAST_AT2A2_HUMAN Sarcoplasmic/endoplasmic reticulum calcium ATPase 2 OS=Homo sapiens GN=ATP2A2 PE=1 SV=1_P16615	3D-structure;ATP-binding;Acetylation;Allergen;Alternative splicing;Calcium;Calcium transport;Cell membrane;Complete proteome;Direct protein sequencing;Disease mutation;Disulfide bond;Endoplasmic reticulum;Endosome;Epilepsy;Golgi apparatus;Hydrolase;Ion transport;Magnesium;Manganese;Membrane;Metal-binding;Nitration;Nucleotide-binding;Nucleus;Phosphoprotein;Polymorphism;Reference proteome;Sarcoplas…	3.6.3.-;3.6.3.8;	;K01537;K05853;	UniRef50_P16615	EMPTY	EMPTY	Eukaryota	Unknown KINGDOM	Unknown PHYLUM	Unknown CLASS	Unknown ORDER	Unknown FAMILY	Unknown GENUS	Unknown SPECIES	Unknown SUBSPECIES	0.000584397	0	0.000290529	0.00137741	0.000641231	0.000772201	0.00165198	0	0.00163322	0.00117578	0	0.00127796	0.000309454	0.000527983	0	0.00426894	0.00145314	0.000854388	0.00140659	0	0.000334812	0	0	0.00219264	0	0.00106251	0	0.00283086	0.00102944	0	0	0	0.000444247
Meta-Protein 385	BLAST_RPOC_BEUC1 DNA-directed RNA polymerase subunit beta OS=Beutenbergia cavernae (strain ATCC BAA-8 / DSM 12333 / NBRC 16432) GN=rpoC PE=3 SV=1_C5C0K2	3D-structure;Acetylation;Antibiotic resistance;Chloroplast;Complete proteome;Cyanelle;DNA-directed RNA polymerase;Direct protein sequencing;Multifunctional enzyme;Nucleotidyltransferase;Organellar chromatophore;Plastid;Reference proteome;Transcription;Transferase;	2.7.7.6;	;K03046;K13797;	EMPTY	UniRef90_Q8A470	EMPTY	Unknown SUPERKINGDOM	Unknown KINGDOM	Unknown PHYLUM	Unknown CLASS	Unknown ORDER	Unknown FAMILY	Unknown GENUS	Unknown SPECIES	Unknown SUBSPECIES	0.000389598	0.000403551	0.000145264	0	0.000106872	0	0.00110132	0.00257069	0	0.000734862	0.000197941	0	0.00154727	0.00118796	0	0.000762311	0.00133204	0.00292933	0.00132385	7.11744e-05	0.000251109	0.000670691	0	0.00125294	0	0.000177085	0.00221992	0.00165133	0	0.00117786	0.00262751	0.000572956	0
Meta-Protein 508	BLAST_UGE1_SCHPO UDP-glucose 4-epimerase uge1 OS=Schizosaccharomyces pombe (strain 972 / ATCC 24843) GN=uge1 PE=1 SV=1_Q9Y7X5	Alternative splicing;Carbohydrate metabolism;Cell wall biogenesis/degradation;Complete proteome;Cytoplasm;Galactose metabolism;Golgi apparatus;Isomerase;Membrane;Multifunctional enzyme;NAD;Reference proteome;Signal-anchor;Transmembrane;Transmembrane helix;	5.1.3.2;5.1.3.3;5.1.3.5;5.1.3.7;	;K01784;K01785;K12448;	EMPTY	UniRef90_P55180	UniRef100_P55180	Unknown SUPERKINGDOM	Unknown KINGDOM	Unknown PHYLUM	Unknown CLASS	Unknown ORDER	Unknown FAMILY	Unknown GENUS	Unknown SPECIES	Unknown SUBSPECIES	0.000681796	0.00141243	0.000435793	0.000688705	0.000427487	0.000514801	0.00027533	0.000856898	0.000699953	0.000146972	0	0	0.00216618	0.00092397	0.000235073	0.000457387	0.000363284	0.0010985	0.00115837	0.00149466	0.000502218	0.00107311	0.00015921	0.000156617	0	0.000531256	0.000443984	0.00153338	0	0.000196309	0.0015456	0.000954927	0.00155486
Meta-Protein 176	BLAST_PUR9_SCHPO Bifunctional purine biosynthesis protein ade10 OS=Schizosaccharomyces pombe (strain 972 / ATCC 24843) GN=ade10 PE=2 SV=1_O74928	3D-structure;Acetylation;Alternative splicing;Complete proteome;Direct protein sequencing;Disease mutation;Epilepsy;Hydrolase;Multifunctional enzyme;Polymorphism;Purine biosynthesis;Reference proteome;Transferase;	2.1.2.3;3.5.4.10;	K00602;	EMPTY	EMPTY	EMPTY	Unknown SUPERKINGDOM	Unknown KINGDOM	Unknown PHYLUM	Unknown CLASS	Unknown ORDER	Unknown FAMILY	Unknown GENUS	Unknown SPECIES	Unknown SUBSPECIES	0.000584397	0	0	0	0.000961847	0.0001287	0.000550661	0.00291345	0.000233318	0	0.00395883	0	0.00108309	0.00131996	0.000705219	0.000304925	0.000968758	0.00170878	0.00132385	0.00241993	0	0.000134138	0.00270658	0.000156617	0	0.000177085	0.000739973	0.00106157	0.000205888	0.000981547	0.00123648	0.00229183	0.000666371
Meta-Protein 77	BLAST_RL22_BACFR 50S ribosomal protein L22 OS=Bacteroides fragilis (strain YCH46) GN=rplV PE=3 SV=1_Q64NL3	Complete proteome;RNA-binding;Reference proteome;Ribonucleoprotein;Ribosomal protein;rRNA-binding;	;	K02890;K02982;	UniRef50_Q8A482	UniRef90_Q8A482	UniRef100_A6KYI9	Bacteria	Unknown KINGDOM	Bacteroidetes	Bacteroidia	Bacteroidales	Unknown FAMILY	Unknown GENUS	Unknown SPECIES	Unknown SUBSPECIES	0.000584397	0.000807103	0.000726322	0	0	0.0002574	0.00137665	0.00257069	0.000699953	0.000881834	0	0.000212993	0.001702	0.00118796	0.00117536	0.00106724	0.000968758	0.00134261	0.000413702	0	0.000167406	0.000804829	0.00127368	0.0018794	0.000285633	0.00035417	0.00133195	0.00141543	0.000617665	0.00157048	0.0015456	0	0
Meta-Protein 1292	HBT_PIG Hemoglobin subunit theta OS=Sus scrofa PE=1 SV=1	3D-structure;Acetylation;Complete proteome;Congenital dyserythropoietic anemia;Direct protein sequencing;Disease mutation;Glycation;Glycoprotein;Heme;Hereditary hemolytic anemia;Hypotensive agent;Iron;Metal-binding;Methylation;Oxygen transport;Phosphoprotein;Polymorphism;Pyruvate;Reference proteome;S-nitrosylation;Transport;Vasoactive;	;	;K13823;K13824;K13825;K16151;	EMPTY	EMPTY	EMPTY	Eukaryota	Metazoa	Chordata	Unknown CLASS	Unknown ORDER	Unknown FAMILY	Unknown GENUS	Unknown SPECIES	Unknown SUBSPECIES	0	0	0.000145264	0	0.0075879	0	0	0	0	0	0	0	0.000309454	0	0	0	0.000363284	0	0	0.000142349	0	0	0	0	0	0.0122189	0	0	0	0	0	0	0
Meta-Protein 514	BLAST_RL7_EUBE2 50S ribosomal protein L7/L12 OS=Eubacterium eligens (strain ATCC 27750 / VPI C15-48) GN=rplL PE=3 SV=1_C4Z2R3	Complete proteome;Reference proteome;Ribonucleoprotein;Ribosomal protein;	;	K02935;	EMPTY	EMPTY	EMPTY	Bacteria	Unknown KINGDOM	Firmicutes	Unknown CLASS	Unknown ORDER	Unknown FAMILY	Unknown GENUS	Unknown SPECIES	Unknown SUBSPECIES	0.000779195	0.00110977	0.0020337	0.00137741	0.00106872	0.0003861	0.00192731	0.00154242	0.00163322	0.00102881	0.00118765	0.00127796	0.000309454	0.00158395	0.00164551	0.00213447	0.000726568	0.000244111	0.00165481	0.00128114	0.00175776	0.000134138	0	0.000469851	0.000571265	0.000177085	0.000591979	0.000353857	0.00123533	0.000196309	0.000309119	0	0.000666371
Meta-Protein 1338	BLAST_IRPA_SYNE7 Iron-regulated protein A OS=Synechococcus elongatus (strain PCC 7942) GN=irpA PE=2 SV=1_P12608	Cell inner membrane;Cell membrane;Complete proteome;Iron;Membrane;Reference proteome;Signal;Transmembrane;	;	;	UniRef50_P12608	UniRef90_P12608	UniRef100_P12608	Unknown SUPERKINGDOM	Unknown KINGDOM	Unknown PHYLUM	Unknown CLASS	Unknown ORDER	Unknown FAMILY	Unknown GENUS	Unknown SPECIES	Unknown SUBSPECIES	0	0	0	0	0.000320616	0	0	0.00634105	0	0	0	0	0	0.000527983	0	0.00198201	0	0	0	0.000284698	0	0	0	0.00595145	0	0.00177085	0.00118396	0	0	0.0021594	0.000618238	0.000954927	0
Meta-Protein 78	BLAST_EFTS_BACFR Elongation factor Ts OS=Bacteroides fragilis (strain YCH46) GN=tsf PE=3 SV=1_Q64P30	Complete proteome;Cytoplasm;Elongation factor;Protein biosynthesis;Reference proteome;	;	K02357;	UniRef50_Q8A0Z3	UniRef90_Q5L8W8	UniRef100_Q5L8W8	Bacteria	Unknown KINGDOM	Bacteroidetes	Bacteroidia	Bacteroidales	Unknown FAMILY	Unknown GENUS	Unknown SPECIES	Unknown SUBSPECIES	0.000584397	0	0	0.000688705	0	0	0	0.00445587	0	0	0.000791766	0	0.00185672	0.00171595	0	0.000609849	0.00108985	0.00244111	0.000330961	0	0	0	0	0.000313234	0	0	0.000887968	0	0	0.00333726	0.00216383	0.000381971	0
Meta-Protein 235	BLAST_G6PI_BACFR Glucose-6-phosphate isomerase OS=Bacteroides fragilis (strain YCH46) GN=pgi PE=3 SV=1_Q64PM7	Complete proteome;Cytoplasm;Gluconeogenesis;Glycolysis;Isomerase;Phosphoprotein;Reference proteome;	5.3.1.9;	K01810;	UniRef50_P81181	EMPTY	EMPTY	Bacteria	Unknown KINGDOM	Unknown PHYLUM	Unknown CLASS	Unknown ORDER	Unknown FAMILY	Unknown GENUS	Unknown SPECIES	Unknown SUBSPECIES	0.00185059	0.00141243	0	0.000344353	0	0	0	0.0017138	0	0	0.000197941	0	0.00247563	0.00105597	0	0.000762311	0.00326956	0.00256316	0.00223399	0	0.000334812	0	0	0	0	0	0.000739973	0.000825666	0	0.00294464	0.00015456	0	0
Meta-Protein 395	BLAST_SUSC_BACTN TonB-dependent receptor SusC OS=Bacteroides thetaiotaomicron (strain ATCC 29148 / DSM 2079 / NCTC 10582 / E50 / VPI-5482) GN=susC PE=1 SV=1_Q8A1G1	Carbohydrate metabolism;Cell outer membrane;Complete proteome;Ion transport;Membrane;Porin;Receptor;Reference proteome;Signal;TonB box;Transmembrane;Transmembrane beta strand;Transport;	;	K16092;K21573;	UniRef50_Q8A1G1	UniRef90_Q8A1G1	UniRef100_Q8A1G1	Unknown SUPERKINGDOM	Unknown KINGDOM	Unknown PHYLUM	Unknown CLASS	Unknown ORDER	Unknown FAMILY	Unknown GENUS	Unknown SPECIES	Unknown SUBSPECIES	0.000194799	0	0	0	0	0	0	0	0.00419972	0	0.00277118	0.00127796	0	0	0	0	0.000363284	0.00122055	0.000661923	0.00291815	0.000167406	0	0.000318421	0	0.00228506	0	0	0.00106157	0.000617665	0.00372988	0	0.00114591	0
Meta-Protein 1599	Unassigned							Unknown SUPERKINGDOM	Unknown KINGDOM	Unknown PHYLUM	Unknown CLASS	Unknown ORDER	Unknown FAMILY	Unknown GENUS	Unknown SPECIES	Unknown SUBSPECIES	0	0	0	0.00585399	0	0	0	0	0	0	0	0	0	0.00567582	0	0	0	0	0	0	0.00401775	0	0	0.000783085	0	0	0.00517981	0	0.00370599	0	0.00247295	0	0
Meta-Protein 367	BLAST_SERC_BACV8 Phosphoserine aminotransferase OS=Bacteroides vulgatus (strain ATCC 8482 / DSM 1447 / JCM 5826 / NBRC 14291 / NCTC 11154) GN=serC PE=3 SV=1_A6L5A6	Amino-acid biosynthesis;Aminotransferase;Complete proteome;Cytoplasm;Pyridoxal phosphate;Pyridoxine biosynthesis;Reference proteome;Serine biosynthesis;Transferase;	2.6.1.52;	K00831;	UniRef50_Q8A8L4	UniRef90_Q8A8L4	UniRef100_A6L5A6	Bacteria	Unknown KINGDOM	Bacteroidetes	Bacteroidia	Bacteroidales	Unknown FAMILY	Unknown GENUS	Unknown SPECIES	Unknown SUBSPECIES	0.000681796	0	0	0	0.000961847	0	0.00027533	0	0	0	0.00197941	0	0.00108309	0.00092397	0	0	0.00193752	0.000366166	0.00198577	0.00213523	0	0.000268276	0.00350263	0	0	0	0.000147995	0	0.000411777	0.00137417	0.00139104	0.00324675	0.000666371
Meta-Protein 205	BLAST_DHAS_AQUAE Aspartate-semialdehyde dehydrogenase OS=Aquifex aeolicus (strain VF5) GN=asd PE=3 SV=1_O67716	3D-structure;Amino-acid biosynthesis;Complete proteome;Diaminopimelate biosynthesis;Lysine biosynthesis;Methionine biosynthesis;NADP;Oxidoreductase;Reference proteome;Threonine biosynthesis;	1.2.1.11;	;K00133;	UniRef50_Q04797	UniRef90_O67716	UniRef100_O67716	Unknown SUPERKINGDOM	Unknown KINGDOM	Unknown PHYLUM	Unknown CLASS	Unknown ORDER	Unknown FAMILY	Unknown GENUS	Unknown SPECIES	Unknown SUBSPECIES	0.000779195	0.000605327	0	0	0	0	0.000550661	0.00137104	0	0	0.000395883	0	0.00247563	0.00092397	0	0.000304925	0.00278518	0.00268522	0.00173755	0.000996441	0	0.000268276	0	0	0	0.000531256	0.000887968	0.00106157	0.000411777	0.000981547	0.00278207	0.00229183	0
Meta-Protein 51	BLAST_VCLB_PEA Provicilin (Fragment) OS=Pisum sativum PE=1 SV=1_P02854	Direct protein sequencing;Glycoprotein;Seed storage protein;Signal;Storage protein;Vacuole;	;	;	UniRef50_P02854	UniRef90_P08438	UniRef100_P08438	Eukaryota	Viridiplantae	Streptophyta	Unknown CLASS	Fabales	Fabaceae	Unknown GENUS	Unknown SPECIES	Unknown SUBSPECIES	0.0112009	0.00625504	0	0	0	0	0	0	0	0	0.00217736	0	0	0	0	0	0	0	0	0.00135231	0	0	0	0	0	0	0	0.00365652	0	0	0	0	0
Meta-Protein 592	BLAST_SERA2_ARATH D-3-phosphoglycerate dehydrogenase 2, chloroplastic OS=Arabidopsis thaliana GN=PGDH2 PE=1 SV=2_O04130	;3D-structure;ATP-binding;Acetylation;Alternative splicing;Amino-acid biosynthesis;Chloroplast;Complete proteome;Cytoplasm;Direct protein sequencing;Isopeptide bond;NAD;Nucleotide-binding;Oxidoreductase;Phosphoprotein;Plastid;Pyridoxine biosynthesis;Reference proteome;Serine biosynthesis;Transit peptide;Ubl conjugation;	;1.1.1.26;1.1.1.290;1.1.1.37;1.1.1.399;1.1.1.81;1.1.1.95;1.17.1.9;	;K00015;K00058;K03473;	EMPTY	EMPTY	EMPTY	Unknown SUPERKINGDOM	Unknown KINGDOM	Unknown PHYLUM	Unknown CLASS	Unknown ORDER	Unknown FAMILY	Unknown GENUS	Unknown SPECIES	Unknown SUBSPECIES	0	0.00272397	0.000290529	0	0	0.0032175	0	0.00154242	0	0.000440917	0	0	0.00108309	0.000395987	0	0	0.00193752	0.00134261	0.000992884	0.000355872	0.000167406	0	0	0	0.000571265	0	0	0.00294881	0	0.00176678	0	0.00171887	0.000222124
Meta-Protein 307	BLAST_SYG_CHLTE Glycine--tRNA ligase OS=Chlorobium tepidum (strain ATCC 49652 / DSM 12025 / NBRC 103806 / TLS) GN=glyQS PE=3 SV=1_Q8KAB1	ATP-binding;Aminoacyl-tRNA synthetase;Complete proteome;Cytoplasm;Ligase;Nucleotide-binding;Protein biosynthesis;Reference proteome;	6.1.1.14;	K01880;	UniRef50_Q8KAB1	UniRef90_Q8KAB1	UniRef100_Q8KAB1	Bacteria	Unknown KINGDOM	Unknown PHYLUM	Unknown CLASS	Unknown ORDER	Unknown FAMILY	Unknown GENUS	Unknown SPECIES	Unknown SUBSPECIES	0.000194799	0	0	0	0	0	0	0.00325621	0	0	0.000197941	0	0.00216618	0.00118796	0	0	0.00169533	0.00256316	0.000330961	0.000142349	0	0	0.000318421	0.00156617	0	0.00035417	0.0028119	0	0	0.0041225	0.00340031	0.000954927	0
Meta-Protein 278	BLAST_RL5_DESRM 50S ribosomal protein L5 OS=Desulfotomaculum reducens (strain MI-1) GN=rplE PE=3 SV=1_A4J123	3D-structure;Alternative splicing;Chloroplast;Complete proteome;Direct protein sequencing;Nucleus;Organellar chromatophore;Plastid;Polymorphism;RNA-binding;Reference proteome;Ribonucleoprotein;Ribosomal protein;Transit peptide;Ubl conjugation pathway;rRNA-binding;tRNA-binding;	;	;K02931;K10290;	UniRef50_Q3Z969	UniRef90_A8MLF2	UniRef100_A8MLF2	Unknown SUPERKINGDOM	Unknown KINGDOM	Unknown PHYLUM	Unknown CLASS	Unknown ORDER	Unknown FAMILY	Unknown GENUS	Unknown SPECIES	Unknown SUBSPECIES	0.000779195	0.00141243	0	0.000688705	0	0.0002574	0.000825991	0.00017138	0.000233318	0.000881834	0	0.00191693	0.000928361	0.000527983	0	0.000609849	0.000968758	0	0.000744663	0.000355872	0.000669624	0.000268276	0.00015921	0.00156617	0	0.000177085	0.00207193	0.00200519	0.00226477	0.000196309	0.000618238	0.0013369	0.000444247
Meta-Protein 1921	Unassigned							Unknown SUPERKINGDOM	Unknown KINGDOM	Unknown PHYLUM	Unknown CLASS	Unknown ORDER	Unknown FAMILY	Unknown GENUS	Unknown SPECIES	Unknown SUBSPECIES	0	0	0	0	0	0	0	0.00514139	0	0	0	0	0	0	0	0	0.0044805	0	0	0	0	0.0105969	0	0	0	0	0.00473583	0	0	0	0	0	0
Meta-Protein 775	BLAST_SYS_SALRD Serine--tRNA ligase OS=Salinibacter ruber (strain DSM 13855 / M31) GN=serS PE=3 SV=1_Q2S1G4	ATP-binding;Aminoacyl-tRNA synthetase;Complete proteome;Cytoplasm;Ligase;Nucleotide-binding;Protein biosynthesis;Reference proteome;	6.1.1.11;	K01875;	UniRef50_Q8KES6	UniRef90_Q2S1G4	UniRef100_Q2S1G4	Bacteria	Unknown KINGDOM	Unknown PHYLUM	Unknown CLASS	Unknown ORDER	Unknown FAMILY	Unknown GENUS	Unknown SPECIES	Unknown SUBSPECIES	0	0.000807103	0.000726322	0	0	0.000772201	0	0.00325621	0.000233318	0.000881834	0.000197941	0.000212993	0.00293981	0.00145195	0.000470146	0.000304925	0.00254299	0.00158672	0.000579183	7.11744e-05	0.000334812	0	0.00015921	0.000469851	0.000285633	0.00035417	0.00103596	0.000589762	0	0.00235571	0.00200927	0.000381971	0
Meta-Protein 1303	BLAST_SLAP_BACTF S-layer protein OS=Bacillus thuringiensis subsp. finitimus GN=ctc PE=1 SV=1_Q9ZES5	3D-structure;Cell wall;Complete proteome;Direct protein sequencing;Glycoprotein;Reference proteome;Repeat;S-layer;Secreted;Signal;	;	;	UniRef50_P49051	UniRef90_P49051	UniRef100_P49051	Unknown SUPERKINGDOM	Unknown KINGDOM	Unknown PHYLUM	Unknown CLASS	Unknown ORDER	Unknown FAMILY	Unknown GENUS	Unknown SPECIES	Unknown SUBSPECIES	0	0	0.000145264	0.00413223	0.000106872	0	0	0	0	0	0	0	0	0	0.00211566	0	0	0.00268522	0.000248221	0	0.00385034	0.000268276	0	0	0.0174236	0	0	0	0	0	0	0	0
Meta-Protein 873	Unassigned	Cell wall;Direct protein sequencing;Glycoprotein;Repeat;S-layer;Secreted;Signal;	;	;	UniRef50_P22258	UniRef90_P22258	UniRef100_P22258	Unknown SUPERKINGDOM	Unknown KINGDOM	Unknown PHYLUM	Unknown CLASS	Unknown ORDER	Unknown FAMILY	Unknown GENUS	Unknown SPECIES	Unknown SUBSPECIES	0	0.00554883	0.00552005	0.00137741	0.000106872	0	0	0.00017138	0	0	0	0	0.00247563	0.00211193	0	0	0.000121095	0	0.00148933	0	0.000753327	0.000938967	0	0.00172279	0.00342759	0	0	0	0.000823554	0	0	0	0.000666371
Meta-Protein 398	BLAST_EXBB_MANHA Biopolymer transport protein ExbB OS=Mannheimia haemolytica GN=exbB PE=3 SV=1_P72202	Cell inner membrane;Cell membrane;Membrane;Protein transport;Transmembrane;Transmembrane helix;Transport;	;	;	UniRef50_O51808	UniRef90_P72202	UniRef100_P72202	Bacteria	Unknown KINGDOM	Proteobacteria	Gammaproteobacteria	Pasteurellales	Pasteurellaceae	Mannheimia	Mannheimia haemolytica	Unknown SUBSPECIES	9.73994e-05	0	0	0	0	0	0.00110132	0.00188518	0	0	0.000989707	0	0.00263036	0.00118796	0	0.000457387	0.00108985	0.00170878	0.000910144	0.00135231	0	0.000804829	0.000955262	0.000626468	0	0.00106251	0.00103596	0.000707714	0.00123533	0.000785238	0.000927357	0.00152788	0
Meta-Protein 1714	BLAST_HS21C_SOLLC Small heat shock protein, chloroplastic OS=Solanum lycopersicum GN=HSP21 PE=2 SV=1_Q95661	Chloroplast;Complete proteome;Cytoplasm;Plastid;Reference proteome;Stress response;Transit peptide;	;	K13993;	UniRef50_Q84J50	UniRef90_P05478	UniRef100_P05478	Unknown SUPERKINGDOM	Unknown KINGDOM	Unknown PHYLUM	Unknown CLASS	Unknown ORDER	Unknown FAMILY	Unknown GENUS	Unknown SPECIES	Unknown SUBSPECIES	0	0	0	0	0	0	0	0.0017138	0	0	0.00257324	0	0.00263036	0.00197994	0	0	0.00254299	0.00414988	0	0.000142349	0	0	0	0	0	0	0	0	0.000411777	0.00314095	0.000618238	0	0
Meta-Protein 3440	BLAST_FLA_BACHD Flagellin OS=Bacillus halodurans (strain ATCC BAA-125 / DSM 18197 / FERM 7344 / JCM 9153 / C-125) GN=hag PE=1 SV=1_Q05203	Bacterial flagellum;Complete proteome;Direct protein sequencing;Reference proteome;Secreted;	;	;K02406;	UniRef50_P80583	UniRef90_P80583	UniRef100_P80583	Bacteria	Unknown KINGDOM	Firmicutes	Unknown CLASS	Unknown ORDER	Unknown FAMILY	Unknown GENUS	Unknown SPECIES	Unknown SUBSPECIES	0	0	0	0	0	0	0	0	0	0	0	0	0	0	0	0.0187529	0	0	0	0	0	0	0	0	0	0	0	0	0	0	0	0	0
Meta-Protein 213	BLAST_SUSC_BACTN TonB-dependent receptor SusC OS=Bacteroides thetaiotaomicron (strain ATCC 29148 / DSM 2079 / NCTC 10582 / E50 / VPI-5482) GN=susC PE=1 SV=1_Q8A1G1	Carbohydrate metabolism;Cell outer membrane;Complete proteome;Membrane;Receptor;Reference proteome;Signal;TonB box;Transmembrane;Transmembrane beta strand;Transport;	;	K21573;	UniRef50_Q8A1G1	UniRef90_Q8A1G1	UniRef100_Q8A1G1	Unknown SUPERKINGDOM	Unknown KINGDOM	Unknown PHYLUM	Unknown CLASS	Unknown ORDER	Unknown FAMILY	Unknown GENUS	Unknown SPECIES	Unknown SUBSPECIES	9.73994e-05	0	0	0.00103306	0	0	0	0.00274207	0	0	0.00494854	0	0	0	0	0	0.00193752	0.00134261	0	0	0	0.000670691	0.003025	0	0	0	0.000739973	0	0.00288244	0.00294464	0	0	0
Meta-Protein 626	BLAST_NADB_CLOAB L-aspartate oxidase OS=Clostridium acetobutylicum (strain ATCC 824 / DSM 792 / JCM 1419 / LMG 5710 / VKM B-1787) GN=nadB PE=3 SV=1_Q97K95	Cell membrane;Complete proteome;Cytoplasm;Electron transport;FAD;Flavoprotein;Membrane;Oxidoreductase;Pyridine nucleotide biosynthesis;Reference proteome;Transport;Tricarboxylic acid cycle;	1.3.5.1;1.4.3.16;	;K00239;	EMPTY	EMPTY	EMPTY	Unknown SUPERKINGDOM	Unknown KINGDOM	Unknown PHYLUM	Unknown CLASS	Unknown ORDER	Unknown FAMILY	Unknown GENUS	Unknown SPECIES	Unknown SUBSPECIES	9.73994e-05	0.000403551	0.00159791	0	0.000748103	0.0020592	0.000550661	0.000856898	0.000699953	0.00117578	0.000197941	0.00234292	0.000464181	0.000131996	0.000940291	0.00106724	0.000605473	0.000122055	0.000330961	0.000569395	0.000753327	0.000670691	0.00015921	0.00172279	0.0017138	0.00035417	0.000887968	0.00153338	0.000205888	0	0.000463679	0.000763942	0.000444247
Meta-Protein 335	BLAST_CUCIN_ORYSI Cupincin OS=Oryza sativa subsp. indica GN=OsI_13867 PE=1 SV=1_B8AL97	Allergen;Complete proteome;Direct protein sequencing;Glycoprotein;Hydrolase;Metal-binding;Metalloprotease;Protease;Reference proteome;Secreted;Seed storage protein;Signal;Storage protein;Zinc;	3.4.-.-;	;	UniRef50_B8AL97	UniRef90_B8AL97	UniRef100_B8AL97	Eukaryota	Viridiplantae	Streptophyta	Liliopsida	Poales	Poaceae	Oryza	Oryza sativa	Unknown SUBSPECIES	0.000486997	0.000201776	0	0.00172176	0.000534359	0.0003861	0	0.00188518	0	0.000440917	0.000395883	0.00127796	0.000618908	0.000263992	0.00470146	0.000762311	0.000242189	0.000488222	0	0.000213523	0.000418515	0.000402414	0.000636841	0.000626468	0.000571265	0.00035417	0.00399586	0.000589762	0	0.000392619	0.000463679	0.000763942	0.000444247
Meta-Protein 1740	BLAST_PRO7_ORYSI Prolamin PPROL 14E OS=Oryza sativa subsp. indica PE=3 SV=1_P0C5E5	Complete proteome;Pyrrolidone carboxylic acid;Reference proteome;Seed storage protein;Signal;Storage protein;Vacuole;	;	;	UniRef50_P0C5E5	UniRef90_P0C5E5	UniRef100_P0C5E5	Eukaryota	Viridiplantae	Streptophyta	Liliopsida	Poales	Poaceae	Oryza	Oryza sativa	Unknown SUBSPECIES	0	0	0	0	0	0	0	0	0.0184321	0	0.00950119	0	0	0	0.00376117	0	0	0	0	0	8.3703e-05	0	0	0	0	0	0	0	0	0	0	0	0
Meta-Protein 314	BLAST_PCKA_AGARV Phosphoenolpyruvate carboxykinase (ATP) OS=Agathobacter rectalis (strain ATCC 33656 / DSM 3377 / JCM 17463 / KCTC 5835 / VPI 0990) GN=pckA PE=3 SV=1_C4ZBL1	ATP-binding;Complete proteome;Cytoplasm;Decarboxylase;Gluconeogenesis;Lyase;Manganese;Metal-binding;Nucleotide-binding;Reference proteome;	4.1.1.49;	K01610;	UniRef50_Q8D1X9	UniRef90_C4ZBL1	UniRef100_C4ZBL1	Bacteria	Unknown KINGDOM	Firmicutes	Clostridia	Clostridiales	Eubacteriaceae	Eubacterium	Unknown SPECIES	Unknown SUBSPECIES	0.000779195	0	0	0.000344353	0.00213744	0	0.00110132	0.0017138	0	0	0	0	0.00154727	0.000791975	0	0.00182955	0.00145314	0	0.00124111	0.000854093	0	0.00120724	0.00127368	0.000783085	0	0.00159377	0.00103596	0	0.00226477	0.00196309	0.000772798	0.00210084	0
Meta-Protein 6	BLAST_PAL_LEGPN Peptidoglycan-associated lipoprotein OS=Legionella pneumophila GN=pal PE=3 SV=1_P26493	Cell outer membrane;Lipoprotein;Membrane;Palmitate;Signal;	;	;	UniRef50_P26493	UniRef90_P26493	UniRef100_P26493	Bacteria	Unknown KINGDOM	Proteobacteria	Gammaproteobacteria	Legionellales	Legionellaceae	Legionella	Legionella pneumophila	Unknown SUBSPECIES	0.000389598	0	0	0	0	0	0	0.00102828	0	0	0.0023753	0	0.00154727	0	0	0	0.00181642	0.00122055	0.00206851	0	0	0	0.00222894	0	0	0.000177085	0	0	0.00308833	0.00274833	0.00370943	0.0013369	0
Meta-Protein 770	BLAST_MCE_PYRHO Methylmalonyl-CoA epimerase OS=Pyrococcus horikoshii (strain ATCC 700860 / DSM 12428 / JCM 9974 / NBRC 100139 / OT-3) GN=PH0272 PE=1 SV=1_O58010	Cobalt;Complete proteome;Isomerase;Metal-binding;	5.1.99.1;	K05606;	UniRef50_O58010	UniRef90_O58010	UniRef100_O58010	Archaea	Unknown KINGDOM	Euryarchaeota	Thermococci	Thermococcales	Thermococcaceae	Pyrococcus	Pyrococcus horikoshii	Pyrococcus horikoshii OT3	0	0.000403551	0	0.00103306	0.00170995	0.0010296	0.00302863	0	0	0	0.000791766	0.000212993	0.000618908	0	0	0	0.000484379	0.00231905	0.00248221	0.00199288	0.000502218	0.00295104	0	0	0.000285633	0.0012396	0.00207193	0.00129748	0	0	0.000772798	0	0.000444247
Meta-Protein 201	BLAST_PERM_HUMAN Myeloperoxidase OS=Homo sapiens GN=MPO PE=1 SV=1_P05164	3D-structure;Alternative splicing;Antibiotic;Antimicrobial;Calcium;Cleavage on pair of basic residues;Complete proteome;Congenital hypothyroidism;Direct protein sequencing;Disease mutation;Disulfide bond;EGF-like domain;Glycoprotein;Heme;Hydrogen peroxide;Iron;Lysosome;Membrane;Metal-binding;Nitration;Oxidation;Oxidoreductase;Peroxidase;Phosphoprotein;Polymorphism;Reference proteome;Secreted;Sign…	1.11.1.7;1.11.1.8;1.11.2.2;	;K00431;K10788;K10789;K12550;	UniRef50_P11678	UniRef90_P11678	EMPTY	Eukaryota	Metazoa	Chordata	Mammalia	Unknown ORDER	Unknown FAMILY	Unknown GENUS	Unknown SPECIES	Unknown SUBSPECIES	0.00165579	0.000201776	0.0020337	0	0.000213744	0.0003861	0	0	0	0	0.000395883	0	0	0.000395987	0	0	0	0	0	0.000569395	0.000669624	0.000536553	0.000318421	0.000156617	0.00114253	0.00637507	0.000887968	0	0	0	0.000463679	0.00210084	0
Meta-Protein 247	BLAST_LEGA_PEA Legumin A OS=Pisum sativum GN=LEGA PE=1 SV=1_P02857	3D-structure;Alpha-amylase inhibitor;Complete proteome;Direct protein sequencing;Disulfide bond;Polymorphism;Reference proteome;Seed storage protein;Signal;Storage protein;	;	;	UniRef50_P04405	UniRef90_P04405	UniRef100_P04405	Eukaryota	Viridiplantae	Streptophyta	Unknown CLASS	Fabales	Fabaceae	Unknown GENUS	Unknown SPECIES	Unknown SUBSPECIES	0.00165579	0	0	0.000344353	0.00138933	0	0	0.00445587	0	0	0.000791766	0.00085197	0.00897416	0	0.00493653	0	0	0	0	0	0	0.00187793	0.00111447	0	0	0	0	0	0	0	0	0	0
Meta-Protein 1310	Unassigned							Unknown SUPERKINGDOM	Unknown KINGDOM	Unknown PHYLUM	Unknown CLASS	Unknown ORDER	Unknown FAMILY	Unknown GENUS	Unknown SPECIES	Unknown SUBSPECIES	0	0	0	0.00103306	0	0	0.00770925	0	0	0	0	0	0.000464181	0	0	0	0	0.00256316	0.00124111	0.000996441	0	0	0	0	0	0.000708341	0.00133195	0.00176929	0	0	0.00216383	0	0.00510884
Meta-Protein 328	BLAST_OPRJ_PSEAE Outer membrane protein OprJ OS=Pseudomonas aeruginosa (strain ATCC 15692 / DSM 22644 / CIP 104116 / JCM 14847 / LMG 12228 / 1C / PRS 101 / PAO1) GN=oprJ PE=1 SV=2_Q51397	3D-structure;Antibiotic resistance;Cell outer membrane;Complete proteome;Direct protein sequencing;Ion transport;Lipoprotein;Membrane;Palmitate;Plasmid;Porin;Reference proteome;Signal;Transmembrane;Transmembrane beta strand;Transport;	;	;K07796;K08721;K18139;	UniRef50_P77211	UniRef90_Q9ZHD2	UniRef100_Q9ZHD2	Bacteria	Unknown KINGDOM	Proteobacteria	Gammaproteobacteria	Unknown ORDER	Unknown FAMILY	Unknown GENUS	Unknown SPECIES	Unknown SUBSPECIES	0.000681796	0	0	0	0.000106872	0	0.00027533	0.00119966	0	0	0.00138559	0	0.00139254	0.000263992	0	0.00137216	0.00145314	0.00170878	0.000827404	0.000925267	0	0.000938967	0.00398026	0	0	0	0.00177594	0.000117952	0.000205888	0.00196309	0.00231839	0.00171887	0
Meta-Protein 130	BLAST_IGHM_HUMAN Immunoglobulin heavy constant mu OS=Homo sapiens GN=IGHM PE=1 SV=4_P01871	3D-structure;ATP-binding;Adaptive immunity;Alternative splicing;Cell membrane;Coenzyme A biosynthesis;Complete proteome;Cytoplasm;Direct protein sequencing;Disulfide bond;Glycoprotein;Immunity;Immunoglobulin C region;Immunoglobulin V region;Immunoglobulin domain;Kinase;Membrane;Nucleotide-binding;Polymorphism;Pyrrolidone carboxylic acid;Reference proteome;Repeat;Secreted;Signal;Transferase;Transm…	;2.7.1.24;	;K00859;	UniRef50_Q89YY6	UniRef90_Q89YY6	UniRef100_Q89YY6	Unknown SUPERKINGDOM	Unknown KINGDOM	Unknown PHYLUM	Unknown CLASS	Unknown ORDER	Unknown FAMILY	Unknown GENUS	Unknown SPECIES	Unknown SUBSPECIES	0.00146099	0.000100888	0	0	0.00149621	0.000772201	0	0	0	0.000146972	0	0	0.000464181	0.000791975	0.000705219	0.000457387	0	0	0.000579183	0.000854093	0	0.00228035	0.00238815	0	0.00114253	0.0035417	0	0.00165133	0.00700021	0	0	0	0
Meta-Protein 211	BLAST_RL3_BACFR 50S ribosomal protein L3 OS=Bacteroides fragilis (strain YCH46) GN=rplC PE=3 SV=1_Q64NK8	Complete proteome;RNA-binding;Reference proteome;Ribonucleoprotein;Ribosomal protein;rRNA-binding;	;	K02906;	UniRef50_Q9RXK2	UniRef90_Q8A476	EMPTY	Bacteria	Unknown KINGDOM	Bacteroidetes	Bacteroidia	Bacteroidales	Unknown FAMILY	Unknown GENUS	Unknown SPECIES	Unknown SUBSPECIES	0.000292198	0.000302663	0.000435793	0	0.000748103	0.000772201	0.00247797	0.00102828	0.000466636	0.00235156	0.000197941	0.00127796	0.000618908	0.000527983	0	0.000609849	0.000242189	0.000976443	0.00115837	0.000427046	8.3703e-05	0	0.00127368	0.00156617	0	0	0.000739973	0.00141543	0.000617665	0.000785238	0.00139104	0.00114591	0.000444247
Meta-Protein 218	BLAST_ILEU_HUMAN Leukocyte elastase inhibitor OS=Homo sapiens GN=SERPINB1 PE=1 SV=1_P30740	3D-structure;Acetylation;Alternative splicing;Complete proteome;Cytoplasm;Direct protein sequencing;Disulfide bond;Glycoprotein;Phosphoprotein;Polymorphism;Protease inhibitor;Reference proteome;Secreted;Serine protease inhibitor;Signal;	;	;K13963;K13965;	EMPTY	EMPTY	EMPTY	Eukaryota	Metazoa	Chordata	Unknown CLASS	Unknown ORDER	Unknown FAMILY	Unknown GENUS	Unknown SPECIES	Unknown SUBSPECIES	0.00126619	0.000302663	0.00130738	0	0.000320616	0.0010296	0	0.00428449	0	0.000587889	0	0.00106496	0	0.00105597	0	0	0.00121095	0.00122055	0.000165481	0.000427046	0.000251109	0	0.000636841	0	0	0.00212502	0.000295989	0.00401038	0.00123533	0	0.00123648	0.00114591	0.00199911
Meta-Protein 231	BLAST_SCPA_ECOLI Methylmalonyl-CoA mutase OS=Escherichia coli (strain K12) GN=scpA PE=1 SV=2_P27253	Cobalamin;Cobalt;Complete proteome;Isomerase;Metal-binding;Reference proteome;	5.4.99.2;	K01847;	UniRef50_P22033	UniRef90_P27253	UniRef100_P27253	Bacteria	Unknown KINGDOM	Unknown PHYLUM	Unknown CLASS	Unknown ORDER	Unknown FAMILY	Unknown GENUS	Unknown SPECIES	Unknown SUBSPECIES	0.00146099	0	0.000145264	0	0	0	0	0.000514139	0.00233318	0.00176367	0	0	0	0.00131996	0.00470146	0.0012197	0.000242189	0	0	0	0	0.000670691	0.00143289	0.00125294	0	0	0	0.00200519	0	0.00117786	0.000309119	0.00114591	0
Meta-Protein 5485	Unassigned							Unknown SUPERKINGDOM	Unknown KINGDOM	Unknown PHYLUM	Unknown CLASS	Unknown ORDER	Unknown FAMILY	Unknown GENUS	Unknown SPECIES	Unknown SUBSPECIES	0	0.000605327	0	0	0	0	0	0	0	0.00117578	0.000989707	0	0	0.00118796	0.00141044	0.0012197	0.000363284	0.0010985	0.00107562	0	0.000418515	0.000536553	0.00127368	0	0	0.000531256	0	0	0.00267655	0.00117786	0	0.000572956	0.00288761
Meta-Protein 399	BLAST_BMPA1_BORBP Basic membrane protein A1 OS=Borreliella bavariensis (strain ATCC BAA-2496 / DSM 23469 / PBi) GN=bmpA1 PE=3 SV=1_Q661N6	3D-structure;Cell membrane;Complete proteome;Direct protein sequencing;Lipoprotein;Membrane;Palmitate;Reference proteome;Signal;Transport;	;	;K02058;K07335;	UniRef50_O05252	UniRef90_Q48754	UniRef100_Q92BW7	Unknown SUPERKINGDOM	Unknown KINGDOM	Unknown PHYLUM	Unknown CLASS	Unknown ORDER	Unknown FAMILY	Unknown GENUS	Unknown SPECIES	Unknown SUBSPECIES	0.000584397	0.000706215	0.000435793	0.00103306	0.00138933	0	0.000825991	0.000856898	0	0.000734862	0.000197941	0.000638978	0.000773635	0.000131996	0	0.000609849	0.000726568	0.000854388	0.000496442	0.000782918	0.00251109	0.00120724	0.00015921	0.000626468	0.000571265	0.00035417	0.000591979	0.000825666	0.000617665	0	0.00015456	0.000954927	0.000888494
Meta-Protein 1332	BLAST_OMPA_BUCAI OmpA-like protein OS=Buchnera aphidicola subsp. Acyrthosiphon pisum (strain APS) GN=ompA PE=3 SV=1_P57414	3D-structure;Cell membrane;Cell outer membrane;Cell shape;Cell wall;Complete proteome;Conjugation;Direct protein sequencing;Disulfide bond;Ion transport;Membrane;Metal-binding;Porin;Pyrrolidone carboxylic acid;Reference proteome;Repeat;Secreted;Signal;Transmembrane;Transmembrane beta strand;Transmembrane helix;Transport;Zinc;	;	;K03286;K16191;	EMPTY	EMPTY	EMPTY	Unknown SUPERKINGDOM	Unknown KINGDOM	Unknown PHYLUM	Unknown CLASS	Unknown ORDER	Unknown FAMILY	Unknown GENUS	Unknown SPECIES	Unknown SUBSPECIES	0	0	0	0	0	0	0.000825991	0.0017138	0	0	0.000989707	0	0	0.00131996	0	0.00381156	0.0021797	0.00207494	0.000165481	0	0	0.000134138	0	0.000939702	0	0	0.000443984	0	0	0.00157048	0.00108192	0.000763942	0.00288761
Meta-Protein 202	BLAST_DAPDH_BACFN Meso-diaminopimelate D-dehydrogenase OS=Bacteroides fragilis (strain ATCC 25285 / DSM 2151 / JCM 11019 / NCTC 9343) GN=ddh PE=1 SV=1_Q5L9Q6	Amino-acid biosynthesis;Complete proteome;Diaminopimelate biosynthesis;Lysine biosynthesis;NADP;Oxidoreductase;Reference proteome;	1.4.1.16;	K03340;	UniRef50_Q5L9Q6	UniRef90_Q5L9Q6	UniRef100_Q5L9Q6	Bacteria	Unknown KINGDOM	Bacteroidetes	Bacteroidia	Bacteroidales	Bacteroidaceae	Bacteroides	Bacteroides fragilis	Bacteroides fragilis NCTC 9343	0.00175319	0	0	0	0.000534359	0	0.000550661	0.00222793	0	0	0.000593824	0	0.00108309	0.00145195	0	0	0.00205861	0.00195289	0.00206851	0.00177936	0	0.000268276	0.000955262	0	0	0	0.00162794	0.000353857	0.000411777	0.00274833	0.00185471	0.00210084	0
Meta-Protein 290	BLAST_RS15_BACFN 30S ribosomal protein S15 OS=Bacteroides fragilis (strain ATCC 25285 / DSM 2151 / JCM 11019 / NCTC 9343) GN=rpsO PE=3 SV=1_Q5L7M0	Complete proteome;RNA-binding;Reference proteome;Ribonucleoprotein;Ribosomal protein;rRNA-binding;	;	K02956;	UniRef50_Q3AQL1	UniRef90_A6KYS7	UniRef100_A6KYS7	Bacteria	Unknown KINGDOM	Bacteroidetes	Bacteroidia	Bacteroidales	Bacteroidaceae	Bacteroides	Unknown SPECIES	Unknown SUBSPECIES	0.000584397	0.000403551	0	0	0	0	0.000825991	0.00257069	0	0.000440917	0	0.000425985	0.00139254	0.00092397	0	0.00182955	0.000968758	0.00146466	0.000744663	0	0	0.00160966	0.000955262	0.00140955	0	0.000708341	0.00103596	0.000235905	0.000823554	0.000981547	0.00123648	0.000763942	0
Meta-Protein 448	BLAST_RL18_BACV8 50S ribosomal protein L18 OS=Bacteroides vulgatus (strain ATCC 8482 / DSM 1447 / JCM 5826 / NBRC 14291 / NCTC 11154) GN=rplR PE=3 SV=1_A6KYH9	Complete proteome;RNA-binding;Reference proteome;Ribonucleoprotein;Ribosomal protein;rRNA-binding;	;	K02881;	UniRef50_P23407	UniRef90_P46788	EMPTY	Bacteria	Unknown KINGDOM	Unknown PHYLUM	Unknown CLASS	Unknown ORDER	Unknown FAMILY	Unknown GENUS	Unknown SPECIES	Unknown SUBSPECIES	0.000194799	0	0	0	0.000961847	0	0.000550661	0.00257069	0	0	0	0	0.000928361	0.000791975	0	0.000152462	0.000847663	0.00158672	0.000992884	0.000711744	0	0.000134138	0.00206973	0.000626468	0	0.000177085	0.00118396	0	0.00102944	0.00157048	0.00185471	0.00171887	0.000666371
Meta-Protein 444	BLAST_SUSC_BACTN TonB-dependent receptor SusC OS=Bacteroides thetaiotaomicron (strain ATCC 29148 / DSM 2079 / NCTC 10582 / E50 / VPI-5482) GN=susC PE=1 SV=1_Q8A1G1	Carbohydrate metabolism;Cell outer membrane;Complete proteome;Membrane;Receptor;Reference proteome;Signal;TonB box;Transmembrane;Transmembrane beta strand;Transport;	;	K21573;	UniRef50_Q8A1G1	UniRef90_Q8A1G1	UniRef100_Q8A1G1	Unknown SUPERKINGDOM	Unknown KINGDOM	Unknown PHYLUM	Unknown CLASS	Unknown ORDER	Unknown FAMILY	Unknown GENUS	Unknown SPECIES	Unknown SUBSPECIES	9.73994e-05	0	0	0	0.00299241	0	0.000550661	0.0017138	0	0.000440917	0.000395883	0	0.000309454	0.000263992	0	0.00106724	0.00181642	0.000488222	0	0.000427046	0	0	0.000955262	0	0	0	0.000591979	0	0.00267655	0.00176678	0.00015456	0.000763942	0
Meta-Protein 435	BLAST_NPM_HUMAN Nucleophosmin OS=Homo sapiens GN=NPM1 PE=1 SV=2_P06748	3D-structure;ADP-ribosylation;Acetylation;Alternative splicing;Chaperone;Chromosomal rearrangement;Complete proteome;Cytoplasm;Cytoskeleton;DNA-binding;Direct protein sequencing;Disulfide bond;Host-virus interaction;Isopeptide bond;Nucleus;Phosphoprotein;Proto-oncogene;RNA-binding;Reference proteome;Ubl conjugation;	;	K11276;	UniRef50_P06748	UniRef90_P06748	UniRef100_P06748	Eukaryota	Metazoa	Chordata	Mammalia	Unknown ORDER	Unknown FAMILY	Unknown GENUS	Unknown SPECIES	Unknown SUBSPECIES	0.000973994	0.000605327	0.000871586	0	0.000213744	0.0010296	0.00137665	0.000342759	0.00116659	0.000734862	0.000395883	0.00127796	0.000309454	0.00092397	0.00117536	0.000609849	0.000847663	0.000610277	0.000661923	0.000569395	0.000502218	0.000536553	0	0	0.000856898	0.000708341	0	0.000707714	0.000823554	0.000981547	0	0.000763942	0.000666371
Meta-Protein 13	BLAST_SERC_BACTN Phosphoserine aminotransferase OS=Bacteroides thetaiotaomicron (strain ATCC 29148 / DSM 2079 / NCTC 10582 / E50 / VPI-5482) GN=serC PE=3 SV=1_Q8A8L4	Amino-acid biosynthesis;Aminotransferase;Complete proteome;Cytoplasm;Pyridoxal phosphate;Pyridoxine biosynthesis;Reference proteome;Serine biosynthesis;Transferase;	2.6.1.52;	K00831;	UniRef50_Q8A8L4	UniRef90_Q8A8L4	UniRef100_A6L5A6	Bacteria	Unknown KINGDOM	Bacteroidetes	Bacteroidia	Bacteroidales	Unknown FAMILY	Unknown GENUS	Unknown SPECIES	Unknown SUBSPECIES	0.000194799	0.00131154	0.000145264	0	0.000213744	0.001287	0	0.000856898	0	0.00102881	0.000989707	0.000212993	0.000773635	0.000263992	0.000235073	0	0.000968758	0.000488222	0.000827404	0.000640569	0.000167406	0	0.00191052	0.000469851	0.00114253	0	0	0.000707714	0	0.000785238	0.000927357	0.00190985	0.000666371
Meta-Protein 500	BLAST_DGAL_SALTY D-galactose-binding periplasmic protein OS=Salmonella typhimurium (strain LT2 / SGSC1412 / ATCC 700720) GN=mglB PE=1 SV=2_P23905	3D-structure;Calcium;Chemotaxis;Complete proteome;Direct protein sequencing;Metal-binding;Periplasm;Reference proteome;Signal;Sugar transport;Transport;	;	;K10540;	UniRef50_P23905	UniRef90_P23905	UniRef100_P23925	Unknown SUPERKINGDOM	Unknown KINGDOM	Unknown PHYLUM	Unknown CLASS	Unknown ORDER	Unknown FAMILY	Unknown GENUS	Unknown SPECIES	Unknown SUBSPECIES	0.000389598	0.000302663	0.00159791	0	0.0026718	0.0018018	0	0	0.00209986	0.00117578	0	0.00255591	0	0	0.00846262	0	0	0	0	0.000213523	0.000585921	0	0.000796052	0	0.00514139	0	0.00207193	0	0.00123533	0	0	0	0
Meta-Protein 180	G3PC_PEA Glyceraldehyde-3-phosphate dehydrogenase, cytosolic OS=Pisum sativum GN=GAPC1 PE=2 SV=1	3D-structure;Acetylation;Alternative splicing;Chloroplast;Complete proteome;Cytoplasm;DNA-binding;Direct protein sequencing;Glutathionylation;Glycolysis;NAD;Nucleus;Oxidoreductase;Plastid;Reference proteome;S-nitrosylation;Stress response;Transit peptide;	1.2.1.12;	;K00134;	EMPTY	UniRef90_P25858	UniRef100_Q9FX54	Unknown SUPERKINGDOM	Unknown KINGDOM	Unknown PHYLUM	Unknown CLASS	Unknown ORDER	Unknown FAMILY	Unknown GENUS	Unknown SPECIES	Unknown SUBSPECIES	0.00224019	0.00100888	0	0.00860882	0.000427487	0	0.00440529	0.00137104	0.000933271	0	0.00415677	0.000425985	0.000618908	0	0.00211566	0.000457387	0	0	0.00115837	0.000284698	0.000334812	0.000536553	0.000318421	0.000939702	0	0	0	0.000235905	0	0	0	0.000381971	0.000888494
Meta-Protein 199	BLAST_BTUB_VIBVU Vitamin B12 transporter BtuB OS=Vibrio vulnificus (strain CMCP6) GN=btuB PE=3 SV=1_Q8DD41	Carbohydrate metabolism;Cell outer membrane;Complete proteome;Ion transport;Membrane;Porin;Receptor;Reference proteome;Signal;TonB box;Transmembrane;Transmembrane beta strand;Transport;	;	K16092;K21573;	UniRef50_Q8A1G1	UniRef90_Q8A1G1	UniRef100_Q8A1G1	Bacteria	Unknown KINGDOM	Unknown PHYLUM	Unknown CLASS	Unknown ORDER	Unknown FAMILY	Unknown GENUS	Unknown SPECIES	Unknown SUBSPECIES	0.00165579	0	0	0.00137741	0	0	0.000550661	0.00188518	0	0	0.00277118	0	0	0.000659979	0	0	0.00108985	0.000976443	0	0.00149466	0	0.000268276	0.0015921	0.00109632	0	0	0.000591979	0	0.000411777	0	0	0.00343774	0
Meta-Protein 403	BLAST_ILVE_HAEIN Branched-chain-amino-acid aminotransferase OS=Haemophilus influenzae (strain ATCC 51907 / DSM 11121 / KW20 / Rd) GN=ilvE PE=3 SV=1_P54689	Amino-acid biosynthesis;Aminotransferase;Branched-chain amino acid biosynthesis;Complete proteome;Pyridoxal phosphate;Reference proteome;Transferase;	2.6.1.42;	K00826;	UniRef50_P54689	UniRef90_P54689	UniRef100_P54689	Bacteria	Unknown KINGDOM	Proteobacteria	Unknown CLASS	Unknown ORDER	Unknown FAMILY	Unknown GENUS	Unknown SPECIES	Unknown SUBSPECIES	0.000194799	0.000201776	0	0	0.000427487	0.0010296	0.00137665	0.000856898	0	0.000293945	0.000395883	0	0.00123782	0.000791975	0	0	0.00169533	0.00183083	0.000827404	0.00120996	0.000167406	0	0.00143289	0.00125294	0.000285633	0.000177085	0.00103596	0.00153338	0	0.00117786	0.00324575	0.00114591	0
Meta-Protein 114	BLAST_PDUA_SALTY Propanediol utilization protein PduA OS=Salmonella typhimurium (strain LT2 / SGSC1412 / ATCC 700720) GN=pduA PE=1 SV=1_P0A1C7	3D-structure;Complete proteome;Direct protein sequencing;Reference proteome;Signal;	;	;K04027;	EMPTY	EMPTY	EMPTY	Bacteria	Unknown KINGDOM	Unknown PHYLUM	Unknown CLASS	Unknown ORDER	Unknown FAMILY	Unknown GENUS	Unknown SPECIES	Unknown SUBSPECIES	0.000194799	0.000201776	0	0.000344353	0	0.000772201	0.000550661	0.00017138	0.00279981	0.000587889	0.00356295	0.000212993	0	0.000791975	0.000235073	0	0.000242189	0.000732332	0	0.000925267	0	0.00228035	0	0.000469851	0	0	0	0	0.000205888	0	0.00123648	0	0.000888494
Meta-Protein 401	BLAST_EABF_STRCX Extracellular exo-alpha-L-arabinofuranosidase OS=Streptomyces chartreusis PE=1 SV=1_P82593	Carbohydrate metabolism;Complete proteome;Direct protein sequencing;Glycoprotein;Glycosidase;Hydrolase;Polysaccharide degradation;Reference proteome;Secreted;Signal;	3.2.1.55;	;K01209;	EMPTY	EMPTY	EMPTY	Unknown SUPERKINGDOM	Unknown KINGDOM	Unknown PHYLUM	Unknown CLASS	Unknown ORDER	Unknown FAMILY	Unknown GENUS	Unknown SPECIES	Unknown SUBSPECIES	0.000194799	0	0	0.00172176	0.000641231	0	0.00137665	0.000514139	0	0	0.00217736	0	0.00123782	0.000527983	0	0	0.000484379	0.000854388	0.00239947	0.00291815	0	0.000938967	0	0	0	0	0.000147995	0	0	0.00117786	0.00200927	0.00229183	0
Meta-Protein 413	BLAST_TMP_BPDP1 Tape measure protein OS=Pneumococcus phage Dp-1 GN=TMP PE=4 SV=1_E7DNB6	3D-structure;Calcium;Carbohydrate metabolism;Cellulose degradation;Complete proteome;Glycosidase;Host membrane;Hydrolase;Membrane;Metal-binding;Polysaccharide degradation;Reference proteome;Secreted;Signal;Transmembrane;Transmembrane helix;Viral release from host cell;Viral tail assembly;Virion;	;3.2.1.1;3.2.1.4;	;K01176;	EMPTY	EMPTY	EMPTY	Unknown SUPERKINGDOM	Unknown KINGDOM	Unknown PHYLUM	Unknown CLASS	Unknown ORDER	Unknown FAMILY	Unknown GENUS	Unknown SPECIES	Unknown SUBSPECIES	0.000973994	0	0	0	0	0	0.00165198	0.00102828	0	0.00543798	0	0.00340788	0	0	0	0.000609849	0.00108985	0	0	0.00113879	0.00376664	0	0.000318421	0.000783085	0	0.00212502	0.000147995	0.000117952	0.00144122	0	0.00015456	0.0013369	0
Meta-Protein 364	BLAST_PURA_BACV8 Adenylosuccinate synthetase OS=Bacteroides vulgatus (strain ATCC 8482 / DSM 1447 / JCM 5826 / NBRC 14291 / NCTC 11154) GN=purA PE=3 SV=1_A6L1X1	Complete proteome;Cytoplasm;GTP-binding;Ligase;Magnesium;Metal-binding;Nucleotide-binding;Purine biosynthesis;Reference proteome;	6.3.4.4;	K01939;	UniRef50_Q8A6N4	EMPTY	EMPTY	Bacteria	Unknown KINGDOM	Bacteroidetes	Unknown CLASS	Unknown ORDER	Unknown FAMILY	Unknown GENUS	Unknown SPECIES	Unknown SUBSPECIES	0.000486997	0.000302663	0	0	0	0	0	0.00291345	0	0	0	0	0.00139254	0.000395987	0	0.000304925	0.00314846	0.00292933	0.00173755	0.000284698	0	0.000134138	0.000477631	0.000313234	0	0	0.00147995	0.000589762	0	0.00294464	0.00540958	0.000572956	0
Meta-Protein 357	CEAM6_HUMAN Carcinoembryonic antigen-related cell adhesion molecule 6 OS=Homo sapiens GN=CEACAM6 PE=1 SV=3	3D-structure;Cell membrane;Complete proteome;Direct protein sequencing;Disulfide bond;GPI-anchor;Glycoprotein;Immunoglobulin domain;Lipoprotein;Membrane;Polymorphism;Reference proteome;Repeat;Signal;	;	K06499;	UniRef50_P40199	UniRef90_P40199	UniRef100_P40199	Eukaryota	Metazoa	Chordata	Mammalia	Primates	Hominidae	Homo	Homo sapiens	Unknown SUBSPECIES	0.000194799	0.000605327	0.000581058	0	0.000854975	0.000900901	0.00137665	0	0.000699953	0	0.000989707	0.00106496	0.000309454	0.000659979	0.000470146	0.000914774	0	0.000976443	0.000330961	0.000569395	0.000753327	0.00107311	0.00127368	0	0.00142816	0.000708341	0.000443984	0.000943619	0.000411777	0.000588928	0	0.00114591	0
Meta-Protein 370	BLAST_CADH1_PONAB Cadherin-1 OS=Pongo abelii GN=CDH1 PE=2 SV=1_Q5RAX1	3D-structure;Alternative splicing;Calcium;Cell adhesion;Cell junction;Cell membrane;Cleavage on pair of basic residues;Complete proteome;Developmental protein;Differentiation;Direct protein sequencing;Disease mutation;Disulfide bond;Ectodermal dysplasia;Endosome;Glycoprotein;Golgi apparatus;Hypotrichosis;Membrane;Metal-binding;Neurogenesis;Phosphoprotein;Polymorphism;Reference proteome;Repeat;Sen…	;	;K05689;K06736;K06796;K06797;	UniRef50_P12830	UniRef90_P12830	EMPTY	Eukaryota	Metazoa	Chordata	Unknown CLASS	Unknown ORDER	Unknown FAMILY	Unknown GENUS	Unknown SPECIES	Unknown SUBSPECIES	0.000876595	0.00131154	0.00130738	0	0.00128246	0	0	0.000685518	0.0039664	0.00146972	0.00138559	0.0029819	0	0.00171595	0.000470146	0	0.00145314	0.000732332	0	0.000142349	0.000669624	0	0.00143289	0	0.000571265	0.000177085	0	0.000471809	0.000823554	0.000981547	0.000463679	0.000763942	0.000666371
Meta-Protein 323	BLAST_ACDS_CLOAB Acyl-CoA dehydrogenase, short-chain specific OS=Clostridium acetobutylicum (strain ATCC 824 / DSM 792 / JCM 1419 / LMG 5710 / VKM B-1787) GN=bcd PE=1 SV=1_P52042	3D-structure;Complete proteome;Direct protein sequencing;FAD;Fatty acid metabolism;Flavoprotein;Lipid metabolism;Oxidoreductase;Reference proteome;	1.3.8.1;	;K00248;	UniRef50_Q06319	UniRef90_P52042	UniRef100_P52042	Bacteria	Unknown KINGDOM	Firmicutes	Unknown CLASS	Unknown ORDER	Unknown FAMILY	Unknown GENUS	Unknown SPECIES	Unknown SUBSPECIES	0.00185059	0.000605327	0.00246949	0.00172176	0.00160308	0	0.000550661	0	0	0.000587889	0	0.000638978	0.000309454	0.000131996	0	0.000762311	0	0	0.000661923	0.00128114	0.00184147	0.00147552	0	0.000156617	0	0.00035417	0	0.000235905	0.000411777	0	0	0	0.00222124
Meta-Protein 377	BLAST_Y2991_BRUA2 Putative binding protein BAB2_0491 OS=Brucella abortus (strain 2308) GN=BAB2_0491 PE=3 SV=1_Q2YKZ9	3D-structure;Complete proteome;Periplasm;Reference proteome;Signal;Transport;	;	K02027;	UniRef50_O31518	UniRef90_O31518	UniRef100_O31518	Unknown SUPERKINGDOM	Unknown KINGDOM	Unknown PHYLUM	Unknown CLASS	Unknown ORDER	Unknown FAMILY	Unknown GENUS	Unknown SPECIES	Unknown SUBSPECIES	0.000389598	0.00141243	0.00188844	0.00275482	0.00256492	0	0	0	0	0	0	0.00085197	0.000154727	0.000395987	0	0	0	0	0.000579183	0.00355872	0.00460367	0.00147552	0	0	0	0	0	0.000943619	0.000823554	0	0	0.00152788	0.00155486
Meta-Protein 1571	IGJ_HUMAN Immunoglobulin J chain OS=Homo sapiens GN=JCHAIN PE=1 SV=4	Complete proteome;Direct protein sequencing;Disulfide bond;Glycoprotein;Pyrrolidone carboxylic acid;Reference proteome;Secreted;Signal;	;	;	UniRef50_P01591	UniRef90_P01591	UniRef100_P01591	Eukaryota	Metazoa	Chordata	Mammalia	Primates	Hominidae	Homo	Homo sapiens	Unknown SUBSPECIES	0	0	0	0	0.000427487	0	0	0	0	0	0	0	0	0	0	0	0	0	0.000496442	0.000142349	0.000251109	0.0028169	0.000318421	0.000469851	0	0.00194794	0.000443984	0.000117952	0.00226477	0.00176678	0.000618238	0.00248281	0
Meta-Protein 337	TNNC2_MOUSE Troponin C, skeletal muscle OS=Mus musculus GN=Tnnc2 PE=1 SV=2	3D-structure;Acetylation;Calcium;Complete proteome;Direct protein sequencing;Metal-binding;Muscle protein;Reference proteome;Repeat;	;	;K12042;	UniRef50_P63316	UniRef90_P02585	UniRef100_P02585	Eukaryota	Metazoa	Chordata	Mammalia	Unknown ORDER	Unknown FAMILY	Unknown GENUS	Unknown SPECIES	Unknown SUBSPECIES	0.00146099	0.00141243	0.000581058	0.00206612	0	0.000514801	0.00330396	0	0	0.000881834	0.000593824	0.00127796	0.000464181	0.000263992	0	0.00274432	0.00169533	0.00170878	0	0	0.000502218	0	0	0.0018794	0	0	0.000443984	0.000707714	0.00267655	0	0.000463679	0.000190985	0
Meta-Protein 964	Unassigned							Unknown SUPERKINGDOM	Unknown KINGDOM	Unknown PHYLUM	Unknown CLASS	Unknown ORDER	Unknown FAMILY	Unknown GENUS	Unknown SPECIES	Unknown SUBSPECIES	0	0.00161421	0.00276002	0	0.00160308	0	0	0	0	0.000881834	0	0	0	0	0	0	0	0	0	0	0.000585921	0	0	0	0.00914025	0	0	0	0.00164711	0	0	0	0.00599733
Meta-Protein 646	BLAST_ARAA_LACBA L-arabinose isomerase OS=Lactobacillus brevis (strain ATCC 367 / JCM 1170) GN=araA PE=3 SV=1_Q03PR5	3D-structure;Arabinose catabolism;Carbohydrate metabolism;Complete proteome;Isomerase;Manganese;Metal-binding;Reference proteome;	5.3.1.4;	;K01804;	UniRef50_Q9S467	EMPTY	EMPTY	Bacteria	Unknown KINGDOM	Unknown PHYLUM	Unknown CLASS	Unknown ORDER	Unknown FAMILY	Unknown GENUS	Unknown SPECIES	Unknown SUBSPECIES	0	0	0	0	0.000748103	0.002574	0	0	0	0	0.00554236	0	0	0	0	0	0.000121095	0	0.00107562	0.000284698	0.000334812	0.000938967	0.0015921	0.000156617	0.000856898	0	0	0.00165133	0	0	0	0	0
Meta-Protein 1922	Unassigned	Collagen;Complete proteome;Cuticle;Disulfide bond;Reference proteome;Repeat;Signal;	;	;	UniRef50_Q17460	UniRef90_Q17460	UniRef100_Q17459	Unknown SUPERKINGDOM	Unknown KINGDOM	Unknown PHYLUM	Unknown CLASS	Unknown ORDER	Unknown FAMILY	Unknown GENUS	Unknown SPECIES	Unknown SUBSPECIES	0	0	0	0	0	0	0	0	0	0	0.00158353	0	0	0	0	0	0	0	0	0	0	0.00482897	0	0	0	0	0	0	0	0	0	0	0
Meta-Protein 249	RL1_GRAFK 50S ribosomal protein L1 OS=Gramella forsetii (strain KT0803) GN=rplA PE=3 SV=1	Complete proteome;RNA-binding;Reference proteome;Repressor;Ribonucleoprotein;Ribosomal protein;Translation regulation;rRNA-binding;tRNA-binding;	;	K02863;	UniRef50_A6GYU3	UniRef90_A6LE84	UniRef100_A6LE84	Bacteria	Unknown KINGDOM	Bacteroidetes	Unknown CLASS	Unknown ORDER	Unknown FAMILY	Unknown GENUS	Unknown SPECIES	Unknown SUBSPECIES	0.000194799	0.000302663	0	0	0	0	0	0.00102828	0	0	0.000791766	0	0.000618908	0.00131996	0	0.00213447	0.000605473	0.002197	0	0	8.3703e-05	0.000938967	0	0.00125294	0	0	0.000591979	0.00153338	0	0.000981547	0.0015456	0	0
Meta-Protein 5232	Unassigned							Unknown SUPERKINGDOM	Unknown KINGDOM	Unknown PHYLUM	Unknown CLASS	Unknown ORDER	Unknown FAMILY	Unknown GENUS	Unknown SPECIES	Unknown SUBSPECIES	0.000681796	0	0	0	0	0	0.00550661	0	0	0.000881834	0	0	0.00309454	0	0	0	0	0.00231905	0	0.000782918	0.00535699	0	0	0.000939702	0	0	0	0	0.00411777	0	0	0.000954927	0
Meta-Protein 465	BLAST_TIG_LEPIC Trigger factor OS=Leptospira interrogans serogroup Icterohaemorrhagiae serovar copenhageni (strain Fiocruz L1-130) GN=tig PE=3 SV=1_Q72SG7	Cell cycle;Cell division;Chaperone;Complete proteome;Cytoplasm;Isomerase;Reference proteome;Rotamase;	5.2.1.8;	K03545;	UniRef50_Q8KB57	UniRef90_Q8KB57	UniRef100_Q8KB57	Unknown SUPERKINGDOM	Unknown KINGDOM	Unknown PHYLUM	Unknown CLASS	Unknown ORDER	Unknown FAMILY	Unknown GENUS	Unknown SPECIES	Unknown SUBSPECIES	9.73994e-05	0	0	0	0	0	0	0.00102828	0	0	0	0	0.00108309	0.00250792	0	0.000304925	0.00266408	0.00439399	8.27404e-05	0	0	0.000134138	0	0	0	0	0.000443984	0	0	0.00274833	0.00123648	0.0013369	0
Meta-Protein 452	BLAST_LIPO_BACSU Lipoprotein LipO OS=Bacillus subtilis (strain 168) GN=lipO PE=1 SV=1_P37966	Cell membrane;Complete proteome;Lipoprotein;Membrane;Palmitate;Reference proteome;Signal;	;	K17318;	UniRef50_P37966	UniRef90_P37966	UniRef100_P37966	Unknown SUPERKINGDOM	Unknown KINGDOM	Unknown PHYLUM	Unknown CLASS	Unknown ORDER	Unknown FAMILY	Unknown GENUS	Unknown SPECIES	Unknown SUBSPECIES	0.000779195	0	0.000871586	0	0	0	0.00247797	0.0017138	0	0	0	0	0.00185672	0.00105597	0	0.000152462	0	0	0.000248221	0	0	0	0	0.000313234	0	0	0.000591979	0.000117952	0	0	0.00015456	0.00592055	0
Meta-Protein 3258	BLAST_LAMB_PHOPR Maltoporin OS=Photobacterium profundum (strain SS9) GN=lamB PE=3 SV=2_Q6LPY5	Carbohydrate metabolism;Cell outer membrane;Complete proteome;Cytoplasm;Glycosidase;Hydrolase;Ion transport;Membrane;Porin;Reference proteome;Signal;Sugar transport;Transmembrane;Transmembrane beta strand;Transport;	;3.2.1.26;	K01193;K02024;	UniRef50_P0DJA7	UniRef90_P0DJA7	UniRef100_F8DVG5	Bacteria	Unknown KINGDOM	Proteobacteria	Unknown CLASS	Unknown ORDER	Unknown FAMILY	Unknown GENUS	Unknown SPECIES	Unknown SUBSPECIES	0	0	0	0	0	0	0	0	0	0	0	0	0	0	0	0	0	0	0	0	0	0	0	0	0	0	0.0164274	0	0	0	0.01051	0	0
Meta-Protein 55	BLAST_NALDL_HUMAN N-acetylated-alpha-linked acidic dipeptidase-like protein OS=Homo sapiens GN=NAALADL1 PE=1 SV=2_Q9UQQ1	3D-structure;Alternative splicing;Carboxypeptidase;Cell membrane;Complete proteome;Dipeptidase;Direct protein sequencing;Glycoprotein;Hydrolase;Membrane;Metal-binding;Metalloprotease;Multifunctional enzyme;Polymorphism;Protease;Reference proteome;Signal-anchor;Transmembrane;Transmembrane helix;Zinc;	3.4.17.21;	K01301;	UniRef50_Q9UQQ1	UniRef90_O54697	UniRef100_O54697	Eukaryota	Metazoa	Chordata	Mammalia	Unknown ORDER	Unknown FAMILY	Unknown GENUS	Unknown SPECIES	Unknown SUBSPECIES	0.00107139	0.000302663	0.00159791	0	0.000641231	0.0014157	0	0.00154242	0	0	0.0023753	0.00212993	0	0.00145195	0	0	0.000363284	0.000488222	0.000579183	0.000213523	0.000251109	0	0	0	0	0	0	0.000117952	0.000411777	0.000785238	0	0.000572956	0.00177699
Meta-Protein 222	Unassigned							Unknown SUPERKINGDOM	Unknown KINGDOM	Unknown PHYLUM	Unknown CLASS	Unknown ORDER	Unknown FAMILY	Unknown GENUS	Unknown SPECIES	Unknown SUBSPECIES	0.000389598	0.000706215	0.00116212	0	0.000427487	0.0001287	0.000550661	0	0.000699953	0.000587889	0	0.00106496	0.000618908	0.000527983	0	0.000914774	0.000847663	0.000122055	0.000496442	0.000427046	0.00108814	0.000536553	0	0.000626468	0	0	0	0.00129748	0.00102944	0.000196309	0	0.00152788	0.00155486
Meta-Protein 5375	BLAST_G3P_CAVPO Glyceraldehyde-3-phosphate dehydrogenase (Fragment) OS=Cavia porcellus GN=GAPDH PE=2 SV=2_P70685	Acetylation;Apoptosis;Complete proteome;Cytoplasm;Cytoskeleton;Glycolysis;Isopeptide bond;Methylation;NAD;Nucleus;Oxidoreductase;Phosphoprotein;Reference proteome;S-nitrosylation;Transferase;Translation regulation;Ubl conjugation;	1.2.1.12;2.6.99.-;	;	UniRef50_P70685	UniRef90_P70685	UniRef100_P70685	Eukaryota	Metazoa	Chordata	Mammalia	Rodentia	Caviidae	Cavia	Cavia porcellus	Unknown SUBSPECIES	0.000584397	0.000504439	0.000581058	0.00103306	0.000320616	0.000514801	0.000825991	0.000342759	0.00116659	0.000587889	0.000593824	0.00106496	0.000464181	0.000527983	0.000705219	0.000914774	0.000605473	0.000610277	0.000330961	0.000355872	0.000502218	0.000402414	0.000318421	0.000469851	0.000856898	0.00035417	0.000147995	0.000589762	0.00123533	0.000196309	0.000309119	0.000572956	0.00111062
Meta-Protein 2599	BLAST_IAA5_WHEAT Alpha-amylase inhibitor 0.53 OS=Triticum aestivum PE=1 SV=1_P01084	3D-structure;Allergen;Alpha-amylase inhibitor;Complete proteome;Direct protein sequencing;Disulfide bond;Reference proteome;Secreted;	;	;	UniRef50_P01083	UniRef90_P01085	UniRef100_P01084	Eukaryota	Viridiplantae	Streptophyta	Liliopsida	Poales	Poaceae	Triticum	Triticum aestivum	Unknown SUBSPECIES	0	0	0	0	0	0	0	0	0	0	0	0	0	0	0	0	0	0	0.00132385	0.000569395	0.00343182	0.000938967	0.00238815	0	0	0.00141668	0	0	0.000411777	0.00706714	0.00231839	0.000381971	0
Meta-Protein 144	BLAST_CAT1_CLOK5 Succinyl-CoA:coenzyme A transferase OS=Clostridium kluyveri (strain ATCC 8527 / DSM 555 / NCIMB 10680) GN=cat1 PE=2 SV=1_P38946	Complete proteome;Reference proteome;Transferase;	2.8.3.-;	K18118;	UniRef50_P38946	UniRef90_P38946	UniRef100_P38946	Bacteria	Unknown KINGDOM	Firmicutes	Clostridia	Clostridiales	Clostridiaceae	Clostridium	Clostridium kluyveri	Clostridium kluyveri DSM 555	0.000973994	0	0	0	0	0	0	0.00308483	0	0	0	0	0	0	0	0.00487879	0	0	0	0	0	0.000670691	0.000796052	0.00344558	0	0	0	0.00117952	0	0.00196309	0	0.00534759	0
Meta-Protein 440	BLAST_DGAL_CITFR D-galactose-binding periplasmic protein OS=Citrobacter freundii GN=mglB PE=3 SV=1_P23925	3D-structure;Calcium;Chemotaxis;Complete proteome;Direct protein sequencing;Metal-binding;Periplasm;Reference proteome;Signal;Sugar transport;Transport;	;	;K10540;	UniRef50_P23905	EMPTY	UniRef100_P44883	Bacteria	Unknown KINGDOM	Proteobacteria	Gammaproteobacteria	Unknown ORDER	Unknown FAMILY	Unknown GENUS	Unknown SPECIES	Unknown SUBSPECIES	0.000194799	0.00090799	0.000871586	0.000688705	0.00117559	0	0.00137665	0	0	0.00132275	0	0	0	0.000791975	0	0.000304925	0.000242189	0.000366166	0.000330961	0.000498221	0.00159036	0.000268276	0	0.000939702	0.00114253	0	0	0	0.001853	0.000196309	0	0.000763942	0.00177699
Meta-Protein 597	BLAST_TPIS_CLOAB Triosephosphate isomerase OS=Clostridium acetobutylicum (strain ATCC 824 / DSM 792 / JCM 1419 / LMG 5710 / VKM B-1787) GN=tpiA PE=3 SV=1_O52633	Complete proteome;Cytoplasm;Gluconeogenesis;Glycolysis;Isomerase;Pentose shunt;Reference proteome;	5.3.1.1;	K01803;	UniRef50_Q93GB7	UniRef90_O52633	UniRef100_O52633	Bacteria	Unknown KINGDOM	Unknown PHYLUM	Unknown CLASS	Unknown ORDER	Unknown FAMILY	Unknown GENUS	Unknown SPECIES	Unknown SUBSPECIES	0	0	0	0	0.000748103	0.0036036	0	0	0	0	0.0023753	0	0	0	0	0	0	0	0.00198577	0.000142349	0	0	0.00206973	0	0	0	0.000887968	0.00306676	0	0	0	0	0
Meta-Protein 3214	TRFE_PANTR Serotransferrin OS=Pan troglodytes GN=TF PE=2 SV=1	3D-structure;Allergen;Alternative promoter usage;Alternative splicing;Antibiotic;Antimicrobial;Complete proteome;Cytoplasm;DNA-binding;Direct protein sequencing;Disease mutation;Disulfide bond;Endoplasmic reticulum;GTP-binding;Glycoprotein;Heparin-binding;Hydrolase;Immunity;Ion transport;Iron;Iron transport;Isopeptide bond;Membrane;Metal-binding;Methylation;Nucleotide-binding;Nucleus;Osteogenesis…	;3.4.21.-;	;K12272;K14736;K17283;	UniRef50_P24627	EMPTY	UniRef100_P09571	Eukaryota	Metazoa	Chordata	Unknown CLASS	Unknown ORDER	Unknown FAMILY	Unknown GENUS	Unknown SPECIES	Unknown SUBSPECIES	0	0	0	0	0	0	0	0	0	0	0	0	0	0	0	0	0	0	0	0	0	0	0	0	0	0.0226669	0	0	0	0	0	0	0
Meta-Protein 38	BLAST_PURQ_LYSSC Phosphoribosylformylglycinamidine synthase subunit PurQ OS=Lysinibacillus sphaericus (strain C3-41) GN=purQ PE=3 SV=1_B1HTV3	3D-structure;ATP-binding;Acetylation;Chloroplast;Complete proteome;Cytoplasm;Direct protein sequencing;Glutamine amidotransferase;Hydrolase;Ligase;Magnesium;Metal-binding;Mitochondrion;Nucleotide-binding;Phosphoprotein;Plastid;Polymorphism;Purine biosynthesis;Reference proteome;Transit peptide;	3.5.1.2;6.3.5.3;	;K01952;	UniRef50_Q9M8D3	UniRef90_Q9M8D3	UniRef100_Q9M8D3	Unknown SUPERKINGDOM	Unknown KINGDOM	Unknown PHYLUM	Unknown CLASS	Unknown ORDER	Unknown FAMILY	Unknown GENUS	Unknown SPECIES	Unknown SUBSPECIES	0.000292198	0.000201776	0	0	0.00320616	0.0001287	0.00027533	0.00102828	0	0.000146972	0.000593824	0	0.000618908	0.000263992	0	0	0.000847663	0.00146466	0.000827404	0.00270463	8.3703e-05	0	0.00111447	0.000626468	0	0	0.00192393	0.000235905	0	0.00235571	0.00278207	0.0013369	0
Meta-Protein 2250	BLAST_FIBH_BPP2 Probable tail fiber protein OS=Escherichia phage P2 GN=H PE=3 SV=2_P26700	3D-structure;Basement membrane;Cell adhesion;Coiled coil;Complete proteome;Congenital muscular dystrophy;Direct protein sequencing;Disease mutation;Disulfide bond;Extracellular matrix;Glycoprotein;Host-virus interaction;Laminin EGF-like domain;Late protein;Polymorphism;Reference proteome;Repeat;Secreted;Signal;Viral attachment to host adhesion receptor;Viral attachment to host cell;Viral tail fib…	;	;K05637;	EMPTY	EMPTY	EMPTY	Unknown SUPERKINGDOM	Unknown KINGDOM	Unknown PHYLUM	Unknown CLASS	Unknown ORDER	Unknown FAMILY	Unknown GENUS	Unknown SPECIES	Unknown SUBSPECIES	0	0	0	0	0	0	0	0	0.0291647	0	0	0	0	0	0	0	0	0	0	0	0.000334812	0	0	0	0	0	0	0.000235905	0	0	0	0	0
Meta-Protein 782	BLAST_UXAB_BACV8 Altronate oxidoreductase OS=Bacteroides vulgatus (strain ATCC 8482 / DSM 1447 / JCM 5826 / NBRC 14291 / NCTC 11154) GN=uxaB PE=3 SV=1_A6L4U5	Complete proteome;Direct protein sequencing;Iron;Lyase;Manganese;NAD;Oxidoreductase;Reference proteome;	1.1.1.58;4.2.1.7;	K00041;K01685;	UniRef50_A6L4U5	UniRef90_A6L4U5	UniRef100_A6L4U5	Bacteria	Unknown KINGDOM	Unknown PHYLUM	Unknown CLASS	Unknown ORDER	Unknown FAMILY	Unknown GENUS	Unknown SPECIES	Unknown SUBSPECIES	0	0.00151332	0.000145264	0	0.000748103	0.000643501	0.000550661	0	0.000699953	0	0.000395883	0	0.000928361	0.000527983	0	0	0.000363284	0.000610277	0.00115837	0.00192171	0.000251109	0	0.00111447	0.000783085	0	0	0.000887968	0.00117952	0	0.000196309	0.000772798	0.000381971	0
Meta-Protein 277	BLAST_SUIS_HUMAN Sucrase-isomaltase, intestinal OS=Homo sapiens GN=SI PE=1 SV=6_P14410	3D-structure;Alternative splicing;Cell membrane;Complete proteome;Direct protein sequencing;Disease mutation;Disulfide bond;Glycogen storage disease;Glycoprotein;Glycosidase;Hydrolase;Lysosome;Membrane;Multifunctional enzyme;Phosphoprotein;Polymorphism;Reference proteome;Repeat;Signal;Signal-anchor;Sulfation;Transmembrane;Transmembrane helix;	3.2.1.10;3.2.1.20;3.2.1.3;3.2.1.48;	;K01203;K12047;K12316;	EMPTY	EMPTY	EMPTY	Eukaryota	Metazoa	Chordata	Mammalia	Unknown ORDER	Unknown FAMILY	Unknown GENUS	Unknown SPECIES	Unknown SUBSPECIES	0.00340898	0	0.000145264	0	0.000106872	0.000772201	0	0.00222793	0	0	0	0.00149095	0.00154727	0	0	0	0.000484379	0	0.000827404	0.000213523	0	0	0	0	0.000571265	0.00035417	0.000591979	0.00106157	0	0.000392619	0	0.00114591	0.000222124
Meta-Protein 796	Unassigned							Unknown SUPERKINGDOM	Unknown KINGDOM	Unknown PHYLUM	Unknown CLASS	Unknown ORDER	Unknown FAMILY	Unknown GENUS	Unknown SPECIES	Unknown SUBSPECIES	0	0	0	0	0	0.000514801	0	0	0.00116659	0	0	0	0.000154727	0	0.0197461	0	0	0	0	0	0	0	0	0	0	0	0	0	0	0	0	0	0
Meta-Protein 149	BLAST_SBP_SOYBN Sucrose-binding protein OS=Glycine max GN=SBP PE=1 SV=1_Q04672	Complete proteome;Direct protein sequencing;Membrane;Reference proteome;Signal;Sugar transport;Transport;	;	;	UniRef50_Q04672	UniRef90_Q04672	UniRef100_Q04672	Eukaryota	Viridiplantae	Streptophyta	Unknown CLASS	Fabales	Fabaceae	Glycine	Glycine max	Unknown SUBSPECIES	0.00594137	0.00938257	0	0	0	0	0	0.00137104	0.00116659	0	0	0	0	0	0	0	0	0	0	0.000782918	0	0	0	0	0	0	0	0.00129748	0	0	0	0	0
Meta-Protein 75	BLAST_SPZ1C_WHEAT Serpin-Z1C OS=Triticum aestivum PE=1 SV=1_Q9ST58	Acetylation;Complete proteome;Direct protein sequencing;Plant defense;Protease inhibitor;Reference proteome;Seed storage protein;Serine protease inhibitor;Storage protein;	;	;K13963;	UniRef50_Q9S7T8	UniRef90_Q10GX0	UniRef100_Q10GX0	Eukaryota	Viridiplantae	Streptophyta	Liliopsida	Poales	Poaceae	Unknown GENUS	Unknown SPECIES	Unknown SUBSPECIES	0.00204539	0.00090799	0.000581058	0.00206612	0.000961847	0.0003861	0	0.00222793	0	0.000881834	0.000197941	0.00127796	0.000154727	0	0.000470146	0.000152462	0.000968758	0.000854388	0.000992884	0	0.000585921	0	0	0.000156617	0	0.000177085	0.000295989	0.00106157	0.000823554	0.000588928	0.000618238	0	0.000444247
Meta-Protein 188	BLAST_NEP_HUMAN Neprilysin OS=Homo sapiens GN=MME PE=1 SV=2_P08473	3D-structure;Alternative splicing;Cell membrane;Charcot-Marie-Tooth disease;Coiled coil;Complete proteome;Direct protein sequencing;Disease mutation;Disulfide bond;Glycoprotein;Hydrolase;Lipoprotein;Membrane;Metal-binding;Metalloprotease;Myristate;Neurodegeneration;Neuropathy;Phosphoprotein;Polymorphism;Protease;Reference proteome;Secreted;Signal-anchor;Spinocerebellar ataxia;Transmembrane;Transm…	3.4.24.-;3.4.24.11;3.4.24.71;	;K01389;K01415;K08635;	UniRef50_P08473	UniRef90_P08473	UniRef100_P08473	Eukaryota	Metazoa	Unknown PHYLUM	Unknown CLASS	Unknown ORDER	Unknown FAMILY	Unknown GENUS	Unknown SPECIES	Unknown SUBSPECIES	0.00340898	0.000403551	0.000145264	0	0.000641231	0	0	0.0017138	0	0	0.000791766	0	0.000309454	0.000131996	0	0.00182955	0.000363284	0.000854388	8.27404e-05	0.000498221	0	0.000268276	0	0.000469851	0	0.000177085	0	0.000707714	0	0.000196309	0	0.00248281	0.00488672
Meta-Protein 3256	Unassigned							Unknown SUPERKINGDOM	Unknown KINGDOM	Unknown PHYLUM	Unknown CLASS	Unknown ORDER	Unknown FAMILY	Unknown GENUS	Unknown SPECIES	Unknown SUBSPECIES	0	0	0	0	0	0	0	0	0	0	0	0	0	0	0	0.00289678	0	0	0	0	0	0	0	0	0	0	0.00325588	0	0	0	0	0	0
Meta-Protein 3181	BLAST_CO3_HUMAN Complement C3 OS=Homo sapiens GN=C3 PE=1 SV=2_P01024	3D-structure;Age-related macular degeneration;Alternative initiation;Alternative splicing;Blood group antigen;Cell junction;Cell projection;Chemotaxis;Cleavage on pair of basic residues;Complement alternate pathway;Complement pathway;Complement system impairing toxin;Complete proteome;Cytolysis;Direct protein sequencing;Disease mutation;Disulfide bond;Fatty acid metabolism;Glycoprotein;Hemolytic …	;	;K03989;K03990;K03994;	UniRef50_P01024	EMPTY	EMPTY	Eukaryota	Metazoa	Chordata	Unknown CLASS	Unknown ORDER	Unknown FAMILY	Unknown GENUS	Unknown SPECIES	Unknown SUBSPECIES	0	0	0	0	0	0	0	0	0	0	0	0	0	0	0	0	0	0	0	0	0	0	0	0	0	0.0223127	0	0	0	0	0	0	0
Meta-Protein 609	Unassigned	3D-structure;Aminotransferase;Complete proteome;Cytoplasm;Pyridoxal phosphate;Reference proteome;Transferase;	;2.6.1.39;	;K05825;	UniRef50_Q9Y7S2	UniRef90_Q9Y7S2	UniRef100_Q9Y7S2	Unknown SUPERKINGDOM	Unknown KINGDOM	Unknown PHYLUM	Unknown CLASS	Unknown ORDER	Unknown FAMILY	Unknown GENUS	Unknown SPECIES	Unknown SUBSPECIES	0	0	0	0	0	0.00656371	0	0	0	0.0171958	0	0	0	0	0.000940291	0	0	0	0	0	0	0	0	0	0	0	0	0	0	0	0	0	0
Meta-Protein 1241	Unassigned							Unknown SUPERKINGDOM	Unknown KINGDOM	Unknown PHYLUM	Unknown CLASS	Unknown ORDER	Unknown FAMILY	Unknown GENUS	Unknown SPECIES	Unknown SUBSPECIES	0	0	0.00217897	0.00172176	0	0	0	0	0.00233318	0.0016167	0	0	0	0	0	0	0	0.000244111	0.00107562	0.000213523	0.00527329	0	0.00143289	0	0.000571265	0.00035417	0	0.000589762	0.000617665	0	0	0	0
Meta-Protein 904	BLAST_FTHS2_DESHY Formate--tetrahydrofolate ligase 2 OS=Desulfitobacterium hafniense (strain Y51) GN=fhs2 PE=3 SV=1_Q24ZZ8	3D-structure;ATP-binding;Complete proteome;Direct protein sequencing;Ligase;Nucleotide-binding;One-carbon metabolism;Plasmid;Reference proteome;	6.3.4.3;	;K01938;	UniRef50_Q83WS0	EMPTY	EMPTY	Unknown SUPERKINGDOM	Unknown KINGDOM	Unknown PHYLUM	Unknown CLASS	Unknown ORDER	Unknown FAMILY	Unknown GENUS	Unknown SPECIES	Unknown SUBSPECIES	0	0.000807103	0	0	0.000106872	0	0.00027533	0.000514139	0	0.00102881	0.00158353	0	0.000464181	0	0	0.0012197	0.000484379	0.000366166	0.000992884	0.000640569	0.000251109	0.00120724	0	0.000313234	0	0	0.000147995	0.000235905	0.00164711	0	0	0	0.000666371
Meta-Protein 351	BLAST_RL9_BACV8 50S ribosomal protein L9 OS=Bacteroides vulgatus (strain ATCC 8482 / DSM 1447 / JCM 5826 / NBRC 14291 / NCTC 11154) GN=rplI PE=3 SV=1_A6KWD5	Complete proteome;RNA-binding;Reference proteome;Ribonucleoprotein;Ribosomal protein;rRNA-binding;	;	K02939;	UniRef50_Q8A5S7	UniRef90_Q8A5S7	UniRef100_Q8A5S7	Bacteria	Unknown KINGDOM	Bacteroidetes	Bacteroidia	Bacteroidales	Bacteroidaceae	Bacteroides	Unknown SPECIES	Unknown SUBSPECIES	0.000389598	0	0	0	0.000213744	0	0.00110132	0.00188518	0	0	0.000593824	0	0.00108309	0.00105597	0	0	0.00133204	0.00207494	0.00132385	0.000213523	0	0.000670691	0	0	0	0.000708341	0.000887968	0	0	0.0021594	0.00231839	0	0
Meta-Protein 510	BLAST_RPOB_BACV8 DNA-directed RNA polymerase subunit beta OS=Bacteroides vulgatus (strain ATCC 8482 / DSM 1447 / JCM 5826 / NBRC 14291 / NCTC 11154) GN=rpoB PE=3 SV=1_A6KYK3	3D-structure;Acetylation;Antibiotic resistance;Chloroplast;Complete proteome;DNA-directed RNA polymerase;Direct protein sequencing;Multifunctional enzyme;Nucleotidyltransferase;Plasmid;Plastid;Reference proteome;Transcription;Transferase;	2.7.7.6;	;K03043;K13797;	UniRef50_Q8A469	UniRef90_Q8A469	UniRef100_A6KYK3	Unknown SUPERKINGDOM	Unknown KINGDOM	Unknown PHYLUM	Unknown CLASS	Unknown ORDER	Unknown FAMILY	Unknown GENUS	Unknown SPECIES	Unknown SUBSPECIES	0.000292198	0.000706215	0	0	0	0	0	0.00137104	0	0	0.000197941	0	0.00201145	0.000527983	0	0	0.000242189	0.00183083	0.00107562	0	0.000167406	0	0	0.000626468	0	0.00035417	0.00147995	0.00165133	0	0.000392619	0.00216383	0.000954927	0
Meta-Protein 1589	BLAST_SUSC_BACTN TonB-dependent receptor SusC OS=Bacteroides thetaiotaomicron (strain ATCC 29148 / DSM 2079 / NCTC 10582 / E50 / VPI-5482) GN=susC PE=1 SV=1_Q8A1G1	Carbohydrate metabolism;Cell outer membrane;Complete proteome;Membrane;Receptor;Reference proteome;Signal;TonB box;Transmembrane;Transmembrane beta strand;Transport;	;	K21573;	UniRef50_Q8A1G1	UniRef90_Q8A1G1	UniRef100_Q8A1G1	Unknown SUPERKINGDOM	Unknown KINGDOM	Unknown PHYLUM	Unknown CLASS	Unknown ORDER	Unknown FAMILY	Unknown GENUS	Unknown SPECIES	Unknown SUBSPECIES	0	0	0	0.000344353	0.00128246	0	0	0.00308483	0	0	0.00257324	0	0.000309454	0.000263992	0	0.000457387	0.000363284	0.00122055	0	0.000142349	0	0.000804829	0.00015921	0	0	0	0.000887968	0	0	0.0041225	0	0.000763942	0
Meta-Protein 1169	BLAST_SUSC_BACTN TonB-dependent receptor SusC OS=Bacteroides thetaiotaomicron (strain ATCC 29148 / DSM 2079 / NCTC 10582 / E50 / VPI-5482) GN=susC PE=1 SV=1_Q8A1G1	3D-structure;Carbohydrate metabolism;Cell outer membrane;Complete proteome;Direct protein sequencing;Ion transport;Iron;Iron transport;Membrane;Plasmid;Receptor;Reference proteome;Signal;TonB box;Transmembrane;Transmembrane beta strand;Transport;	;	K02014;K16089;K19611;K21573;	UniRef50_Q8A1G1	UniRef90_Q8A1G1	UniRef100_Q8A1G1	Unknown SUPERKINGDOM	Unknown KINGDOM	Unknown PHYLUM	Unknown CLASS	Unknown ORDER	Unknown FAMILY	Unknown GENUS	Unknown SPECIES	Unknown SUBSPECIES	0	0.000100888	0	0	0	0	0.00192731	0.00102828	0	0	0	0	0.000309454	0.00118796	0	0.00442141	0.000121095	0	0	0.00120996	0	0.00134138	0	0	0	0	0.00162794	0.002477	0	0	0.000463679	0.00114591	0
Meta-Protein 1198	Unassigned							Unknown SUPERKINGDOM	Unknown KINGDOM	Unknown PHYLUM	Unknown CLASS	Unknown ORDER	Unknown FAMILY	Unknown GENUS	Unknown SPECIES	Unknown SUBSPECIES	0	0	0.000726322	0	0	0	0	0	0	0	0	0.0134185	0	0.00343189	0.000470146	0	0	0	0.000413702	0	0.00100444	0	0.00254737	0	0.00199943	0	0	0.000235905	0	0	0	0	0
Meta-Protein 1304	BLAST_CAT1_CLOK5 Succinyl-CoA:coenzyme A transferase OS=Clostridium kluyveri (strain ATCC 8527 / DSM 555 / NCIMB 10680) GN=cat1 PE=2 SV=1_P38946	Complete proteome;Reference proteome;Transferase;	2.8.3.-;	K18118;	UniRef50_P38946	UniRef90_P38946	UniRef100_P38946	Bacteria	Unknown KINGDOM	Firmicutes	Clostridia	Clostridiales	Clostridiaceae	Clostridium	Clostridium kluyveri	Clostridium kluyveri DSM 555	0	0	0	0.000344353	0	0	0.00137665	0	0	0	0.00197941	0	0.000464181	0	0	0	0.00133204	0.000976443	0.00306139	0.0027758	0	0.00308518	0	0	0	0.000531256	0.00325588	0.000471809	0	0	0.000463679	0	0.000222124
Meta-Protein 11	BLAST_RS5_BACTN 30S ribosomal protein S5 OS=Bacteroides thetaiotaomicron (strain ATCC 29148 / DSM 2079 / NCTC 10582 / E50 / VPI-5482) GN=rpsE PE=3 SV=1_Q8A493	Complete proteome;RNA-binding;Reference proteome;Ribonucleoprotein;Ribosomal protein;rRNA-binding;	;	K02988;	UniRef50_P59125	UniRef90_Q8A493	UniRef100_Q8A493	Bacteria	Unknown KINGDOM	Bacteroidetes	Bacteroidia	Bacteroidales	Unknown FAMILY	Unknown GENUS	Unknown SPECIES	Unknown SUBSPECIES	0.000779195	0	0.000581058	0	0	0	0	0.000856898	0	0.000440917	0.000395883	0	0.00201145	0.000395987	0	0.00106724	0.000484379	0.00146466	8.27404e-05	0	8.3703e-05	0.000268276	0	0.00203602	0	0	0.000887968	0.000471809	0.000617665	0.00176678	0.00185471	0	0
Meta-Protein 917	BLAST_FLA_CLOTY Flagellin (Fragment) OS=Clostridium tyrobutyricum GN=fla PE=1 SV=2_P80583	Bacterial flagellum;Complete proteome;Direct protein sequencing;Periplasm;Reference proteome;Secreted;	;	K02406;	EMPTY	EMPTY	EMPTY	Bacteria	Unknown KINGDOM	Unknown PHYLUM	Unknown CLASS	Unknown ORDER	Unknown FAMILY	Unknown GENUS	Unknown SPECIES	Unknown SUBSPECIES	0	0.00242131	0.00319582	0	0	0	0	0	0	0	0	0	0.00154727	0	0	0	0	0	0	0.00120996	0.00150665	0.000938967	0	0.0018794	0	0	0	0	0	0	0	0	0.00288761
Meta-Protein 5368	BLAST_EFTU_GEOSW Elongation factor Tu OS=Geobacillus sp. (strain WCH70) GN=tuf PE=3 SV=1_C5D3R5	Complete proteome;Cytoplasm;Elongation factor;GTP-binding;Nucleotide-binding;Protein biosynthesis;Reference proteome;	;	;K02358;	UniRef50_Q5SHN6	UniRef90_O50306	EMPTY	Bacteria	Unknown KINGDOM	Firmicutes	Bacilli	Bacillales	Bacillaceae	Geobacillus	Unknown SPECIES	Unknown SUBSPECIES	0.000584397	0.000706215	0.000581058	0.00103306	0.000427487	0.0003861	0	0.000514139	0.00139991	0.000440917	0	0.000212993	0.000154727	0.000395987	0.00164551	0	0.000121095	0.000122055	0.000248221	0.000142349	0.000502218	0.000536553	0.000318421	0.000469851	0.00114253	0.000531256	0.000295989	0.00106157	0.000205888	0.000392619	0	0.000572956	0.000444247
Meta-Protein 24	BLAST_FLA_CLOTY Flagellin (Fragment) OS=Clostridium tyrobutyricum GN=fla PE=1 SV=2_P80583	3D-structure;Bacterial flagellum;Complete proteome;Direct protein sequencing;Periplasm;Phosphoprotein;Reference proteome;Secreted;	;	;K02406;	EMPTY	EMPTY	EMPTY	Bacteria	Unknown KINGDOM	Unknown PHYLUM	Unknown CLASS	Unknown ORDER	Unknown FAMILY	Unknown GENUS	Unknown SPECIES	Unknown SUBSPECIES	0.000973994	0.00201776	0	0.00172176	0	0	0.000550661	0	0	0.000146972	0.000791766	0	0.000773635	0.000791975	0.000940291	0.0012197	0.000484379	0.000366166	0	0.000498221	0.000669624	0.000536553	0	0.0018794	0	0	0.000147995	0.000707714	0.000205888	0	0	0	0.000222124
Meta-Protein 3732	CEL2A_RAT Chymotrypsin-like elastase family member 2A OS=Rattus norvegicus GN=Cela2a PE=2 SV=1	Complete proteome;Disulfide bond;Hydrolase;Protease;Reference proteome;Secreted;Serine protease;Signal;Zymogen;	3.4.21.71;	K01346;	UniRef50_P05208	EMPTY	EMPTY	Eukaryota	Metazoa	Chordata	Mammalia	Rodentia	Muridae	Unknown GENUS	Unknown SPECIES	Unknown SUBSPECIES	0	0	0	0	0.00170995	0	0	0	0	0	0	0	0	0	0	0	0	0	0	0.000142349	0.000418515	0	0.0046171	0	0.00314196	0.000708341	0	0	0.00205888	0	0	0	0
Meta-Protein 185	BLAST_RS7_CLOPS 30S ribosomal protein S7 OS=Clostridium perfringens (strain SM101 / Type A) GN=rpsG PE=3 SV=1_Q0SQE0	Complete proteome;RNA-binding;Reference proteome;Ribonucleoprotein;Ribosomal protein;rRNA-binding;tRNA-binding;	;	K02992;	EMPTY	EMPTY	EMPTY	Bacteria	Unknown KINGDOM	Firmicutes	Unknown CLASS	Unknown ORDER	Unknown FAMILY	Unknown GENUS	Unknown SPECIES	Unknown SUBSPECIES	0.000389598	0.000807103	0.00116212	0.00103306	0	0	0.00027533	0.000342759	0.00116659	0.00176367	0	0.00127796	0.000928361	0.000263992	0	0.000609849	0.000968758	0.000244111	0.000330961	0	0.00125555	0	0.000636841	0.000783085	0.000571265	0.000531256	0.000443984	0.00117952	0.00144122	0.000588928	0.000618238	0.00114591	0.000666371
Meta-Protein 417	BLAST_XYN_PENCH Endo-1,4-beta-xylanase OS=Penicillium chrysogenum GN=Xyn PE=1 SV=1_Q6PRW6	3D-structure;Carbohydrate metabolism;Cell outer membrane;Complete proteome;Direct protein sequencing;Disulfide bond;Glycosidase;Hydrolase;Lipoprotein;Membrane;Palmitate;Polysaccharide degradation;Reference proteome;Secreted;Signal;Xylan degradation;	3.2.1.8;	;K01181;	EMPTY	EMPTY	EMPTY	Unknown SUPERKINGDOM	Unknown KINGDOM	Unknown PHYLUM	Unknown CLASS	Unknown ORDER	Unknown FAMILY	Unknown GENUS	Unknown SPECIES	Unknown SUBSPECIES	0.000194799	0	0	0	0.00160308	0	0.00137665	0.00205656	0	0	0	0	0.00185672	0.000659979	0	0.00213447	0.000484379	0.000610277	0.00148933	0.000996441	0	0	0	0	0	0.000531256	0.000295989	0	0.000823554	0.00117786	0.000618238	0.000954927	0
Meta-Protein 931	BLAST_EXBB_HAEIN Biopolymer transport protein ExbB OS=Haemophilus influenzae (strain ATCC 51907 / DSM 11121 / KW20 / Rd) GN=exbB PE=3 SV=1_P43008	Cell membrane;Complete proteome;Membrane;Protein transport;Reference proteome;Transmembrane;Transmembrane helix;Transport;	;	;	UniRef50_O27101	UniRef90_O27101	UniRef100_O27101	Unknown SUPERKINGDOM	Unknown KINGDOM	Unknown PHYLUM	Unknown CLASS	Unknown ORDER	Unknown FAMILY	Unknown GENUS	Unknown SPECIES	Unknown SUBSPECIES	0	0.00090799	0.000581058	0	0	0	0	0	0	0.00132275	0	0.000425985	0	0	0.00211566	0	0	0	0	0	0.000167406	0	0.000318421	0	0.00485576	0.00035417	0	0.00200519	0.000411777	0	0	0.000381971	0.000444247
Meta-Protein 756	BLAST_MDH_AGRRK Malate dehydrogenase OS=Agrobacterium radiobacter (strain K84 / ATCC BAA-868) GN=mdh PE=3 SV=1_B9JCF5	3D-structure;Chloroplast;Complete proteome;Mitochondrion;NAD;Oxidoreductase;Plastid;Reference proteome;Transit peptide;Tricarboxylic acid cycle;	1.1.1.27;1.1.1.37;	;K00024;K00026;	EMPTY	UniRef90_Q83C87	UniRef100_A9KFT9	Unknown SUPERKINGDOM	Unknown KINGDOM	Unknown PHYLUM	Unknown CLASS	Unknown ORDER	Unknown FAMILY	Unknown GENUS	Unknown SPECIES	Unknown SUBSPECIES	0	0.00090799	0.00232423	0.00206612	0	0.000643501	0	0	0.000933271	0	0	0	0	0	0	0	0	0.000732332	0.000661923	0.000142349	0.000753327	0	0	0.000156617	0.0017138	0.00035417	0	0.00389243	0	0	0	0	0.00133274
Meta-Protein 455	BLAST_RL11_LACP7 50S ribosomal protein L11 OS=Lachnoclostridium phytofermentans (strain ATCC 700394 / DSM 18823 / ISDg) GN=rplK PE=3 SV=1_A9KJM0	3D-structure;Complete proteome;Direct protein sequencing;Methylation;RNA-binding;Reference proteome;Ribonucleoprotein;Ribosomal protein;rRNA-binding;	;	;K02867;	UniRef50_P29395	UniRef90_C4ZB90	UniRef100_C4ZB90	Bacteria	Unknown KINGDOM	Firmicutes	Unknown CLASS	Unknown ORDER	Unknown FAMILY	Unknown GENUS	Unknown SPECIES	Unknown SUBSPECIES	0.000681796	0.00161421	0.00174317	0.00378788	0.000534359	0.0016731	0	0.000342759	0	0.00132275	0	0.000425985	0.000773635	0.000791975	0.00117536	0	0	0.000122055	0.000496442	0.000142349	0.000753327	0.00107311	0	0.000469851	0	0	0.000443984	0.000353857	0.000205888	0	0	0	0.000666371
Meta-Protein 1681	Unassigned							Unknown SUPERKINGDOM	Unknown KINGDOM	Unknown PHYLUM	Unknown CLASS	Unknown ORDER	Unknown FAMILY	Unknown GENUS	Unknown SPECIES	Unknown SUBSPECIES	0	0	0	0	0	0	0	0.000342759	0	0	0	0	0	0.00105597	0	0	0	0	0	0	0	0	0	0	0	0	0	0	0	0	0	0	0
Meta-Protein 341	BLAST_RL25_BACV8 50S ribosomal protein L25 OS=Bacteroides vulgatus (strain ATCC 8482 / DSM 1447 / JCM 5826 / NBRC 14291 / NCTC 11154) GN=rplY PE=3 SV=1_A6L6X0	Complete proteome;RNA-binding;Reference proteome;Ribonucleoprotein;Ribosomal protein;rRNA-binding;	;	K02897;	UniRef50_A6L6X0	UniRef90_A6L6X0	UniRef100_A6L6X0	Bacteria	Unknown KINGDOM	Bacteroidetes	Bacteroidia	Bacteroidales	Bacteroidaceae	Bacteroides	Bacteroides vulgatus	Bacteroides vulgatus ATCC 8482	0.000584397	0	0	0.00137741	0.000854975	0	0.00247797	0.00154242	0	0	0.000197941	0	0.001702	0.000263992	0	0	0.000968758	0.000488222	0.00140659	0.000854093	0	0.000804829	0.000318421	0.000783085	0	0	0.000887968	0.000353857	0.000617665	0.000588928	0.0015456	0.000381971	0
Meta-Protein 1327	Unassigned							Unknown SUPERKINGDOM	Unknown KINGDOM	Unknown PHYLUM	Unknown CLASS	Unknown ORDER	Unknown FAMILY	Unknown GENUS	Unknown SPECIES	Unknown SUBSPECIES	0	0	0	0	0	0	0.00523128	0	0	0	0	0	0	0	0	0	0	0.0010985	0.00231673	0.00263345	0	0	0	0	0	0.000708341	0.00414385	0.000353857	0	0	0.00324575	0	0
Meta-Protein 1546	BLAST_RHAA_BACTN L-rhamnose isomerase OS=Bacteroides thetaiotaomicron (strain ATCC 29148 / DSM 2079 / NCTC 10582 / E50 / VPI-5482) GN=rhaA PE=3 SV=1_Q8A1A2	Complete proteome;Cytoplasm;Isomerase;Manganese;Metal-binding;Reference proteome;Rhamnose metabolism;	5.3.1.14;	K01813;	UniRef50_Q8A1A2	UniRef90_Q8A1A2	UniRef100_Q8A1A2	Bacteria	Unknown KINGDOM	Bacteroidetes	Bacteroidia	Bacteroidales	Bacteroidaceae	Bacteroides	Bacteroides thetaiotaomicron	Bacteroides thetaiotaomicron VPI-5482	0	0	0	0	0.00138933	0	0.0035793	0	0	0	0.00197941	0	0.000154727	0.00105597	0	0	0.00290627	0	0.000330961	0.00234875	0	0.000536553	0.00111447	0	0	0	0.00177594	0	0	0	0.00262751	0.000954927	0
Meta-Protein 431	BLAST_GLNA3_BACFR Glutamine synthetase OS=Bacteroides fragilis (strain YCH46) GN=glnA PE=1 SV=2_P15623	ATP-binding;Complete proteome;Cytoplasm;Ligase;Magnesium;Metal-binding;Nucleotide-binding;Reference proteome;	6.3.1.2;	K01915;	UniRef50_P15623	UniRef90_P15623	UniRef100_P15623	Unknown SUPERKINGDOM	Unknown KINGDOM	Unknown PHYLUM	Unknown CLASS	Unknown ORDER	Unknown FAMILY	Unknown GENUS	Unknown SPECIES	Unknown SUBSPECIES	0.000194799	0.00211864	0	0	0.000748103	0	0	0.00017138	0	0	0	0	0.000154727	0	0	0	0	0.000244111	0.00124111	0.000996441	0.000167406	0	0	0	0	0	0.000295989	0.000353857	0	0.00687083	0.00262751	0	0
Meta-Protein 390	BLAST_KPRS_PORGI Ribose-phosphate pyrophosphokinase OS=Porphyromonas gingivalis (strain ATCC BAA-308 / W83) GN=prs PE=3 SV=1_Q7MT83	ATP-binding;Complete proteome;Cytoplasm;Kinase;Magnesium;Metal-binding;Nucleotide biosynthesis;Nucleotide-binding;Reference proteome;Transferase;	2.7.6.1;	K00948;	UniRef50_Q7MT83	UniRef90_Q7MT83	UniRef100_Q7MT83	Bacteria	Unknown KINGDOM	Bacteroidetes	Bacteroidia	Bacteroidales	Porphyromonadaceae	Porphyromonas	Porphyromonas gingivalis	Porphyromonas gingivalis W83	0.000389598	0.000100888	0	0	0	0.0002574	0.00027533	0.00291345	0	0.000146972	0.000395883	0	0.000464181	0.000527983	0	0.000609849	0.00157423	0.00146466	0.000496442	0	0.000251109	0.000536553	0.000955262	0.000783085	0	0	0.00236791	0.00106157	0	0.00137417	0.00278207	0.000381971	0
Meta-Protein 170	Unassigned	Complete proteome;Lyase;Metal-binding;Queuosine biosynthesis;Reference proteome;Zinc;	4.1.2.50;	K01737;	UniRef50_Q92J44	UniRef90_Q9ZDY5	UniRef100_Q68XI9	Unknown SUPERKINGDOM	Unknown KINGDOM	Unknown PHYLUM	Unknown CLASS	Unknown ORDER	Unknown FAMILY	Unknown GENUS	Unknown SPECIES	Unknown SUBSPECIES	0.00136359	0	0	0	0.000961847	0	0.00192731	0.000342759	0	0	0	0	0.00108309	0.00118796	0	0.000609849	0.00169533	0.000366166	0.000827404	0	0	0	0	0	0	0.000531256	0	0.000471809	0	0.00157048	0	0.00439267	0.00111062
Meta-Protein 174	ALDOA_RABIT Fructose-bisphosphate aldolase A OS=Oryctolagus cuniculus GN=ALDOA PE=1 SV=2	3D-structure;Acetylation;Allergen;Alternative splicing;Complete proteome;Cytoplasm;Cytoskeleton;Direct protein sequencing;Disease mutation;Glycogen storage disease;Glycolysis;Hereditary hemolytic anemia;Isopeptide bond;Lyase;Phosphoprotein;Polymorphism;Reference proteome;Schiff base;Ubl conjugation;	4.1.2.13;	;K01623;	UniRef50_P04075-2	UniRef90_P04075-2	EMPTY	Eukaryota	Metazoa	Unknown PHYLUM	Unknown CLASS	Unknown ORDER	Unknown FAMILY	Unknown GENUS	Unknown SPECIES	Unknown SUBSPECIES	0.000486997	0.000504439	0.000726322	0.00137741	0	0.0001287	0.00192731	0	0	0.000734862	0	0.00106496	0	0.000263992	0	0.00137216	0.00193752	0.00195289	0	0	0.000167406	0	0	0.00297572	0	0	0.000147995	0.000471809	0.00267655	0	0.00015456	0	0.000444247
Meta-Protein 16	BLAST_RS2_DESRM 30S ribosomal protein S2 OS=Desulfotomaculum reducens (strain MI-1) GN=rpsB PE=3 SV=1_A4J5Z3	3D-structure;Coiled coil;Complete proteome;Direct protein sequencing;RNA-binding;Reference proteome;Ribonucleoprotein;Ribosomal protein;rRNA-binding;	;	;K02967;	EMPTY	EMPTY	EMPTY	Bacteria	Unknown KINGDOM	Unknown PHYLUM	Unknown CLASS	Unknown ORDER	Unknown FAMILY	Unknown GENUS	Unknown SPECIES	Unknown SUBSPECIES	0.00136359	0.00090799	0.00101685	0.00103306	0.000320616	0	0.00110132	0	0	0.000587889	0.000197941	0.00106496	0.000464181	0.000263992	0	0	0.000242189	0.000122055	0.000661923	0.000498221	0.00125555	0.000938967	0.000636841	0.00140955	0	0	0	0.000943619	0.00102944	0	0	0.000954927	0
Meta-Protein 296	BLAST_AMYA_METJA Putative alpha-amylase OS=Methanocaldococcus jannaschii (strain ATCC 43067 / DSM 2661 / JAL-1 / JCM 10045 / NBRC 100440) GN=MJ1611 PE=3 SV=1_Q59006	Carbohydrate metabolism;Complete proteome;Glycosidase;Hydrolase;Reference proteome;	3.2.1.1;	K07405;	UniRef50_Q59006	UniRef90_Q59006	UniRef100_Q59006	Unknown SUPERKINGDOM	Unknown KINGDOM	Unknown PHYLUM	Unknown CLASS	Unknown ORDER	Unknown FAMILY	Unknown GENUS	Unknown SPECIES	Unknown SUBSPECIES	0.00136359	0	0	0.000344353	0.000213744	0	0.00027533	0.00188518	0	0	0	0	0.00201145	0.00145195	0	0.00106724	0.00157423	0.00195289	0.000827404	0.000427046	0	0.000402414	0	0.000469851	0	0	0.000591979	0	0	0.00157048	0.00108192	0.000954927	0
Meta-Protein 208	Unassigned							Unknown SUPERKINGDOM	Unknown KINGDOM	Unknown PHYLUM	Unknown CLASS	Unknown ORDER	Unknown FAMILY	Unknown GENUS	Unknown SPECIES	Unknown SUBSPECIES	0.000973994	0	0	0	0.000427487	0	0.00110132	0	0	0	0	0	0	0.00105597	0	0.000762311	0.000847663	0	0	0.000782918	0	0.000938967	0.00334342	0	0	0	0.00177594	0	0	0.00137417	0.00556414	0	0
Meta-Protein 1713	Unassigned							Unknown SUPERKINGDOM	Unknown KINGDOM	Unknown PHYLUM	Unknown CLASS	Unknown ORDER	Unknown FAMILY	Unknown GENUS	Unknown SPECIES	Unknown SUBSPECIES	0	0	0	0	0.000427487	0	0	0	0	0	0	0	0	0	0	0	0	0	0.000165481	0.000569395	0.00410145	0.000804829	0.000318421	0.000156617	0	0.000708341	0	0.000471809	0.00102944	0.000392619	0.000463679	0.000763942	0
Meta-Protein 322	BLAST_PYRE_BACTN Orotate phosphoribosyltransferase OS=Bacteroides thetaiotaomicron (strain ATCC 29148 / DSM 2079 / NCTC 10582 / E50 / VPI-5482) GN=pyrE PE=3 SV=1_Q8A1D5	Complete proteome;Glycosyltransferase;Magnesium;Pyrimidine biosynthesis;Reference proteome;Transferase;	2.4.2.10;	;K00762;	UniRef50_Q8A1D5	EMPTY	EMPTY	Bacteria	Unknown KINGDOM	Unknown PHYLUM	Unknown CLASS	Unknown ORDER	Unknown FAMILY	Unknown GENUS	Unknown SPECIES	Unknown SUBSPECIES	0.000486997	0.00121065	0.000581058	0.000344353	0.000106872	0	0	0.00102828	0	0.000293945	0	0	0.000928361	0.000791975	0	0	0.000968758	0.0010985	0.000827404	0	0.000167406	0	0	0	0	0	0.000739973	0.000707714	0	0.00117786	0.00108192	0.000381971	0
Meta-Protein 207	ATPA_STRP8 ATP synthase subunit alpha OS=Streptococcus pyogenes serotype M18 (strain MGAS8232) GN=atpA PE=3 SV=1	3D-structure;ATP synthesis;ATP-binding;Acetylation;Alternative splicing;CF(1);Cell inner membrane;Cell membrane;Chloroplast;Complete proteome;Cyanelle;Direct protein sequencing;Disease mutation;Glycoprotein;Hydrogen ion transport;Hydrolase;Ion transport;Isopeptide bond;Membrane;Methylation;Mitochondrion;Mitochondrion inner membrane;Nucleotide-binding;Phosphoprotein;Plasmid;Plastid;Polymorphism;Pr…	;3.6.3.14;3.6.3.15;	;K02111;K02132;	UniRef50_Q8DLP3	UniRef90_P41167	UniRef100_P41167	Unknown SUPERKINGDOM	Unknown KINGDOM	Unknown PHYLUM	Unknown CLASS	Unknown ORDER	Unknown FAMILY	Unknown GENUS	Unknown SPECIES	Unknown SUBSPECIES	0.000389598	0	0	0	0	0	0.000825991	0.00154242	0	0	0	0	0.00123782	0.00105597	0	0.00228693	0.00399612	0.00122055	0.000413702	0.000284698	0	0.000268276	0	0.000626468	0	0	0.00162794	0.000117952	0	0.000392619	0.00123648	0	0
Meta-Protein 142	BLAST_ACY1_HUMAN Aminoacylase-1 OS=Homo sapiens GN=ACY1 PE=1 SV=1_Q03154	3D-structure;Acetylation;Alternative splicing;Complete proteome;Cytoplasm;Direct protein sequencing;Disease mutation;Hydrolase;Metal-binding;Phosphoprotein;Polymorphism;Reference proteome;Zinc;	3.5.1.14;	;K14677;	EMPTY	EMPTY	UniRef100_Q5RFB0	Eukaryota	Metazoa	Chordata	Mammalia	Unknown ORDER	Unknown FAMILY	Unknown GENUS	Unknown SPECIES	Unknown SUBSPECIES	0.00262978	0.000403551	0.000145264	0	0.000213744	0.0003861	0	0.00102828	0	0.000587889	0.00217736	0.000425985	0	0.00118796	0	0	0.000605473	0.000488222	0.000992884	0.000142349	0.000251109	0	0	0	0	0.000177085	0.000443984	0.000471809	0.00144122	0	0.00015456	0.000381971	0.00222124
Meta-Protein 1323	Unassigned							Unknown SUPERKINGDOM	Unknown KINGDOM	Unknown PHYLUM	Unknown CLASS	Unknown ORDER	Unknown FAMILY	Unknown GENUS	Unknown SPECIES	Unknown SUBSPECIES	0	0	0	0	0	0	0	0.00514139	0	0	0	0	0	0.00184794	0	0	0	0.00378372	0	0	0	0	0.000477631	0.00203602	0	0.00035417	0	0	0	0	0.000618238	0.000381971	0
Meta-Protein 725	BLAST_CBIK_SALTY Sirohydrochlorin cobaltochelatase OS=Salmonella typhimurium (strain LT2 / SGSC1412 / ATCC 700720) GN=cbiK PE=1 SV=1_Q05592	3D-structure;Cobalamin biosynthesis;Cobalt;Complete proteome;Direct protein sequencing;Heme;Iron;Lyase;Metal-binding;Periplasm;Porphyrin biosynthesis;Reference proteome;Signal;	4.99.1.3;4.99.1.4;	K02190;	UniRef50_Q05592	UniRef90_Q05592	UniRef100_Q05592	Bacteria	Unknown KINGDOM	Proteobacteria	Unknown CLASS	Unknown ORDER	Unknown FAMILY	Unknown GENUS	Unknown SPECIES	Unknown SUBSPECIES	0	0.000403551	0	0	0.000961847	0.0001287	0	0	0	0	0.00138559	0.000212993	0.00278508	0	0	0	0.00157423	0.00158672	0.00215125	0.000355872	8.3703e-05	0.000536553	0	0	0.000285633	0.000531256	0.00207193	0.000353857	0	0	0.00108192	0	0
Meta-Protein 127	BLAST_HSP13_SOYBN 17.5 kDa class I heat shock protein OS=Glycine max GN=HSP17.5-M PE=3 SV=1_P04793	Complete proteome;Cytoplasm;Reference proteome;Stress response;	;	K13993;	EMPTY	EMPTY	EMPTY	Unknown SUPERKINGDOM	Unknown KINGDOM	Unknown PHYLUM	Unknown CLASS	Unknown ORDER	Unknown FAMILY	Unknown GENUS	Unknown SPECIES	Unknown SUBSPECIES	0.00116879	0	0	0	0	0	0	0.00102828	0	0	0	0	0.00201145	0.00277191	0	0.00259186	0.00363284	0	0	0	0	0.0017438	0	0	0	0	0	0	0	0.00176678	0	0.000190985	0
Meta-Protein 2826	Unassigned							Unknown SUPERKINGDOM	Unknown KINGDOM	Unknown PHYLUM	Unknown CLASS	Unknown ORDER	Unknown FAMILY	Unknown GENUS	Unknown SPECIES	Unknown SUBSPECIES	0	0	0	0	0	0	0	0	0	0	0	0.0244941	0	0	0	0	0	0	0	0	0	0	0	0	0	0	0	0	0	0	0	0	0
Meta-Protein 287	BLAST_CRH_BACHD HPr-like protein Crh OS=Bacillus halodurans (strain ATCC BAA-125 / DSM 18197 / FERM 7344 / JCM 9153 / C-125) GN=crh PE=3 SV=1_Q9K708	3D-structure;Complete proteome;Cytoplasm;Kinase;Phosphoprotein;Phosphotransferase system;Reference proteome;Repeat;Sugar transport;Transcription;Transcription regulation;Transferase;Transport;	;	;K02768;K11183;K11184;	EMPTY	EMPTY	EMPTY	Bacteria	Unknown KINGDOM	Unknown PHYLUM	Unknown CLASS	Unknown ORDER	Unknown FAMILY	Unknown GENUS	Unknown SPECIES	Unknown SUBSPECIES	0.000584397	0.000706215	0.000871586	0.00137741	0	0	0.000550661	0.000685518	0	0.000881834	0	0	0.000309454	0.000791975	0	0.000914774	0.000726568	0.000854388	0.000165481	0.000142349	0.000585921	0	0	0.000313234	0	0	0	0.000707714	0.000823554	0.000785238	0	0	0.00133274
Meta-Protein 507	BLAST_CH60_EUBE2 60 kDa chaperonin OS=Eubacterium eligens (strain ATCC 27750 / VPI C15-48) GN=groL PE=3 SV=1_C4Z3R4	ATP-binding;Chaperone;Complete proteome;Cytoplasm;Nucleotide-binding;Reference proteome;	;	K04077;	EMPTY	EMPTY	EMPTY	Unknown SUPERKINGDOM	Unknown KINGDOM	Unknown PHYLUM	Unknown CLASS	Unknown ORDER	Unknown FAMILY	Unknown GENUS	Unknown SPECIES	Unknown SUBSPECIES	0.000584397	0.000201776	0.00276002	0	0.000534359	0.0001287	0.00027533	0	0	0.000587889	0.000197941	0	0.000464181	0.000131996	0	0.000457387	0.000726568	0.000244111	0.00165481	0.000427046	0.000502218	0.000670691	0	0.00250587	0	0	0.000295989	0.000117952	0.00123533	0	0	0	0.000222124
Meta-Protein 224	BLAST_CLPP_BACTN ATP-dependent Clp protease proteolytic subunit OS=Bacteroides thetaiotaomicron (strain ATCC 29148 / DSM 2079 / NCTC 10582 / E50 / VPI-5482) GN=clpP PE=3 SV=1_Q8A129	Complete proteome;Cytoplasm;Hydrolase;Protease;Reference proteome;Serine protease;	3.4.21.92;	K01358;	UniRef50_Q8A129	UniRef90_Q8A129	UniRef100_Q8A129	Bacteria	Unknown KINGDOM	Bacteroidetes	Bacteroidia	Bacteroidales	Unknown FAMILY	Unknown GENUS	Unknown SPECIES	Unknown SUBSPECIES	0.000194799	0.000201776	0.000145264	0	0.000106872	0.000900901	0.000550661	0.000514139	0.000466636	0.000587889	0.00158353	0.000212993	0.000309454	0.000791975	0.000940291	0.000914774	0.000484379	0.000854388	0.000413702	0.000142349	0	0.000134138	0	0.000156617	0.000571265	0	0.000739973	0.000471809	0	0.000392619	0.00108192	0.000572956	0.000666371
Meta-Protein 1656	Unassigned							Unknown SUPERKINGDOM	Unknown KINGDOM	Unknown PHYLUM	Unknown CLASS	Unknown ORDER	Unknown FAMILY	Unknown GENUS	Unknown SPECIES	Unknown SUBSPECIES	0	0	0	0	0	0	0	0	0	0	0	0	0.000618908	0	0	0	0	0.00646894	0	0.00220641	0	0	0	0	0	0	0	0	0	0.00687083	0	0	0
Meta-Protein 620	BLAST_RL11_BACFN 50S ribosomal protein L11 OS=Bacteroides fragilis (strain ATCC 25285 / DSM 2151 / JCM 11019 / NCTC 9343) GN=rplK PE=3 SV=1_Q5L893	Complete proteome;Methylation;RNA-binding;Reference proteome;Ribonucleoprotein;Ribosomal protein;rRNA-binding;	;	K02867;	EMPTY	EMPTY	EMPTY	Bacteria	Unknown KINGDOM	Unknown PHYLUM	Unknown CLASS	Unknown ORDER	Unknown FAMILY	Unknown GENUS	Unknown SPECIES	Unknown SUBSPECIES	0	0.00100888	0.000435793	0	0	0.0014157	0.00027533	0.000514139	0.00279981	0.00249853	0	0.000638978	0.000154727	0.000131996	0.000470146	0	0.000242189	0.000488222	0.000248221	0.000213523	0.000585921	0.000134138	0.000318421	0	0.000571265	0.00035417	0.000147995	0.00165133	0	0.000588928	0.00123648	0.000190985	0.00133274
Meta-Protein 359	BLAST_RL19_BACFN 50S ribosomal protein L19 OS=Bacteroides fragilis (strain ATCC 25285 / DSM 2151 / JCM 11019 / NCTC 9343) GN=rplS PE=3 SV=1_Q5LHW2	Complete proteome;Reference proteome;Ribonucleoprotein;Ribosomal protein;	;	K02884;	UniRef50_Q8A4V8	UniRef90_Q8A4V8	EMPTY	Bacteria	Unknown KINGDOM	Bacteroidetes	Bacteroidia	Bacteroidales	Bacteroidaceae	Bacteroides	Unknown SPECIES	Unknown SUBSPECIES	0.000194799	0	0	0.00103306	0.000748103	0.0002574	0.0027533	0.00154242	0.000466636	0.00117578	0.000791766	0.000425985	0.00108309	0.00105597	0	0.000762311	0.000726568	0	0.000496442	0.000142349	0	0.000804829	0	0	0	0.000708341	0.00133195	0	0	0	0.00108192	0.000190985	0
Meta-Protein 516	BLAST_RL7_LACP7 50S ribosomal protein L7/L12 OS=Lachnoclostridium phytofermentans (strain ATCC 700394 / DSM 18823 / ISDg) GN=rplL PE=3 SV=1_A9KJL7	Complete proteome;Reference proteome;Ribonucleoprotein;Ribosomal protein;	;	K02935;	UniRef50_A9KJL7	UniRef90_A9KJL7	UniRef100_A9KJL7	Bacteria	Unknown KINGDOM	Firmicutes	Unknown CLASS	Unknown ORDER	Unknown FAMILY	Unknown GENUS	Unknown SPECIES	Unknown SUBSPECIES	0.000194799	0.000706215	0.00145264	0.00137741	0.000427487	0	0.00192731	0.000342759	0.000933271	0.000734862	0.000989707	0.00106496	0.000154727	0	0.00141044	0.000609849	0.000726568	0.000122055	0.000827404	0.000640569	0.00117184	0.000134138	0	0.000469851	0.000571265	0.000177085	0.000591979	0.000353857	0.000617665	0	0	0	0.000666371
Meta-Protein 432	Unassigned							Unknown SUPERKINGDOM	Unknown KINGDOM	Unknown PHYLUM	Unknown CLASS	Unknown ORDER	Unknown FAMILY	Unknown GENUS	Unknown SPECIES	Unknown SUBSPECIES	0.000389598	0	0	0.000688705	0.000106872	0	0.000550661	0.000685518	0	0	0	0	0.00139254	0.000659979	0	0.00442141	0	0.000122055	0	0.00234875	0	0.0017438	0	0	0	0	0.00236791	0	0	0	0.00123648	0.000572956	0
Meta-Protein 1176	BLAST_IDNO_ECOLI 5-keto-D-gluconate 5-reductase OS=Escherichia coli (strain K12) GN=idnO PE=1 SV=1_P0A9P9	Carbohydrate metabolism;Complete proteome;NAD;NADP;Oxidoreductase;Reference proteome;	1.1.1.69;	K00046;	UniRef50_P50199	UniRef90_P0A9Q0	UniRef100_P0A9Q0	Unknown SUPERKINGDOM	Unknown KINGDOM	Unknown PHYLUM	Unknown CLASS	Unknown ORDER	Unknown FAMILY	Unknown GENUS	Unknown SPECIES	Unknown SUBSPECIES	0	0.000201776	0.000145264	0	0.000427487	0	0	0	0	0	0	0	0	0	0	0	0	0.000122055	0.000910144	0.000640569	0.000669624	0.000804829	0.000318421	0.000783085	0.000856898	0.00106251	0.000591979	0.00117952	0.000823554	0.000588928	0	0.00171887	0
Meta-Protein 1072	ANXA2_RAT Annexin A2 OS=Rattus norvegicus GN=Anxa2 PE=1 SV=2	3D-structure;Acetylation;Alternative splicing;Annexin;Basement membrane;Calcium;Calcium/phospholipid-binding;Complete proteome;Direct protein sequencing;Extracellular matrix;Isopeptide bond;Phosphoprotein;Polymorphism;RNA-binding;Reference proteome;Repeat;Secreted;Ubl conjugation;	;	;K17092;	UniRef50_P24801	UniRef90_P24801	UniRef100_P27006	Eukaryota	Metazoa	Chordata	Unknown CLASS	Unknown ORDER	Unknown FAMILY	Unknown GENUS	Unknown SPECIES	Unknown SUBSPECIES	0	0.000605327	0.000290529	0.00206612	0.00128246	0	0.00027533	0.000856898	0.000466636	0.00132275	0	0.00255591	0.000618908	0.000263992	0	0.000457387	0.000363284	0.00134261	0	0	0.000167406	0.0017438	0.000477631	0.000313234	0	0.0012396	0.000739973	0	0.000411777	0.00117786	0	0.000190985	0.000222124
Meta-Protein 312	BLAST_ADH1_CLOSA NADPH-dependent butanol dehydrogenase OS=Clostridium saccharobutylicum GN=adh1 PE=3 SV=1_P13604	NADP;Oxidoreductase;	1.1.1.-;	;	UniRef50_P13604	UniRef90_P13604	UniRef100_P13604	Bacteria	Unknown KINGDOM	Firmicutes	Clostridia	Clostridiales	Clostridiaceae	Clostridium	Clostridium saccharobutylicum	Unknown SUBSPECIES	0.000486997	0.000504439	0	0.000688705	0	0	0	0	0	0.00102881	0.000197941	0	0.000309454	0.000659979	0.000470146	0.00198201	0	0.000854388	0.000579183	0.000854093	0.000585921	0.00120724	0	0.000939702	0	0	0.000147995	0	0	0.000981547	0	0	0
Meta-Protein 1195	Unassigned							Unknown SUPERKINGDOM	Unknown KINGDOM	Unknown PHYLUM	Unknown CLASS	Unknown ORDER	Unknown FAMILY	Unknown GENUS	Unknown SPECIES	Unknown SUBSPECIES	0	0	0.000145264	0.000688705	0	0	0	0	0	0	0	0.00532481	0	0	0	0	0	0	0	0	0	0	0	0	0	0	0	0	0	0	0	0	0
Meta-Protein 91	BLAST_PFL_CLOPA Formate acetyltransferase OS=Clostridium pasteurianum GN=pfl PE=3 SV=1_Q46266	Acyltransferase;Carbohydrate metabolism;Complete proteome;Cytoplasm;Glucose metabolism;Organic radical;Reference proteome;Transferase;	;2.3.1.54;	;K06866;	EMPTY	EMPTY	EMPTY	Unknown SUPERKINGDOM	Unknown KINGDOM	Unknown PHYLUM	Unknown CLASS	Unknown ORDER	Unknown FAMILY	Unknown GENUS	Unknown SPECIES	Unknown SUBSPECIES	0.000292198	0.000100888	0	0.000688705	0.000427487	0	0.000825991	0.000856898	0	0	0.000197941	0.000212993	0.000309454	0.00184794	0	0.00106724	0.000242189	0.000488222	0.000413702	0.000640569	0.000251109	0.000938967	0.00015921	0.000626468	0	0.000177085	0.000739973	0	0.000205888	0.000392619	0.00123648	0.00171887	0
Meta-Protein 3040	Unassigned							Unknown SUPERKINGDOM	Unknown KINGDOM	Unknown PHYLUM	Unknown CLASS	Unknown ORDER	Unknown FAMILY	Unknown GENUS	Unknown SPECIES	Unknown SUBSPECIES	0	0	0	0	0	0	0	0	0	0	0	0	0	0	0	0	0	0	0	0	0	0	0	0	0.0174236	0	0	0	0	0	0	0	0
Meta-Protein 687	PAT0_SOLTU Patatin OS=Solanum tuberosum PE=3 SV=1	3D-structure;Coiled coil;Complete proteome;Direct protein sequencing;Glycoprotein;Hydrolase;Lipid degradation;Lipid metabolism;Plant defense;Reference proteome;Signal;Storage protein;Vacuole;	;3.1.1.-;	;	UniRef50_P15477	UniRef90_Q3YJT5	UniRef100_Q2MY55	Eukaryota	Viridiplantae	Streptophyta	Unknown CLASS	Solanales	Solanaceae	Solanum	Unknown SPECIES	Unknown SUBSPECIES	0	0.000201776	0.000145264	0	0	0.0002574	0	0	0	0	0	0	0	0	0	0	0	0.00231905	0	0	0	0	0	0	0	0	0.00310789	0	0	0	0	0	0.0135495
Meta-Protein 388	CAH1_MACMU Carbonic anhydrase 1 OS=Macaca mulatta GN=CA1 PE=1 SV=2	3D-structure;Acetylation;Complete proteome;Cytoplasm;Direct protein sequencing;Lyase;Metal-binding;Polymorphism;Reference proteome;Zinc;	4.2.1.1;	;K01672;	UniRef50_P00915	UniRef90_P00915	UniRef100_P35217	Eukaryota	Metazoa	Chordata	Mammalia	Primates	Unknown FAMILY	Unknown GENUS	Unknown SPECIES	Unknown SUBSPECIES	0.000486997	0.000403551	0.000871586	0	0.00106872	0.001287	0	0.00308483	0	0.000146972	0	0	0	0	0.000470146	0	0.00242189	0	0	0.000284698	0.000167406	0.000268276	0.00238815	0	0	0.00655215	0	0.000589762	0	0	0	0	0
Meta-Protein 1312	Unassigned							Unknown SUPERKINGDOM	Unknown KINGDOM	Unknown PHYLUM	Unknown CLASS	Unknown ORDER	Unknown FAMILY	Unknown GENUS	Unknown SPECIES	Unknown SUBSPECIES	0	0	0	0	0	0	0.00165198	0.000342759	0.00419972	0.00235156	0	0.00255591	0	0	0	0.00106724	0	0	0	0.000213523	0.00242739	0	0	0	0	0	0	0	0	0	0	0	0
Meta-Protein 320	BLAST_PUR7_BACFR Phosphoribosylaminoimidazole-succinocarboxamide synthase OS=Bacteroides fragilis (strain YCH46) GN=purC PE=3 SV=1_Q64XV7	ATP-binding;Complete proteome;Ligase;Nucleotide-binding;Purine biosynthesis;Reference proteome;	6.3.2.6;	K01923;	UniRef50_Q8A004	UniRef90_Q8A004	UniRef100_Q5LH03	Bacteria	Unknown KINGDOM	Bacteroidetes	Unknown CLASS	Unknown ORDER	Unknown FAMILY	Unknown GENUS	Unknown SPECIES	Unknown SUBSPECIES	0.000194799	0.000302663	0	0	0	0	0	0.00239931	0.000233318	0	0	0	0.000309454	0.00092397	0	0.000609849	0.00108985	0.00134261	0	0.000427046	0	0	0	0.000469851	0	0.000531256	0.00192393	0.000471809	0	0.000785238	0.00108192	0.0013369	0
Meta-Protein 657	BLAST_PAL_PSEPU Peptidoglycan-associated lipoprotein OS=Pseudomonas putida GN=pal PE=3 SV=1_P0A139	Cell outer membrane;Complete proteome;Direct protein sequencing;Disulfide bond;Membrane;Pyrrolidone carboxylic acid;Reference proteome;Signal;Transmembrane;Transmembrane beta strand;	;	;	UniRef50_Q9S3R8	UniRef90_Q9S3R8	UniRef100_Q9S3R8	Unknown SUPERKINGDOM	Unknown KINGDOM	Unknown PHYLUM	Unknown CLASS	Unknown ORDER	Unknown FAMILY	Unknown GENUS	Unknown SPECIES	Unknown SUBSPECIES	0	0.00191687	0	0	0	0.0010296	0	0	0.0025665	0.00205761	0	0.00383387	0	0	0.000705219	0	0	0	8.27404e-05	0	0.000920733	0	0	0	0.000571265	0	0	0.000235905	0	0	0	0	0
Meta-Protein 1583	MDL2_PRUDU (R)-mandelonitrile lyase 2 OS=Prunus dulcis GN=MDL2 PE=1 SV=1	3D-structure;Direct protein sequencing;Disulfide bond;FAD;Flavoprotein;Glycoprotein;Lyase;Signal;Vacuole;	4.1.2.10;	;	UniRef50_Q945K2	EMPTY	UniRef100_P52707	Eukaryota	Viridiplantae	Streptophyta	Unknown CLASS	Rosales	Rosaceae	Prunus	Unknown SPECIES	Unknown SUBSPECIES	0	0	0	0.0192837	0	0	0	0	0	0	0	0	0	0	0	0	0.000726568	0	0.0047162	0	0	0	0	0	0	0	0	0	0	0	0	0	0
Meta-Protein 1331	BLAST_RL20_BACFN 50S ribosomal protein L20 OS=Bacteroides fragilis (strain ATCC 25285 / DSM 2151 / JCM 11019 / NCTC 9343) GN=rplT PE=3 SV=1_Q5LEQ3	Complete proteome;RNA-binding;Reference proteome;Ribonucleoprotein;Ribosomal protein;rRNA-binding;	;	K02887;	UniRef50_P13070	UniRef90_Q8AAN9	UniRef100_A6L9S5	Bacteria	Unknown KINGDOM	Bacteroidetes	Bacteroidia	Bacteroidales	Unknown FAMILY	Unknown GENUS	Unknown SPECIES	Unknown SUBSPECIES	0	0	0	0	0	0	0.00192731	0.000856898	0	0	0.000395883	0	0.000309454	0.000527983	0	0.000609849	0.000968758	0.000732332	0	0	0	0.000268276	0.000796052	0.00140955	0	0	0.000887968	0	0.00102944	0.000785238	0.000772798	0.000954927	0.00177699
Meta-Protein 2699	Unassigned							Unknown SUPERKINGDOM	Unknown KINGDOM	Unknown PHYLUM	Unknown CLASS	Unknown ORDER	Unknown FAMILY	Unknown GENUS	Unknown SPECIES	Unknown SUBSPECIES	0	0	0	0	0	0	0	0	0	0	0	0	0	0	0	0	0	0	0	0	0	0	0.0114631	0	0	0	0	0	0	0	0	0	0
Meta-Protein 564	BLAST_RL1_PARD8 50S ribosomal protein L1 OS=Parabacteroides distasonis (strain ATCC 8503 / DSM 20701 / CIP 104284 / JCM 5825 / NCTC 11152) GN=rplA PE=3 SV=1_A6LE84	Complete proteome;RNA-binding;Reference proteome;Repressor;Ribonucleoprotein;Ribosomal protein;Translation regulation;rRNA-binding;tRNA-binding;	;	K02863;	EMPTY	EMPTY	EMPTY	Bacteria	Unknown KINGDOM	Bacteroidetes	Bacteroidia	Bacteroidales	Unknown FAMILY	Unknown GENUS	Unknown SPECIES	Unknown SUBSPECIES	9.73994e-05	0	0	0	0	0	0	0.000685518	0	0	0.000791766	0	0.000618908	0.00131996	0	0.00137216	0.000605473	0.00195289	0	0	0	0.000938967	0	0.000626468	0	0	0.000591979	0.000235905	0	0.000785238	0.00123648	0	0
Meta-Protein 1135	BLAST_SLAPH_BRECH Surface layer protein OS=Brevibacillus choshinensis PE=1 SV=1_P38538	3D-structure;Cell wall;Complete proteome;Direct protein sequencing;Glycoprotein;Reference proteome;Repeat;S-layer;Secreted;Signal;	;	;	UniRef50_P22258	UniRef90_P22258	UniRef100_P22258	Unknown SUPERKINGDOM	Unknown KINGDOM	Unknown PHYLUM	Unknown CLASS	Unknown ORDER	Unknown FAMILY	Unknown GENUS	Unknown SPECIES	Unknown SUBSPECIES	0	0.00090799	0.00145264	0.00137741	0	0	0.00137665	0.000856898	0.00116659	0.00132275	0	0.000425985	0	0.000791975	0.00188058	0	0	0.000244111	0.000496442	0	0.000167406	0	0	0.000156617	0.000571265	0.000708341	0.000591979	0.000353857	0.000411777	0	0	0	0.00155486
Meta-Protein 430	BLAST_RHAA_BACTN L-rhamnose isomerase OS=Bacteroides thetaiotaomicron (strain ATCC 29148 / DSM 2079 / NCTC 10582 / E50 / VPI-5482) GN=rhaA PE=3 SV=1_Q8A1A2	Complete proteome;Cytoplasm;Isomerase;Manganese;Metal-binding;Reference proteome;Rhamnose metabolism;	5.3.1.14;	K01813;	UniRef50_Q8A1A2	UniRef90_Q8A1A2	UniRef100_Q8A1A2	Bacteria	Unknown KINGDOM	Bacteroidetes	Bacteroidia	Bacteroidales	Bacteroidaceae	Bacteroides	Bacteroides thetaiotaomicron	Bacteroides thetaiotaomicron VPI-5482	9.73994e-05	0.000706215	0.000145264	0	0.000534359	0.0011583	0.00137665	0	0.00139991	0.000146972	0.000593824	0	0	0.000791975	0.000940291	0	0.00133204	0	0	0.00106762	0.000418515	0	0.000796052	0	0.00257069	0	0.000591979	0.000117952	0	0	0.00108192	0.000954927	0
Meta-Protein 2243	Unassigned							Unknown SUPERKINGDOM	Unknown KINGDOM	Unknown PHYLUM	Unknown CLASS	Unknown ORDER	Unknown FAMILY	Unknown GENUS	Unknown SPECIES	Unknown SUBSPECIES	0	0	0	0	0	0	0	0	0.0170322	0	0	0	0	0	0	0	0	0	0	0	0	0	0	0	0	0	0	0	0	0	0	0	0
Meta-Protein 1466	BLAST_SUSC_BACTN TonB-dependent receptor SusC OS=Bacteroides thetaiotaomicron (strain ATCC 29148 / DSM 2079 / NCTC 10582 / E50 / VPI-5482) GN=susC PE=1 SV=1_Q8A1G1	Carbohydrate metabolism;Cell outer membrane;Complete proteome;Membrane;Receptor;Reference proteome;Signal;TonB box;Transmembrane;Transmembrane beta strand;Transport;	;	K21573;	UniRef50_Q8A1G1	UniRef90_Q8A1G1	UniRef100_Q8A1G1	Unknown SUPERKINGDOM	Unknown KINGDOM	Unknown PHYLUM	Unknown CLASS	Unknown ORDER	Unknown FAMILY	Unknown GENUS	Unknown SPECIES	Unknown SUBSPECIES	0	0	0	0	0.000641231	0	0	0.00257069	0	0	0	0	0	0.000263992	0	0	0	0.000488222	0.000165481	0.000355872	0	0	0.00222894	0.000156617	0	0	0	0	0	0	0	0.00114591	0
Meta-Protein 1477	BLAST_SLAP2_THET8 S-layer protein OS=Thermus thermophilus (strain HB8 / ATCC 27634 / DSM 579) GN=slpA PE=3 SV=1_P35830	Cell wall;Complete proteome;Reference proteome;S-layer;Secreted;Signal;	;	;	UniRef50_Q5SH37	UniRef90_Q5SH37	UniRef100_Q5SH37	Unknown SUPERKINGDOM	Unknown KINGDOM	Unknown PHYLUM	Unknown CLASS	Unknown ORDER	Unknown FAMILY	Unknown GENUS	Unknown SPECIES	Unknown SUBSPECIES	0	0	0	0	0	0	0	0	0	0.00146972	0.00514648	0	0	0	0	0	0	0	0.00148933	0	0	0	0.00127368	0.000939702	0	0	0	0.00412833	0	0	0.000618238	0	0
Meta-Protein 183	BLAST_CAD17_HUMAN Cadherin-17 OS=Homo sapiens GN=CDH17 PE=2 SV=3_Q12864	Calcium;Cell adhesion;Cell membrane;Complete proteome;Direct protein sequencing;Glycoprotein;Membrane;Metal-binding;Polymorphism;Reference proteome;Repeat;Signal;Transmembrane;Transmembrane helix;Transport;	;	K06811;	UniRef50_Q12864	UniRef90_Q12864	UniRef100_Q12864	Eukaryota	Metazoa	Chordata	Mammalia	Unknown ORDER	Unknown FAMILY	Unknown GENUS	Unknown SPECIES	Unknown SUBSPECIES	0.00204539	0.00121065	0.000290529	0	0.00192369	0	0	0.000685518	0.00116659	0.00146972	0	0.00255591	0	0.00118796	0	0	0.00108985	0.000610277	0	7.11744e-05	0.000334812	0	0.00206973	0	0	0.000177085	0	0.000117952	0.000823554	0	0	0	0.000444247
Meta-Protein 1357	BLAST_SUSG_BACTN Alpha-amylase SusG OS=Bacteroides thetaiotaomicron (strain ATCC 29148 / DSM 2079 / NCTC 10582 / E50 / VPI-5482) GN=susG PE=1 SV=1_Q8A1G3	Amyloplast;Carbohydrate metabolism;Chloroplast;Complete proteome;Direct protein sequencing;Glycosidase;Hydrolase;Metal-binding;Periplasm;Plastid;Polysaccharide degradation;Reference proteome;Signal;Transferase;Transit peptide;	2.4.1.18;3.2.1.135;	;K21575;	UniRef50_Q8A1G0	UniRef90_Q8A1G0	UniRef100_Q8A1G0	Unknown SUPERKINGDOM	Unknown KINGDOM	Unknown PHYLUM	Unknown CLASS	Unknown ORDER	Unknown FAMILY	Unknown GENUS	Unknown SPECIES	Unknown SUBSPECIES	0	0	0	0	0.000641231	0	0.00027533	0.000685518	0	0	0.00118765	0	0.000464181	0.000395987	0	0.000152462	0.000968758	0.00378372	0	0.00185053	0	0	0.00270658	0	0	0	0.000443984	0	0	0.00176678	0.00123648	0	0
Meta-Protein 283	BLAST_IOLX_BACSU scyllo-inositol 2-dehydrogenase (NAD(+)) OS=Bacillus subtilis (strain 168) GN=iolX PE=1 SV=2_P40332	3D-structure;Complete proteome;Glycosidase;Hydrolase;NAD;Oxidoreductase;Reference proteome;Signal;	1.-.-.-;1.1.1.18;3.2.1.-;	;K00010;	UniRef50_B5F3F4	UniRef90_B5F3F4	UniRef100_B5F3F4	Unknown SUPERKINGDOM	Unknown KINGDOM	Unknown PHYLUM	Unknown CLASS	Unknown ORDER	Unknown FAMILY	Unknown GENUS	Unknown SPECIES	Unknown SUBSPECIES	0.000681796	0.000706215	0.000290529	0	0	0.0043758	0	0.000514139	0.00373308	0.000146972	0	0	0	0	0.000705219	0.000152462	0	0	0.00157207	0	8.3703e-05	0	0	0	0.000285633	0	0	0	0	0	0	0	0
Meta-Protein 349	BLAST_AMYM_BACLI Maltogenic alpha-amylase OS=Bacillus licheniformis GN=blmA PE=3 SV=1_Q04977	Calcium;Carbohydrate metabolism;Complete proteome;Direct protein sequencing;Disulfide bond;Glycosidase;Hydrolase;Metal-binding;Periplasm;Reference proteome;Signal;	3.2.1.1;	K01176;	UniRef50_P25718	UniRef90_P25718	UniRef100_P25718	Unknown SUPERKINGDOM	Unknown KINGDOM	Unknown PHYLUM	Unknown CLASS	Unknown ORDER	Unknown FAMILY	Unknown GENUS	Unknown SPECIES	Unknown SUBSPECIES	0.000681796	0	0	0	0	0	0	0.00102828	0	0.00411523	0	0.0029819	0	0	0	0.000304925	0.000847663	0	0	0.000569395	0.00192517	0	0	0.000626468	0	0.00141668	0.000147995	0.000353857	0.000617665	0	0.000618238	0.00171887	0
Meta-Protein 3185	HPT_HUMAN Haptoglobin OS=Homo sapiens GN=HP PE=1 SV=1	3D-structure;Acute phase;Alternative splicing;Antibiotic;Antimicrobial;Antioxidant;Complete proteome;Direct protein sequencing;Disease mutation;Disulfide bond;Glycoprotein;Hemoglobin-binding;Immunity;Polymorphism;Reference proteome;Repeat;Secreted;Serine protease homolog;Signal;Sushi;	;	;K14477;K16142;	UniRef50_P00738-2	EMPTY	UniRef100_P19006	Eukaryota	Metazoa	Chordata	Mammalia	Unknown ORDER	Unknown FAMILY	Unknown GENUS	Unknown SPECIES	Unknown SUBSPECIES	0	0	0	0	0.00192369	0	0	0	0	0	0	0	0	0	0	0	0	0	0	0	0	0	0	0	0	0.0150522	0	0	0	0	0	0	0
Meta-Protein 1657	BLAST_YVZB_BACSU Putative flagellin YvzB OS=Bacillus subtilis (strain 168) GN=yvzB PE=1 SV=1_O34366	3D-structure;Bacterial flagellum;Complete proteome;Direct protein sequencing;Phosphoprotein;Reference proteome;Secreted;	;	;K02406;	EMPTY	EMPTY	UniRef100_P80583	Bacteria	Unknown KINGDOM	Unknown PHYLUM	Unknown CLASS	Unknown ORDER	Unknown FAMILY	Unknown GENUS	Unknown SPECIES	Unknown SUBSPECIES	0	0	0	0	0	0	0	0	0	0	0.000197941	0	0	0.00369588	0	0	0	0	0	0	0	0.000268276	0	0	0	0	0	0	0	0	0	0	0
Meta-Protein 419	BLAST_FTN_BACF6 Bacterial non-heme ferritin OS=Bacteroides fragilis (strain 638R) GN=ftnA PE=2 SV=1_E1WS50	Complete proteome;Cytoplasm;Direct protein sequencing;Iron;Iron storage;Metal-binding;Oxidoreductase;Reference proteome;	1.16.3.2;	K02217;	EMPTY	EMPTY	EMPTY	Bacteria	Unknown KINGDOM	Unknown PHYLUM	Unknown CLASS	Unknown ORDER	Unknown FAMILY	Unknown GENUS	Unknown SPECIES	Unknown SUBSPECIES	0.00146099	0	0	0.000344353	0.000427487	0	0.00110132	0	0	0	0	0	0.00139254	0.00118796	0	0.00137216	0.00205861	0	0.00107562	0	0	0.000536553	0.0015921	0	0	0.00035417	0	0	0	0	0	0.000572956	0
Meta-Protein 1199	Unassigned	Cell wall;Complete proteome;Disulfide bond;Reference proteome;S-layer;Secreted;Signal;	;	;	UniRef50_Q9RRB6	UniRef90_Q9RRB6	UniRef100_Q9RRB6	Unknown SUPERKINGDOM	Unknown KINGDOM	Unknown PHYLUM	Unknown CLASS	Unknown ORDER	Unknown FAMILY	Unknown GENUS	Unknown SPECIES	Unknown SUBSPECIES	0	0	0.00290529	0	0	0	0	0	0.00139991	0.00470312	0	0	0	0	0.00235073	0	0.000121095	0	0	0	0	0	0	0	0	0	0	0	0	0	0	0	0
Meta-Protein 754	BLAST_SUSB_BACTN Glucan 1,4-alpha-glucosidase SusB OS=Bacteroides thetaiotaomicron (strain ATCC 29148 / DSM 2079 / NCTC 10582 / E50 / VPI-5482) GN=susB PE=1 SV=1_G8JZS4	3D-structure;Calcium;Carbohydrate metabolism;Complete proteome;Glycosidase;Hydrolase;Metal-binding;Periplasm;Polysaccharide degradation;Reference proteome;Signal;	3.2.1.22;3.2.1.3;	;K21574;	UniRef50_G8JZS4	UniRef90_G8JZS4	UniRef100_G8JZS4	Bacteria	Unknown KINGDOM	Unknown PHYLUM	Unknown CLASS	Unknown ORDER	Unknown FAMILY	Unknown GENUS	Unknown SPECIES	Unknown SUBSPECIES	0	0	0.000290529	0	0	0.0003861	0	0	0.00489967	0.000440917	0.000395883	0.000638978	0	0	0.000235073	0	0	0	0.000992884	0.000213523	0	0	0.00143289	0	0	0	0	0.00589762	0	0	0	0	0
Meta-Protein 658	Unassigned							Unknown SUPERKINGDOM	Unknown KINGDOM	Unknown PHYLUM	Unknown CLASS	Unknown ORDER	Unknown FAMILY	Unknown GENUS	Unknown SPECIES	Unknown SUBSPECIES	0	0.00121065	0.00145264	0	0	0.0015444	0	0	0	0.00514403	0	0.0057508	0	0	0	0	0	0	0.000330961	0	0	0	0	0	0.00314196	0	0	0	0	0	0	0	0
Meta-Protein 503	Unassigned							Unknown SUPERKINGDOM	Unknown KINGDOM	Unknown PHYLUM	Unknown CLASS	Unknown ORDER	Unknown FAMILY	Unknown GENUS	Unknown SPECIES	Unknown SUBSPECIES	9.73994e-05	0	0	0.000344353	0	0	0	0.00137104	0	0	0	0	0.001702	0.000263992	0	0	0.000363284	0.000244111	0.00140659	0.00170819	0	0.000670691	0.000796052	0	0	0	0	0	0	0.000785238	0	0.00210084	0
Meta-Protein 5374	TPIS_MYCPN Triosephosphate isomerase OS=Mycoplasma pneumoniae (strain ATCC 29342 / M129) GN=tpiA PE=3 SV=1	Complete proteome;Cytoplasm;Gluconeogenesis;Glycolysis;Isomerase;Pentose shunt;Reference proteome;	5.3.1.1;	K01803;	UniRef50_P78010	UniRef90_P78010	UniRef100_P78010	Bacteria	Unknown KINGDOM	Tenericutes	Mollicutes	Mycoplasmatales	Mycoplasmataceae	Mycoplasma	Mycoplasma pneumoniae	Mycoplasma pneumoniae M129	0.000584397	0	0	0.00137741	0.000427487	0	0.000825991	0.00017138	0	0	0.000791766	0	0.000928361	0.000527983	0	0.000609849	0.00133204	0.0010985	0.000744663	0.000498221	0	0	0.000477631	0.000313234	0	0.00106251	0.000739973	0.000589762	0.000617665	0.000981547	0.00108192	0.000381971	0
Meta-Protein 56	BLAST_RS19_HALOH 30S ribosomal protein S19 OS=Halothermothrix orenii (strain H 168 / OCM 544 / DSM 9562) GN=rpsS PE=3 SV=1_B8D0C8	3D-structure;Complete proteome;RNA-binding;Reference proteome;Ribonucleoprotein;Ribosomal protein;rRNA-binding;	;	;K02965;	UniRef50_P06508	UniRef90_C4ZBS3	UniRef100_C4ZBS3	Bacteria	Unknown KINGDOM	Unknown PHYLUM	Unknown CLASS	Unknown ORDER	Unknown FAMILY	Unknown GENUS	Unknown SPECIES	Unknown SUBSPECIES	0.000486997	0.000504439	0.00101685	0.000688705	0.00224431	0.0002574	0.000825991	0	0	0.000293945	0.000395883	0.000425985	0.000309454	0.000395987	0	0	0.000363284	0.000488222	0.00124111	0.00149466	0.000669624	0.000402414	0.000636841	0.000469851	0	0.00035417	0.000147995	0.000353857	0.000205888	0	0.000463679	0.000190985	0
Meta-Protein 1070	Unassigned	3D-structure;Cell membrane;Complete proteome;Direct protein sequencing;Lipoprotein;Membrane;Palmitate;Periplasm;Reference proteome;Signal;Sugar transport;Transport;	;	K10108;K15770;	UniRef50_O07009	UniRef90_O07009	UniRef100_O07009	Unknown SUPERKINGDOM	Unknown KINGDOM	Unknown PHYLUM	Unknown CLASS	Unknown ORDER	Unknown FAMILY	Unknown GENUS	Unknown SPECIES	Unknown SUBSPECIES	0	0.000302663	0	0.00137741	0.000213744	0	0.00137665	0	0	0.00440917	0	0.00319489	0	0	0	0	0	0	8.27404e-05	0.00241993	0.00234368	0	0	0	0	0.00035417	0.000147995	0.000353857	0.00308833	0	0	0	0.000222124
Meta-Protein 651	Unassigned							Unknown SUPERKINGDOM	Unknown KINGDOM	Unknown PHYLUM	Unknown CLASS	Unknown ORDER	Unknown FAMILY	Unknown GENUS	Unknown SPECIES	Unknown SUBSPECIES	0	0.00221953	0.000871586	0	0	0.0033462	0	0	0.00233318	0	0	0.00085197	0	0	0.00282087	0	0	0	0	0	0	0	0	0	0.00199943	0	0	0	0	0	0	0	0
Meta-Protein 1509	BLAST_SUSC_BACTN TonB-dependent receptor SusC OS=Bacteroides thetaiotaomicron (strain ATCC 29148 / DSM 2079 / NCTC 10582 / E50 / VPI-5482) GN=susC PE=1 SV=1_Q8A1G1	Carbohydrate metabolism;Cell outer membrane;Complete proteome;Membrane;Receptor;Reference proteome;Signal;TonB box;Transmembrane;Transmembrane beta strand;Transport;	;	K21573;	UniRef50_Q8A1G1	UniRef90_Q8A1G1	UniRef100_Q8A1G1	Bacteria	Unknown KINGDOM	Bacteroidetes	Bacteroidia	Bacteroidales	Bacteroidaceae	Bacteroides	Bacteroides thetaiotaomicron	Bacteroides thetaiotaomicron VPI-5482	0	0	0	0	0	0	0	0	0	0	0	0	0	0.000263992	0	0.00228693	0.000121095	0	0.00231673	0	0	0.000670691	0	0	0	0.0012396	0.000739973	0	0	0	0.00324575	0	0
Meta-Protein 427	BLAST_DHA_HALED Alanine dehydrogenase OS=Halomonas elongata (strain ATCC 33173 / DSM 2581 / NBRC 15536 / NCIMB 2198 / 1H9) GN=ald PE=1 SV=1_E1V931	Complete proteome;Cytoplasm;Direct protein sequencing;Magnesium;Metal-binding;NAD;Nucleotide-binding;Oxidoreductase;Reference proteome;Sporulation;	1.4.1.1;	;K00259;	UniRef50_Q08352	UniRef90_Q08352	UniRef100_Q08352	Unknown SUPERKINGDOM	Unknown KINGDOM	Unknown PHYLUM	Unknown CLASS	Unknown ORDER	Unknown FAMILY	Unknown GENUS	Unknown SPECIES	Unknown SUBSPECIES	0.000584397	0	0	0	0	0	0.00027533	0.00102828	0	0	0.000989707	0	0.00123782	0.00171595	0	0.000304925	0.00133204	0.00170878	0.000496442	0.00142349	0	0.000402414	0	0	0	0	0	0	0	0	0.00231839	0.00171887	0
Meta-Protein 1662	BLAST_SUSC_BACTN TonB-dependent receptor SusC OS=Bacteroides thetaiotaomicron (strain ATCC 29148 / DSM 2079 / NCTC 10582 / E50 / VPI-5482) GN=susC PE=1 SV=1_Q8A1G1	Carbohydrate metabolism;Cell outer membrane;Complete proteome;Membrane;Receptor;Reference proteome;Signal;TonB box;Transmembrane;Transmembrane beta strand;Transport;	;	K21573;	UniRef50_Q8A1G1	UniRef90_Q8A1G1	UniRef100_Q8A1G1	Bacteria	Unknown KINGDOM	Bacteroidetes	Bacteroidia	Bacteroidales	Bacteroidaceae	Bacteroides	Bacteroides thetaiotaomicron	Bacteroides thetaiotaomicron VPI-5482	0	0	0	0	0	0	0	0.00017138	0	0	0	0	0	0	0	0	0	0	0	0.00355872	0	0	0.00668683	0	0	0	0	0	0	0	0.0015456	0	0
Meta-Protein 204	BLAST_RL13_CUPNH 50S ribosomal protein L13 OS=Cupriavidus necator (strain ATCC 17699 / H16 / DSM 428 / Stanier 337) GN=rplM PE=3 SV=1_Q0KED9	Complete proteome;Reference proteome;Ribonucleoprotein;Ribosomal protein;	;	K02871;	UniRef50_P31781	UniRef90_B8IUE9	EMPTY	Bacteria	Unknown KINGDOM	Unknown PHYLUM	Unknown CLASS	Unknown ORDER	Unknown FAMILY	Unknown GENUS	Unknown SPECIES	Unknown SUBSPECIES	0.000389598	0	0	0	0.00117559	0	0.00027533	0.000856898	0	0	0.000395883	0	0.000773635	0.000659979	0	0.000914774	0.000484379	0.000854388	0.000496442	0.000284698	0	0.000268276	0.000477631	0.000939702	0	0.000708341	0.000887968	0	0	0.000588928	0.00108192	0.000763942	0
Meta-Protein 548	PFKA_DEIRA ATP-dependent 6-phosphofructokinase OS=Deinococcus radiodurans (strain ATCC 13939 / DSM 20539 / JCM 16871 / LMG 4051 / NBRC 15346 / NCIMB 9279 / R1 / VKM B-1422) GN=pfkA PE=3 SV=2	3D-structure;ATP-binding;Allosteric enzyme;Complete proteome;Cytoplasm;Direct protein sequencing;Glycolysis;Kinase;Magnesium;Metal-binding;Nucleotide-binding;Reference proteome;Transferase;	2.7.1.11;	;K00850;	UniRef50_P21777	EMPTY	EMPTY	Bacteria	Unknown KINGDOM	Unknown PHYLUM	Unknown CLASS	Unknown ORDER	Unknown FAMILY	Unknown GENUS	Unknown SPECIES	Unknown SUBSPECIES	9.73994e-05	0.00121065	0	0	0	0	0.00027533	0.00119966	0.000233318	0.000440917	0	0	0.000928361	0.00105597	0	0.000304925	0.00266408	0.00146466	0.000165481	0.000142349	0	0	0	0.000156617	0	0	0.00207193	0.000589762	0	0.000196309	0.0015456	0.000381971	0
Meta-Protein 912	BLAST_GUNF_CLOTH Endoglucanase F OS=Clostridium thermocellum (strain ATCC 27405 / DSM 1237 / NBRC 103400 / NCIMB 10682 / NRRL B-4536 / VPI 7372) GN=celF PE=3 SV=1_P26224	Calcium;Carbohydrate metabolism;Cellulose degradation;Complete proteome;Glycosidase;Hydrolase;Polysaccharide degradation;RNA-binding;Reference proteome;Ribonucleoprotein;Ribosomal protein;Signal;rRNA-binding;	;3.2.1.4;	K01179;K02982;	EMPTY	EMPTY	EMPTY	Bacteria	Unknown KINGDOM	Unknown PHYLUM	Unknown CLASS	Unknown ORDER	Unknown FAMILY	Unknown GENUS	Unknown SPECIES	Unknown SUBSPECIES	0	0.00100888	0	0.00206612	0	0	0.00137665	0	0	0	0	0	0	0.00356389	0	0	0	0	0	0	0	0.00241449	0	0.000313234	0	0	0	0	0	0.00274833	0	0	0
Meta-Protein 158	HVM23_MOUSE Ig heavy chain V region HPCG8 OS=Mus musculus PE=1 SV=1	3D-structure;Complete proteome;Direct protein sequencing;Hybridoma;Immunoglobulin V region;Immunoglobulin domain;Reference proteome;	;	;	EMPTY	EMPTY	UniRef100_P01793	Eukaryota	Metazoa	Chordata	Mammalia	Rodentia	Muridae	Mus	Mus musculus	Unknown SUBSPECIES	0.00107139	0.00171509	0	0	0.00192369	0.0014157	0	0	0	0.000881834	0	0.00127796	0.000618908	0.00105597	0.0025858	0	0	0.000732332	0.000248221	0	0	0.000402414	0.000318421	0	0.000285633	0.00159377	0	0	0.000617665	0	0	0	0.00155486
Meta-Protein 1103	Unassigned							Unknown SUPERKINGDOM	Unknown KINGDOM	Unknown PHYLUM	Unknown CLASS	Unknown ORDER	Unknown FAMILY	Unknown GENUS	Unknown SPECIES	Unknown SUBSPECIES	0	0.00191687	0.00174317	0	0	0	0.000825991	0	0	0.000440917	0	0	0.000773635	0	0	0.000304925	0.000242189	0	0.00148933	0.000284698	0	0	0	0.000313234	0	0	0	0	0	0	0	0	0
Meta-Protein 613	BLAST_ALF_TREPA Fructose-bisphosphate aldolase OS=Treponema pallidum (strain Nichols) GN=fba PE=3 SV=1_O83668	Complete proteome;Glycolysis;Lyase;Metal-binding;Reference proteome;Zinc;	4.1.2.13;	K01624;	UniRef50_O83668	UniRef90_O83668	UniRef100_O83668	Bacteria	Unknown KINGDOM	Spirochaetes	Spirochaetia	Spirochaetales	Spirochaetaceae	Treponema	Treponema pallidum subsp. pallidum str. Nichols	Treponema pallidum subsp. pallidum	0	0	0	0	0.000213744	0.0036036	0	0	0	0	0	0	0	0	0	0	0	0	0.00281317	0.000213523	0	0	0.000318421	0	0	0	0.00103596	0.00330267	0	0	0	0	0
Meta-Protein 414	Unassigned	3D-structure;Cell membrane;Complete proteome;Lipoprotein;Membrane;Palmitate;Reference proteome;Signal;Sugar transport;Transport;	;	K10439;	UniRef50_A0QYB5	UniRef90_A0QYB3	UniRef100_A0QYB3	Unknown SUPERKINGDOM	Unknown KINGDOM	Unknown PHYLUM	Unknown CLASS	Unknown ORDER	Unknown FAMILY	Unknown GENUS	Unknown SPECIES	Unknown SUBSPECIES	0.000194799	0.000201776	0.000435793	0	0	0.0030888	0.00110132	0	0	0.000293945	0.000395883	0	0	0	0.000235073	0	0.000242189	0	0.000330961	0.000569395	0.00150665	0	0.0015921	0	0.000571265	0	0.00384786	0.000825666	0.000411777	0	0.00139104	0	0
Meta-Protein 261	BLAST_MUTB_PORGI Methylmalonyl-CoA mutase large subunit OS=Porphyromonas gingivalis (strain ATCC BAA-308 / W83) GN=mutB PE=3 SV=1_Q59677	3D-structure;Acetylation;Cobalamin;Cobalt;Complete proteome;Direct protein sequencing;Disease mutation;Isomerase;Metal-binding;Mitochondrion;Phosphoprotein;Plasmid;Polymorphism;Reference proteome;Transit peptide;	5.4.99.2;	;K01847;	UniRef50_P22033	UniRef90_Q59677	UniRef100_Q59677	Unknown SUPERKINGDOM	Unknown KINGDOM	Unknown PHYLUM	Unknown CLASS	Unknown ORDER	Unknown FAMILY	Unknown GENUS	Unknown SPECIES	Unknown SUBSPECIES	0.000876595	0.000807103	0.000581058	0.000344353	0	0.0001287	0.00027533	0.000856898	0	0.000440917	0	0	0.000154727	0	0	0.00381156	0	0	8.27404e-05	0	0	0	0	0.00156617	0	0	0.00177594	0	0	0.000588928	0	0	0
Meta-Protein 358	BLAST_TPIS_LACP7 Triosephosphate isomerase OS=Lachnoclostridium phytofermentans (strain ATCC 700394 / DSM 18823 / ISDg) GN=tpiA PE=3 SV=1_A9KPF8	3D-structure;Complete proteome;Cytoplasm;Direct protein sequencing;Gluconeogenesis;Glycolysis;Isomerase;Pentose shunt;Reference proteome;	5.3.1.1;	;K01803;	UniRef50_Q93GB7	UniRef90_A9KPF8	UniRef100_A9KPF8	Bacteria	Unknown KINGDOM	Unknown PHYLUM	Unknown CLASS	Unknown ORDER	Unknown FAMILY	Unknown GENUS	Unknown SPECIES	Unknown SUBSPECIES	0.000973994	0.00141243	0.000145264	0	0.000106872	0.000514801	0.00027533	0.00017138	0.000233318	0.00102881	0	0.000425985	0	0.000263992	0.00141044	0.000304925	0.000242189	0.000244111	0.000579183	0.000711744	0.000418515	0.000670691	0	0.00140955	0	0.000177085	0.000147995	0	0.000823554	0	0	0	0.000888494
Meta-Protein 333	BLAST_PCCB_RHOS4 Propionyl-CoA carboxylase beta chain OS=Rhodobacter sphaeroides (strain ATCC 17023 / 2.4.1 / NCIB 8253 / DSM 158) GN=pccB PE=1 SV=1_Q3J4E3	ATP-binding;Complete proteome;Ligase;Lyase;Nucleotide-binding;Reference proteome;	6.4.1.3;	K01966;K19312;	UniRef50_P07633	EMPTY	EMPTY	Unknown SUPERKINGDOM	Unknown KINGDOM	Unknown PHYLUM	Unknown CLASS	Unknown ORDER	Unknown FAMILY	Unknown GENUS	Unknown SPECIES	Unknown SUBSPECIES	0.000389598	0	0	0	0	0	0	0.00017138	0	0	0	0	0.000618908	0.000263992	0	0.000457387	0.000968758	0.00170878	0.000827404	0.000427046	0	0.000268276	0.000318421	0.000469851	0	0	0.00177594	0	0	0.00137417	0.00185471	0.00229183	0
Meta-Protein 111	BLAST_ZA2G_HUMAN Zinc-alpha-2-glycoprotein OS=Homo sapiens GN=AZGP1 PE=1 SV=2_P25311	3D-structure;Complete proteome;Direct protein sequencing;Disulfide bond;Glycoprotein;Pyrrolidone carboxylic acid;Reference proteome;Secreted;Signal;	;	;	UniRef50_P25311	UniRef90_P25311	UniRef100_P25311	Eukaryota	Metazoa	Chordata	Mammalia	Primates	Hominidae	Homo	Homo sapiens	Unknown SUBSPECIES	0.00136359	0.000403551	0.000145264	0.00103306	0.000320616	0.000772201	0	0.00017138	0	0	0.000197941	0.00255591	0	0.000395987	0.000235073	0	0.000121095	0.000122055	0.000165481	0.000213523	0.000251109	0	0.00143289	0	0	0	0	0.000471809	0.000205888	0.000981547	0	0.00286478	0.000222124
Meta-Protein 1655	Unassigned	Calcium;Carbohydrate metabolism;Direct protein sequencing;Glycosidase;Hydrolase;Metal-binding;Repeat;Signal;	3.2.1.1;3.2.1.41;	;	UniRef50_P16950	UniRef90_P16950	UniRef100_P16950	Unknown SUPERKINGDOM	Unknown KINGDOM	Unknown PHYLUM	Unknown CLASS	Unknown ORDER	Unknown FAMILY	Unknown GENUS	Unknown SPECIES	Unknown SUBSPECIES	0	0	0	0	0	0	0.00027533	0	0	0.00367431	0	0.00319489	0	0	0	0	0.000242189	0	0	0.000142349	0.0028459	0	0	0	0	0.00177085	0	0	0	0	0.00015456	0.000381971	0
Meta-Protein 490	BLAST_ALIA_STRPN Oligopeptide-binding protein AliA OS=Streptococcus pneumoniae serotype 4 (strain ATCC BAA-334 / TIGR4) GN=aliA PE=3 SV=4_P35592	Cell membrane;Complete proteome;Lipoprotein;Membrane;Palmitate;Peptide transport;Protein transport;Reference proteome;Signal;Transport;	;	K02035;K15580;	UniRef50_P31306	UniRef90_P31306	UniRef100_P31306	Unknown SUPERKINGDOM	Unknown KINGDOM	Unknown PHYLUM	Unknown CLASS	Unknown ORDER	Unknown FAMILY	Unknown GENUS	Unknown SPECIES	Unknown SUBSPECIES	0.00155839	0	0.000290529	0	0	0	0	0.000342759	0	0	0	0.000212993	0	0	0.000705219	0	0.000484379	0	0.000165481	0.000569395	0.0027622	0.000402414	0	0	0	0	0	0.000589762	0	0	0	0	0.00177699
Meta-Protein 286	BLAST_DGAL_SALTY D-galactose-binding periplasmic protein OS=Salmonella typhimurium (strain LT2 / SGSC1412 / ATCC 700720) GN=mglB PE=1 SV=2_P23905	3D-structure;Calcium;Chemotaxis;Complete proteome;Direct protein sequencing;Metal-binding;Periplasm;Reference proteome;Signal;Sugar transport;Transport;	;	;K10540;	UniRef50_P23905	UniRef90_P23905	UniRef100_P23905	Unknown SUPERKINGDOM	Unknown KINGDOM	Unknown PHYLUM	Unknown CLASS	Unknown ORDER	Unknown FAMILY	Unknown GENUS	Unknown SPECIES	Unknown SUBSPECIES	0.000486997	0	0	0	0.000213744	0	0	0	0.000233318	0	0	0.00212993	0.000618908	0	0.000470146	0	0.00121095	0	0	7.11744e-05	0.00359923	0.000134138	0	0	0	0	0	0.000707714	0.000617665	0	0	0	0.00111062
Meta-Protein 210	BLAST_HV335_HUMAN Immunoglobulin heavy variable 3-30-5 OS=Homo sapiens GN=IGHV3-30-5 PE=3 SV=1_P0DP03	3D-structure;Adaptive immunity;Cell membrane;Complete proteome;Direct protein sequencing;Disulfide bond;Immunity;Immunoglobulin V region;Immunoglobulin domain;Membrane;Polymorphism;Pyrrolidone carboxylic acid;Reference proteome;Secreted;Signal;	;	;	UniRef50_P01764	EMPTY	EMPTY	Eukaryota	Metazoa	Chordata	Unknown CLASS	Unknown ORDER	Unknown FAMILY	Unknown GENUS	Unknown SPECIES	Unknown SUBSPECIES	0.000876595	0.00090799	0	0	0.000961847	0.0016731	0.000550661	0	0	0.000293945	0	0.00085197	0.000773635	0.00118796	0.00141044	0	0	0.000732332	8.27404e-05	0	0	0.00107311	0.00015921	0	0	0.00035417	0	0	0	0	0	0	0.00199911
Meta-Protein 1682	Unassigned							Unknown SUPERKINGDOM	Unknown KINGDOM	Unknown PHYLUM	Unknown CLASS	Unknown ORDER	Unknown FAMILY	Unknown GENUS	Unknown SPECIES	Unknown SUBSPECIES	0	0	0	0	0	0	0	0	0	0	0	0	0.000928361	0	0	0	0	0	0	0.00355872	0	0	0	0.000939702	0	0.000177085	0	0	0	0	0	0	0
Meta-Protein 1758	BLAST_MOP_DESGI Aldehyde oxidoreductase OS=Desulfovibrio gigas GN=mop PE=1 SV=1_Q46509	2Fe-2S;3D-structure;FAD;Flavoprotein;Iron;Iron-sulfur;Metal-binding;Molybdenum;NAD;Oxidoreductase;	1.2.99.7;	;	UniRef50_Q46509	UniRef90_Q46509	UniRef100_Q46509	Unknown SUPERKINGDOM	Unknown KINGDOM	Unknown PHYLUM	Unknown CLASS	Unknown ORDER	Unknown FAMILY	Unknown GENUS	Unknown SPECIES	Unknown SUBSPECIES	0	0	0	0	0	0	0	0	0	0	0	0	0	0	0	0	0	0	0	0	0	0.000134138	0	0	0	0	0	0	0	0	0	0	0
Meta-Protein 547	BLAST_RINO2_ORYSJ Inositol-3-phosphate synthase 1 OS=Oryza sativa subsp. japonica GN=RINO2 PE=2 SV=1_Q8S5N2	3D-structure;Alternative splicing;Complete proteome;Cytoplasm;Direct protein sequencing;Inositol biosynthesis;Isomerase;Lipid biosynthesis;Lipid metabolism;NAD;Nucleus;Phospholipid biosynthesis;Phospholipid metabolism;Phosphoprotein;Reference proteome;	5.5.1.4;	;K01858;	UniRef50_Q8S5N2	UniRef90_Q8S5N2	UniRef100_Q8S5N2	Unknown SUPERKINGDOM	Unknown KINGDOM	Unknown PHYLUM	Unknown CLASS	Unknown ORDER	Unknown FAMILY	Unknown GENUS	Unknown SPECIES	Unknown SUBSPECIES	0.000389598	0	0	0	0	0.0001287	0	0.00102828	0	0.000293945	0.000197941	0	0.000618908	0.000263992	0	0	0.00108985	0.000854388	0.00115837	0.000782918	0	0	0.000955262	0	0	0.00035417	0.000295989	0.00153338	0	0.000392619	0.000772798	0.000763942	0
Meta-Protein 1525	BLAST_SUSC_BACTN TonB-dependent receptor SusC OS=Bacteroides thetaiotaomicron (strain ATCC 29148 / DSM 2079 / NCTC 10582 / E50 / VPI-5482) GN=susC PE=1 SV=1_Q8A1G1	Carbohydrate metabolism;Cell outer membrane;Complete proteome;Membrane;Receptor;Reference proteome;Signal;TonB box;Transmembrane;Transmembrane beta strand;Transport;	;	K21573;	UniRef50_Q8A1G1	UniRef90_Q8A1G1	UniRef100_Q8A1G1	Unknown SUPERKINGDOM	Unknown KINGDOM	Unknown PHYLUM	Unknown CLASS	Unknown ORDER	Unknown FAMILY	Unknown GENUS	Unknown SPECIES	Unknown SUBSPECIES	0	0	0	0	0	0	0	0	0	0	0	0	0.0040229	0.00118796	0	0	0	0	0.000910144	0.00156584	0	0.000804829	0	0	0	0	0	0	0	0	0	0.00343774	0
Meta-Protein 7266	BLAST_MALE_PHOLU Maltose-binding periplasmic protein (Fragment) OS=Photorhabdus luminescens GN=malE PE=3 SV=1_P41130	3D-structure;Complete proteome;Direct protein sequencing;Periplasm;Reference proteome;Signal;Sugar transport;Transport;	;	K10108;	UniRef50_P06931	UniRef90_P0AEY0	UniRef100_P0AEY0	Bacteria	Unknown KINGDOM	Proteobacteria	Gammaproteobacteria	Enterobacteriales	Enterobacteriaceae	Escherichia	Escherichia coli	Unknown SUBSPECIES	0	0	0	0	0	0	0	0	0	0	0	0	0	0	0	0	0	0	0	0	0	0	0	0	0	0	0.00873169	0	0	0	0.00587326	0	0
Meta-Protein 1429	BLAST_PDXS_STRP7 Pyridoxal 5-phosphate synthase subunit PdxS OS=Streptococcus pneumoniae (strain 70585) GN=pdxS PE=3 SV=1_C1C863	3D-structure;Acetylation;Cell membrane;Complete proteome;Cytoplasm;Lyase;Membrane;Phosphoprotein;Pyridoxal phosphate;Reference proteome;Schiff base;Stress response;	;4.3.3.6;	;K06215;	UniRef50_Q8L940	UniRef90_Q8L940	UniRef100_Q39963	Unknown SUPERKINGDOM	Unknown KINGDOM	Unknown PHYLUM	Unknown CLASS	Unknown ORDER	Unknown FAMILY	Unknown GENUS	Unknown SPECIES	Unknown SUBSPECIES	0	0	0	0	0.000427487	0	0.000825991	0.000856898	0	0	0.000593824	0	0.000464181	0.00158395	0	0.000457387	0.000363284	0.0010985	0.000248221	0.00106762	0	0.000134138	0	0.0018794	0	0.000177085	0.000147995	0	0	0.000981547	0.00170015	0.00114591	0
Meta-Protein 83	BLAST_CBIK_SALTY Sirohydrochlorin cobaltochelatase OS=Salmonella typhimurium (strain LT2 / SGSC1412 / ATCC 700720) GN=cbiK PE=1 SV=1_Q05592	3D-structure;Cobalamin biosynthesis;Cobalt;Complete proteome;Direct protein sequencing;Lyase;Metal-binding;Porphyrin biosynthesis;Reference proteome;	4.99.1.3;	K02190;	UniRef50_Q05592	UniRef90_Q05592	UniRef100_Q05592	Bacteria	Unknown KINGDOM	Proteobacteria	Gammaproteobacteria	Enterobacteriales	Enterobacteriaceae	Salmonella	Salmonella enterica subsp. enterica serovar Typhimurium str. LT2	Salmonella enterica subsp. enterica	0.000973994	0	0	0	0	0	0	0.00257069	0	0	0	0	0	0.000131996	0	0.00259186	0	0	0	0	0	0	0.00127368	0.000469851	0	0	0	0.000235905	0	0.00353357	0.000618238	0.000381971	0
Meta-Protein 336	BLAST_CARB1_METJA Carbamoyl-phosphate synthase large chain, N-terminal section OS=Methanocaldococcus jannaschii (strain ATCC 43067 / DSM 2661 / JAL-1 / JCM 10045 / NBRC 100440) GN=carB1 PE=3 SV=2_Q58773	3D-structure;ATP-binding;Acetylation;Allosteric enzyme;Alternative splicing;Amino-acid biosynthesis;Arginine biosynthesis;Chloroplast;Complete proteome;Congenital disorder of glycosylation;Cytoplasm;Direct protein sequencing;Disease mutation;Epilepsy;Glutamine amidotransferase;Glycoprotein;Hydrolase;Isopeptide bond;Ligase;Magnesium;Manganese;Metal-binding;Mitochondrion;Multifunctional enzyme;Nucl…	2.1.3.2;3.5.2.3;6.3.4.16;6.3.5.5;	;K01948;K01955;K11540;K11541;	EMPTY	EMPTY	EMPTY	Unknown SUPERKINGDOM	Unknown KINGDOM	Unknown PHYLUM	Unknown CLASS	Unknown ORDER	Unknown FAMILY	Unknown GENUS	Unknown SPECIES	Unknown SUBSPECIES	9.73994e-05	0.000403551	0.000435793	0	0.000320616	0	0.000550661	0.00188518	0	0.000587889	0	0	0.000464181	0.000659979	0.000470146	0	0.000242189	0.00122055	8.27404e-05	0.000284698	0	0	0	0.000156617	0	0	0.00177594	0	0	0.00137417	0.00123648	0	0
Meta-Protein 1615	BLAST_ACDS_MEGEL Acyl-CoA dehydrogenase, short-chain specific OS=Megasphaera elsdenii PE=1 SV=1_Q06319	3D-structure;Complete proteome;Cytoplasm;FAD;Flavoprotein;NAD;Oxidoreductase;Reference proteome;Sporulation;	1.3.1.95;1.3.99.-;	K18244;K20143;	UniRef50_Q06319	UniRef90_P45857	UniRef100_P45857	Bacteria	Unknown KINGDOM	Firmicutes	Unknown CLASS	Unknown ORDER	Unknown FAMILY	Unknown GENUS	Unknown SPECIES	Unknown SUBSPECIES	0	0	0	0.00137741	0.00128246	0	0	0	0	0	0.000197941	0	0.00108309	0	0	0.00228693	0	0.0010985	0	0.00106762	0	0.00107311	0	0.00172279	0	0	0	0	0	0	0	0	0
Meta-Protein 72	BLAST_FLA_BACHD Flagellin OS=Bacillus halodurans (strain ATCC BAA-125 / DSM 18197 / FERM 7344 / JCM 9153 / C-125) GN=hag PE=1 SV=1_Q05203	Bacterial flagellum;Direct protein sequencing;Glycoprotein;Periplasm;Secreted;	;	;	EMPTY	EMPTY	EMPTY	Unknown SUPERKINGDOM	Unknown KINGDOM	Unknown PHYLUM	Unknown CLASS	Unknown ORDER	Unknown FAMILY	Unknown GENUS	Unknown SPECIES	Unknown SUBSPECIES	0.00301938	0	0	0.00137741	0	0	0.00027533	0.00102828	0	0	0.000791766	0	0.000928361	0.00092397	0.000470146	0.000152462	0.000121095	0	0.000248221	0	8.3703e-05	0.000536553	0.000318421	0.000313234	0	0	0	0	0	0	0.000309119	0	0
Meta-Protein 3143	BLAST_SUSC_BACTN TonB-dependent receptor SusC OS=Bacteroides thetaiotaomicron (strain ATCC 29148 / DSM 2079 / NCTC 10582 / E50 / VPI-5482) GN=susC PE=1 SV=1_Q8A1G1	Carbohydrate metabolism;Cell outer membrane;Complete proteome;Membrane;Receptor;Reference proteome;Signal;TonB box;Transmembrane;Transmembrane beta strand;Transport;	;	K21573;	UniRef50_Q8A1G1	UniRef90_Q8A1G1	UniRef100_Q8A1G1	Unknown SUPERKINGDOM	Unknown KINGDOM	Unknown PHYLUM	Unknown CLASS	Unknown ORDER	Unknown FAMILY	Unknown GENUS	Unknown SPECIES	Unknown SUBSPECIES	0	0	0	0	0	0	0	0	0	0	0	0	0	0	0.00164551	0	0	0	0	0	0	0	0	0	0	0	0	0	0	0	0	0	0
Meta-Protein 150	BLAST_YTFQ_ECOLI ABC transporter periplasmic-binding protein YtfQ OS=Escherichia coli (strain K12) GN=ytfQ PE=1 SV=1_P39325	3D-structure;Cell membrane;Complete proteome;Direct protein sequencing;Lipoprotein;Membrane;Palmitate;Periplasm;Reference proteome;Signal;Sugar transport;Transport;	;	K02058;	UniRef50_P39325	UniRef90_P39325	UniRef100_P39325	Bacteria	Unknown KINGDOM	Unknown PHYLUM	Unknown CLASS	Unknown ORDER	Unknown FAMILY	Unknown GENUS	Unknown SPECIES	Unknown SUBSPECIES	0.000292198	0.00141243	0	0	0.000320616	0.0002574	0	0	0.000466636	0	0	0.000425985	0	0	0.0025858	0	0	0	0.000910144	0.000498221	0.000251109	0	0	0	0	0	0.00458783	0	0.000411777	0	0.00170015	0	0.000444247
Meta-Protein 506	BLAST_MDH_BACTN Malate dehydrogenase OS=Bacteroides thetaiotaomicron (strain ATCC 29148 / DSM 2079 / NCTC 10582 / E50 / VPI-5482) GN=mdh PE=3 SV=1_Q8A0W0	Complete proteome;NAD;Oxidoreductase;Reference proteome;Tricarboxylic acid cycle;	1.1.1.37;	K00024;	UniRef50_Q5WEG2	UniRef90_Q8A0W0	UniRef100_A6L903	Bacteria	Unknown KINGDOM	Bacteroidetes	Bacteroidia	Bacteroidales	Unknown FAMILY	Unknown GENUS	Unknown SPECIES	Unknown SUBSPECIES	0.000389598	0	0	0	0.00128246	0.00514801	0	0	0	0	0	0	0	0	0	0	0	0	0.00297865	0.000213523	0	0	0.000636841	0	0	0	0.000147995	0.00294881	0	0	0	0	0
Meta-Protein 1931	Unassigned							Unknown SUPERKINGDOM	Unknown KINGDOM	Unknown PHYLUM	Unknown CLASS	Unknown ORDER	Unknown FAMILY	Unknown GENUS	Unknown SPECIES	Unknown SUBSPECIES	0	0	0	0	0	0	0	0	0	0	0	0	0	0	0	0	0	0	0	0	0	0.00979209	0	0	0	0	0	0	0	0	0	0	0
Meta-Protein 108	RS10_BACFN 30S ribosomal protein S10 OS=Bacteroides fragilis (strain ATCC 25285 / DSM 2151 / JCM 11019 / NCTC 9343) GN=rpsJ PE=3 SV=1	Complete proteome;Reference proteome;Ribonucleoprotein;Ribosomal protein;	;	K02946;	UniRef50_Q8A475	UniRef90_A6LEJ2	UniRef100_A6LEJ2	Bacteria	Unknown KINGDOM	Bacteroidetes	Unknown CLASS	Unknown ORDER	Unknown FAMILY	Unknown GENUS	Unknown SPECIES	Unknown SUBSPECIES	9.73994e-05	0.000201776	0.000290529	0	0	0	0.000550661	0.00119966	0	0	0.000197941	0	0.000309454	0.000791975	0.000235073	0.000304925	0.00108985	0.000854388	0.000165481	0	0	0.000536553	0	0.00140955	0	0	0.000591979	0.000589762	0.000205888	0.00137417	0.00108192	0	0
Meta-Protein 1294	VDAC1_RAT Voltage-dependent anion-selective channel protein 1 OS=Rattus norvegicus GN=Vdac1 PE=1 SV=4	3D-structure;Acetylation;Alternative splicing;Apoptosis;Cell membrane;Complete proteome;Direct protein sequencing;Host-virus interaction;Ion transport;Isopeptide bond;Membrane;Mitochondrion;Mitochondrion outer membrane;NAD;Nucleotide-binding;Phosphoprotein;Porin;Reference proteome;Transmembrane;Transmembrane beta strand;Transport;Ubl conjugation;	;	;K05862;K15040;K15041;	UniRef50_P21796	UniRef90_P45880	EMPTY	Eukaryota	Metazoa	Chordata	Unknown CLASS	Unknown ORDER	Unknown FAMILY	Unknown GENUS	Unknown SPECIES	Unknown SUBSPECIES	0	0	0.000145264	0.000688705	0.000213744	0	0	0	0	0.000440917	0	0.00234292	0.000154727	0.000395987	0	0.000762311	0.000968758	0.000976443	0	0	8.3703e-05	0.000536553	0	0	0	0	0	0.000707714	0.000411777	0	0	0.000190985	0
Meta-Protein 450	BLAST_PTAS_CLOAB Phosphate acetyltransferase OS=Clostridium acetobutylicum (strain ATCC 824 / DSM 792 / JCM 1419 / LMG 5710 / VKM B-1787) GN=pta PE=3 SV=2_P71103	Acyltransferase;Complete proteome;Cytoplasm;Reference proteome;Transferase;	2.3.1.8;	K00625;	UniRef50_P71103	UniRef90_Q59330	UniRef100_Q59330	Bacteria	Unknown KINGDOM	Firmicutes	Clostridia	Unknown ORDER	Unknown FAMILY	Unknown GENUS	Unknown SPECIES	Unknown SUBSPECIES	9.73994e-05	0	0	0	0	0	0	0.00119966	0	0	0	0	0.001702	0.00158395	0	0.000152462	0.0021797	0.00231905	0.000496442	0	0	0.000268276	0	0.000156617	0	0	0.00103596	0	0	0.000588928	0.000772798	0	0
Meta-Protein 1903	BLAST_OMP40_PORGI Outer membrane protein 40 OS=Porphyromonas gingivalis (strain ATCC BAA-308 / W83) GN=PG_0694 PE=1 SV=1_Q9S3R8	Cell outer membrane;Complete proteome;Direct protein sequencing;Disulfide bond;Membrane;Pyrrolidone carboxylic acid;Reference proteome;Signal;Transmembrane;Transmembrane beta strand;	;	;	UniRef50_Q9S3R8	UniRef90_Q9S3R8	UniRef100_Q9S3R8	Bacteria	Unknown KINGDOM	Bacteroidetes	Bacteroidia	Bacteroidales	Porphyromonadaceae	Porphyromonas	Porphyromonas gingivalis	Porphyromonas gingivalis W83	0	0	0	0	0	0	0.00110132	0	0	0	0	0	0.000928361	0.00145195	0	0.000152462	0.000968758	0.000366166	0	7.11744e-05	0	0.000134138	0	0.000313234	0	0	0	0	0	0.000785238	0	0.000381971	0
Meta-Protein 974	BLAST_BTUB_VIBPA Vitamin B12 transporter BtuB OS=Vibrio parahaemolyticus serotype O3:K6 (strain RIMD 2210633) GN=btuB PE=3 SV=1_Q87KN9	Carbohydrate metabolism;Cell outer membrane;Complete proteome;Ion transport;Membrane;Porin;Receptor;Reference proteome;Signal;TonB box;Transmembrane;Transmembrane beta strand;Transport;	;	K16092;K21573;	UniRef50_Q8A1G1	UniRef90_Q8A1G1	UniRef100_Q8A1G1	Unknown SUPERKINGDOM	Unknown KINGDOM	Unknown PHYLUM	Unknown CLASS	Unknown ORDER	Unknown FAMILY	Unknown GENUS	Unknown SPECIES	Unknown SUBSPECIES	0	0.000807103	0.000290529	0	0	0	0	0	0	0	0	0.0029819	0	0	0.000470146	0	0	0	0	0	0	0	0	0	0.00771208	0	0	0	0	0	0	0	0
Meta-Protein 181	Unassigned	Cell membrane;Lipoprotein;Membrane;Palmitate;Signal;	;	;	UniRef50_Q53684	UniRef90_Q53684	UniRef100_Q53684	Unknown SUPERKINGDOM	Unknown KINGDOM	Unknown PHYLUM	Unknown CLASS	Unknown ORDER	Unknown FAMILY	Unknown GENUS	Unknown SPECIES	Unknown SUBSPECIES	0.000486997	0.000403551	0.000581058	0	0.000427487	0	0	0	0.000699953	0.000734862	0	0.000212993	0	0	0	0	0.000121095	0	0.000165481	0	0.000920733	0.000670691	0.000318421	0	0.000285633	0.000177085	0	0.000117952	0.000617665	0	0	0.00362872	0.000666371
Meta-Protein 530	Unassigned							Unknown SUPERKINGDOM	Unknown KINGDOM	Unknown PHYLUM	Unknown CLASS	Unknown ORDER	Unknown FAMILY	Unknown GENUS	Unknown SPECIES	Unknown SUBSPECIES	0.000389598	0	0	0	0.00117559	0	0	0.00017138	0	0	0	0	0.000464181	0.000527983	0	0.000762311	0.000484379	0	0.000992884	0.000427046	0	0.00120724	0	0	0	0.00035417	0.000887968	0.000235905	0	0.00137417	0.00108192	0.00210084	0
Meta-Protein 209	LOX1_SOYBN Seed linoleate 13S-lipoxygenase-1 OS=Glycine max GN=LOX1.1 PE=1 SV=2	3D-structure;Chloroplast;Complete proteome;Cytoplasm;Dioxygenase;Direct protein sequencing;Fatty acid biosynthesis;Fatty acid metabolism;Iron;Lipid biosynthesis;Lipid metabolism;Metal-binding;Oxidoreductase;Oxylipin biosynthesis;Plastid;Reference proteome;Thylakoid;Transit peptide;	1.13.11.12;1.13.11.58;	;K00454;K15718;	UniRef50_Q9LUW0	EMPTY	EMPTY	Eukaryota	Viridiplantae	Streptophyta	Unknown CLASS	Unknown ORDER	Unknown FAMILY	Unknown GENUS	Unknown SPECIES	Unknown SUBSPECIES	0.00535697	0.00302663	0	0	0	0	0	0	0	0	0.000197941	0	0.00711744	0	0.000235073	0	0	0	0	0	0	0	0	0.000939702	0	0	0	0	0	0	0	0	0
Meta-Protein 2194	Unassigned							Unknown SUPERKINGDOM	Unknown KINGDOM	Unknown PHYLUM	Unknown CLASS	Unknown ORDER	Unknown FAMILY	Unknown GENUS	Unknown SPECIES	Unknown SUBSPECIES	0	0	0	0	0	0	0	0	0	0	0	0	0	0	0	0	0	0	0	0	0	0	0	0	0	0.00708341	0.00147995	0.00542581	0	0	0	0	0
Meta-Protein 318	BLAST_NUOCD_BACV8 NADH-quinone oxidoreductase subunit C/D OS=Bacteroides vulgatus (strain ATCC 8482 / DSM 1447 / JCM 5826 / NBRC 14291 / NCTC 11154) GN=nuoC PE=3 SV=1_A6L169	Cell inner membrane;Cell membrane;Complete proteome;Membrane;Multifunctional enzyme;NAD;Oxidoreductase;Quinone;Reference proteome;Transport;	1.6.5.11;	K13378;	UniRef50_Q5LH50	UniRef90_A6L169	UniRef100_A6L169	Bacteria	Unknown KINGDOM	Bacteroidetes	Bacteroidia	Bacteroidales	Bacteroidaceae	Bacteroides	Unknown SPECIES	Unknown SUBSPECIES	0.000194799	0	0	0	0	0	0.000550661	0.00188518	0	0	0	0	0.001702	0.00092397	0	0.000304925	0.000968758	0.00122055	8.27404e-05	0.000284698	0	0.000134138	0	0.000469851	0	0	0.00147995	0	0	0.00117786	0.000618238	0.000190985	0
Meta-Protein 118	Unassigned							Unknown SUPERKINGDOM	Unknown KINGDOM	Unknown PHYLUM	Unknown CLASS	Unknown ORDER	Unknown FAMILY	Unknown GENUS	Unknown SPECIES	Unknown SUBSPECIES	0.00116879	0	0	0	0	0	0	0	0	0	0	0	0	0	0	0	0.00387503	0	0	0	0.00895622	0	0	0	0	0	0	0.000589762	0	0	0	0	0
Meta-Protein 2273	BLAST_Y1039_PYRHO Uncharacterized ABC transporter extracellular-binding protein PH1039 OS=Pyrococcus horikoshii (strain ATCC 700860 / DSM 12428 / JCM 9974 / NBRC 100139 / OT-3) GN=PH1039 PE=3 SV=1_O58758	Cell membrane;Complete proteome;Lipoprotein;Membrane;Palmitate;Reference proteome;Signal;Sugar transport;Transport;	;	K10117;	UniRef50_Q00749	UniRef90_Q00749	UniRef100_Q00749	Unknown SUPERKINGDOM	Unknown KINGDOM	Unknown PHYLUM	Unknown CLASS	Unknown ORDER	Unknown FAMILY	Unknown GENUS	Unknown SPECIES	Unknown SUBSPECIES	0	0	0	0	0.000106872	0	0	0	0.00163322	0	0	0.000212993	0	0.000263992	0.00117536	0	0	0.000122055	0	7.11744e-05	0	0	0	0.000469851	0	0.00159377	0	0.00106157	0	0	0	0.00362872	0.00177699
Meta-Protein 192	BLAST_ARAD_BACHD L-ribulose-5-phosphate 4-epimerase OS=Bacillus halodurans (strain ATCC BAA-125 / DSM 18197 / FERM 7344 / JCM 9153 / C-125) GN=araD PE=3 SV=1_Q9KBQ4	Arabinose catabolism;Carbohydrate metabolism;Complete proteome;Isomerase;Metal-binding;Reference proteome;Zinc;	5.1.3.4;	;K01786;K03077;	UniRef50_P08203	UniRef90_Q9KBQ4	UniRef100_Q9KBQ4	Bacteria	Unknown KINGDOM	Unknown PHYLUM	Unknown CLASS	Unknown ORDER	Unknown FAMILY	Unknown GENUS	Unknown SPECIES	Unknown SUBSPECIES	0.000486997	0	0	0	0	0	0.000825991	0.000856898	0	0	0.000593824	0	0.000154727	0.00118796	0	0	0.00205861	0.000488222	0.000496442	0.000569395	0	0.000134138	0.00111447	0.000469851	0	0	0.000295989	0	0.000617665	0.00157048	0.00139104	0.00152788	0.000222124
Meta-Protein 369	TNNC2_MELGA Troponin C, skeletal muscle OS=Meleagris gallopavo GN=TNNC2 PE=1 SV=2	3D-structure;Calcium;Complete proteome;Direct protein sequencing;Metal-binding;Muscle protein;Reference proteome;Repeat;	;	;K12042;	UniRef50_P02588	UniRef90_P02588	EMPTY	Eukaryota	Metazoa	Chordata	Aves	Galliformes	Phasianidae	Unknown GENUS	Unknown SPECIES	Unknown SUBSPECIES	0.00175319	0	0	0	0.00106872	0	0	0	0	0	0.000395883	0.00085197	0	0.00277191	0	0	0	0	0.000661923	0	0	0.000268276	0	0	0.00114253	0.000708341	0	0.000825666	0	0.0021594	0	0	0
Meta-Protein 46	BLAST_G1093_BACV8 Glycosyl hydrolase family 109 protein 3 OS=Bacteroides vulgatus (strain ATCC 8482 / DSM 1447 / JCM 5826 / NBRC 14291 / NCTC 11154) GN=BVU_0950 PE=3 SV=1_A6KYY1	Cell membrane;Complete proteome;Glycosidase;Hydrolase;Lipoprotein;Membrane;NAD;Palmitate;Reference proteome;Signal;	3.2.1.-;	;	UniRef50_Q5LGZ0	EMPTY	EMPTY	Bacteria	Unknown KINGDOM	Bacteroidetes	Bacteroidia	Bacteroidales	Unknown FAMILY	Unknown GENUS	Unknown SPECIES	Unknown SUBSPECIES	0.000486997	0	0	0	0.000320616	0.0001287	0.00165198	0	0	0.000293945	0	0	0.000309454	0	0	0.000152462	0.000363284	0	0	0	0	0.000268276	0.000955262	0.00140955	0	0.000177085	0	0.0027129	0	0	0	0.0026738	0.00155486
Meta-Protein 1619	GLYG3_SOYBN Glycinin G3 OS=Glycine max GN=GY3 PE=3 SV=1	3D-structure;Complete proteome;Disulfide bond;Reference proteome;Seed storage protein;Signal;Storage protein;	;	;	EMPTY	EMPTY	EMPTY	Eukaryota	Viridiplantae	Streptophyta	Unknown CLASS	Fabales	Fabaceae	Unknown GENUS	Unknown SPECIES	Unknown SUBSPECIES	0	0	0	0.000344353	0.00138933	0	0	0.00377035	0	0	0	0.00085197	0.00680798	0	0.00470146	0	0	0	0	0	0	0.000804829	0	0	0	0	0	0	0	0	0	0	0
Meta-Protein 446	BLAST_ETFA_CLOAB Electron transfer flavoprotein subunit alpha OS=Clostridium acetobutylicum (strain ATCC 824 / DSM 792 / JCM 1419 / LMG 5710 / VKM B-1787) GN=etfA PE=3 SV=2_P52039	4Fe-4S;Complete proteome;Cytoplasm;Electron transport;FAD;Flavoprotein;Iron;Iron-sulfur;Metal-binding;NAD;Oxidoreductase;Reference proteome;Transport;	;1.3.1.108;	;K03522;	EMPTY	EMPTY	EMPTY	Bacteria	Unknown KINGDOM	Firmicutes	Clostridia	Clostridiales	Unknown FAMILY	Unknown GENUS	Unknown SPECIES	Unknown SUBSPECIES	0.000389598	0.000807103	0	0.000688705	0	0	0.00137665	0	0	0.000587889	0.000197941	0.00085197	0	0	0	0	0.000242189	0.000244111	0.000248221	0.000782918	0.000502218	0.000134138	0	0.00313234	0	0.000708341	0	0.000235905	0.00102944	0	0	0	0
Meta-Protein 14	BLAST_EFTU_YEAST Elongation factor Tu, mitochondrial OS=Saccharomyces cerevisiae (strain ATCC 204508 / S288c) GN=TUF1 PE=1 SV=1_P02992	3D-structure;Acetylation;Antibiotic resistance;Cell inner membrane;Cell membrane;Complete proteome;Cytoplasm;Direct protein sequencing;Elongation factor;GTP-binding;Membrane;Methylation;Mitochondrion;Nucleotide-binding;Phosphoprotein;Protein biosynthesis;RNA-binding;Reference proteome;	;	;K02358;	UniRef50_Q5SHN6	UniRef90_A3DJ00	UniRef100_A3DJ00	Unknown SUPERKINGDOM	Unknown KINGDOM	Unknown PHYLUM	Unknown CLASS	Unknown ORDER	Unknown FAMILY	Unknown GENUS	Unknown SPECIES	Unknown SUBSPECIES	0.00116879	0.00181598	0	0	0.000106872	0	0	0	0.000466636	0.00308642	0	0	0.000309454	0	0.000235073	0.000457387	0.000121095	0	0.00140659	0	0.00117184	0.00120724	0	0	0	0	0	0	0	0	0	0	0
Meta-Protein 762	BLAST_SCPA_ECOLI Methylmalonyl-CoA mutase OS=Escherichia coli (strain K12) GN=scpA PE=1 SV=2_P27253	3D-structure;Cobalamin;Cobalt;Complete proteome;Direct protein sequencing;Isomerase;Metal-binding;Plasmid;Reference proteome;	5.4.99.-;5.4.99.2;	;K01847;K01849;	UniRef50_P22033	UniRef90_P27253	UniRef100_P27253	Bacteria	Unknown KINGDOM	Unknown PHYLUM	Unknown CLASS	Unknown ORDER	Unknown FAMILY	Unknown GENUS	Unknown SPECIES	Unknown SUBSPECIES	0	0.00090799	0	0.00137741	0.000641231	0.0003861	0.000825991	0	0	0	0.00118765	0	0.000618908	0	0	0	0.000605473	0.00122055	0.000827404	0.000640569	0.000753327	0	0	0	0	0	0.00133195	0.000471809	0	0	0.00108192	0	0
Meta-Protein 653	RL18_BACV8 50S ribosomal protein L18 OS=Bacteroides vulgatus (strain ATCC 8482 / DSM 1447 / JCM 5826 / NBRC 14291 / NCTC 11154) GN=rplR PE=3 SV=1	Complete proteome;RNA-binding;Reference proteome;Ribonucleoprotein;Ribosomal protein;rRNA-binding;	;	K02881;	UniRef50_Q72I20	UniRef90_Q8A492	UniRef100_A6KYH9	Bacteria	Unknown KINGDOM	Bacteroidetes	Bacteroidia	Bacteroidales	Bacteroidaceae	Bacteroides	Unknown SPECIES	Unknown SUBSPECIES	0	0.00100888	0.00116212	0	0	0.000514801	0	0	0.000933271	0.00279248	0	0.00212993	0	0	0.000470146	0	0	0.000244111	0	0	0.000502218	0	0	0	0.00228506	0	0	0.00165133	0	0	0	0	0.00133274
Meta-Protein 1929	Unassigned							Unknown SUPERKINGDOM	Unknown KINGDOM	Unknown PHYLUM	Unknown CLASS	Unknown ORDER	Unknown FAMILY	Unknown GENUS	Unknown SPECIES	Unknown SUBSPECIES	0	0	0	0	0.00224431	0	0	0	0	0	0	0	0	0	0	0.00503125	0	0	0	0	0	0.000804829	0	0	0	0	0.000147995	0	0	0	0	0	0
Meta-Protein 1831	BLAST_RL27_CYTH3 50S ribosomal protein L27 OS=Cytophaga hutchinsonii (strain ATCC 33406 / NCIMB 9469) GN=rpmA PE=3 SV=1_Q11XX3	Complete proteome;Reference proteome;Ribonucleoprotein;Ribosomal protein;	;	K02899;	UniRef50_Q9RY65	UniRef90_Q11XX3	UniRef100_Q11XX3	Bacteria	Unknown KINGDOM	Bacteroidetes	Cytophagia	Cytophagales	Cytophagaceae	Cytophaga	Cytophaga hutchinsonii	Cytophaga hutchinsonii ATCC 33406	0	0	0	0	0.000641231	0	0.000550661	0.00137104	0	0	0	0	0.000773635	0.000527983	0	0	0.000726568	0.00122055	0.000330961	0.000427046	0	0	0.000318421	0	0	0	0.000295989	0	0	0.000392619	0.00293663	0.000572956	0
Meta-Protein 5274	SPZ4_HORVU Serpin-Z4 OS=Hordeum vulgare GN=PAZ1 PE=1 SV=2	Direct protein sequencing;Plant defense;Protease inhibitor;Seed storage protein;Serine protease inhibitor;Storage protein;	;	;	UniRef50_P06293	UniRef90_P06293	UniRef100_P06293	Eukaryota	Viridiplantae	Streptophyta	Liliopsida	Poales	Poaceae	Hordeum	Hordeum vulgare	Unknown SUBSPECIES	0.00204539	0.000706215	0	0	0	0	0	0.000514139	0	0	0	0	0	0	0	0	0	0	0.0034751	0	0	0	0	0.000939702	0	0	0.00103596	0.000117952	0.00226477	0	0	0.000190985	0
Meta-Protein 3184	BLAST_A2MG_HUMAN Alpha-2-macroglobulin OS=Homo sapiens GN=A2M PE=1 SV=3_P01023	3D-structure;Acute phase;Alternative splicing;Bait region;Complete proteome;Direct protein sequencing;Disulfide bond;Glycoprotein;Isopeptide bond;Polymorphism;Pregnancy;Protease inhibitor;Reference proteome;Secreted;Serine protease inhibitor;Signal;Thioester bond;	;	;K03910;	UniRef50_P01023	UniRef90_P06238	UniRef100_Q6GQT1	Eukaryota	Metazoa	Chordata	Unknown CLASS	Unknown ORDER	Unknown FAMILY	Unknown GENUS	Unknown SPECIES	Unknown SUBSPECIES	0	0	0	0	0.000213744	0	0	0	0	0	0	0	0	0	0	0	0	0	0	0	0	0	0	0	0	0.0138126	0	0	0	0	0	0	0
Meta-Protein 1962	Unassigned							Unknown SUPERKINGDOM	Unknown KINGDOM	Unknown PHYLUM	Unknown CLASS	Unknown ORDER	Unknown FAMILY	Unknown GENUS	Unknown SPECIES	Unknown SUBSPECIES	0	0	0	0	0.00203057	0	0	0.00239931	0	0	0.00118765	0	0	0	0	0	0.000726568	0.000976443	0	0	0	0.000268276	0.00015921	0	0	0	0.000591979	0	0.000617665	0.000785238	0	0	0
Meta-Protein 2954	BLAST_IRPA_SYNE7 Iron-regulated protein A OS=Synechococcus elongatus (strain PCC 7942) GN=irpA PE=2 SV=1_P12608	Cell inner membrane;Cell membrane;Complete proteome;Iron;Membrane;Reference proteome;Signal;Transmembrane;	;	;	UniRef50_P12608	UniRef90_P12608	UniRef100_P12608	Unknown SUPERKINGDOM	Unknown KINGDOM	Unknown PHYLUM	Unknown CLASS	Unknown ORDER	Unknown FAMILY	Unknown GENUS	Unknown SPECIES	Unknown SUBSPECIES	0	0	0	0	0	0	0	0	0	0	0	0	0	0.00329989	0	0	0	0	0.000827404	0.000284698	0	0.00107311	0	0.00234926	0	0.00159377	0	0	0	0	0.000309119	0	0
Meta-Protein 272	BLAST_ARAA2_BACLD L-arabinose isomerase 2 OS=Bacillus licheniformis (strain ATCC 14580 / DSM 13 / JCM 2505 / NBRC 12200 / NCIMB 9375 / NRRL NRS-1264 / Gibson 46) GN=araA2 PE=3 SV=1_Q65J10	3D-structure;Arabinose catabolism;Carbohydrate metabolism;Complete proteome;Isomerase;Manganese;Metal-binding;Reference proteome;	5.3.1.4;	;K01804;	UniRef50_Q9S467	UniRef90_Q65J10	UniRef100_Q65J10	Bacteria	Unknown KINGDOM	Firmicutes	Unknown CLASS	Unknown ORDER	Unknown FAMILY	Unknown GENUS	Unknown SPECIES	Unknown SUBSPECIES	0.000486997	0.000201776	0	0.000344353	0.000427487	0.0001287	0.00027533	0.000514139	0	0.000293945	0.000593824	0.000212993	0.000309454	0.000395987	0.000705219	0.000304925	0.000484379	0.000610277	0.000248221	0.000213523	0	0.000268276	0.000636841	0.000783085	0.000856898	0.00035417	0.000443984	0.000353857	0	0.000392619	0.000772798	0.00114591	0.000222124
Meta-Protein 562	BLAST_ISPG_CALS4 4-hydroxy-3-methylbut-2-en-1-yl diphosphate synthase (flavodoxin) OS=Caldanaerobacter subterraneus subsp. tengcongensis (strain DSM 15242 / JCM 11007 / NBRC 100824 / MB4) GN=ispG PE=3 SV=1_Q8RA30	4Fe-4S;Complete proteome;Iron;Iron-sulfur;Isoprene biosynthesis;Metal-binding;Oxidoreductase;Reference proteome;	1.17.7.3;	K03526;	EMPTY	EMPTY	EMPTY	Bacteria	Unknown KINGDOM	Firmicutes	Clostridia	Unknown ORDER	Unknown FAMILY	Unknown GENUS	Unknown SPECIES	Unknown SUBSPECIES	0.000292198	0	0	0.000344353	0.000213744	0	0.00110132	0.00119966	0	0	0.000593824	0	0.000928361	0.000791975	0	0.000457387	0.000847663	0	8.27404e-05	0	0	0.000536553	0	0.000469851	0	0.00035417	0.000739973	0.000471809	0	0.000588928	0.000772798	0.000572956	0
Meta-Protein 234	Unassigned							Unknown SUPERKINGDOM	Unknown KINGDOM	Unknown PHYLUM	Unknown CLASS	Unknown ORDER	Unknown FAMILY	Unknown GENUS	Unknown SPECIES	Unknown SUBSPECIES	0.00126619	0	0	0.00378788	0	0	0	0	0	0	0	0	0	0.00197994	0.00117536	0	0	0	0	0	0	0.000536553	0	0	0	0	0.000147995	0	0	0	0	0	0
Meta-Protein 5261	BLAST_ACP_BACV8 Acyl carrier protein OS=Bacteroides vulgatus (strain ATCC 8482 / DSM 1447 / JCM 5826 / NBRC 14291 / NCTC 11154) GN=acpP PE=3 SV=1_A6KZ78	Complete proteome;Cytoplasm;Fatty acid biosynthesis;Fatty acid metabolism;Lipid biosynthesis;Lipid metabolism;Phosphopantetheine;Phosphoprotein;Reference proteome;	;	K02078;	EMPTY	EMPTY	EMPTY	Bacteria	Unknown KINGDOM	Bacteroidetes	Bacteroidia	Bacteroidales	Bacteroidaceae	Bacteroides	Unknown SPECIES	Unknown SUBSPECIES	0.000973994	0	0	0.00172176	0	0	0.00110132	0.00102828	0	0	0.000395883	0	0.00108309	0.00118796	0	0	0.000847663	0	0	0	0	0.000268276	0	0	0	0.00035417	0.00133195	0	0	0	0.00139104	0.000954927	0
Meta-Protein 1508	BLAST_MUTX_BACPE Methylmalonyl-CoA mutase homolog OS=Bacillus pseudofirmus (strain OF4) PE=4 SV=1_P26947	;Cobalamin;Cobalt;Complete proteome;Isomerase;Metal-binding;Mitochondrion;Reference proteome;Transit peptide;	;5.4.99.2;	;K01847;	EMPTY	EMPTY	EMPTY	Unknown SUPERKINGDOM	Unknown KINGDOM	Unknown PHYLUM	Unknown CLASS	Unknown ORDER	Unknown FAMILY	Unknown GENUS	Unknown SPECIES	Unknown SUBSPECIES	0	0	0	0.00103306	0	0	0.000550661	0	0	0	0.000791766	0	0.0023209	0	0	0	0	0.000122055	0.000496442	0.000569395	0	0.000402414	0	0	0	0	0.00399586	0.000235905	0	0	0.000927357	0	0
Meta-Protein 486	BLAST_RPIB_MYCPN Probable ribose-5-phosphate isomerase B OS=Mycoplasma pneumoniae (strain ATCC 29342 / M129) GN=rpiB PE=3 SV=1_P53527	Carbohydrate metabolism;Complete proteome;Isomerase;Reference proteome;	5.3.1.6;	K01808;	UniRef50_P47636	UniRef90_P53527	UniRef100_P53527	Bacteria	Unknown KINGDOM	Tenericutes	Mollicutes	Mycoplasmatales	Mycoplasmataceae	Mycoplasma	Mycoplasma pneumoniae	Mycoplasma pneumoniae M129	0.000194799	0	0	0.00241047	0	0	0	0.00137104	0	0	0.000593824	0	0.000773635	0.000659979	0	0	0.00133204	0.00122055	0.000496442	0	0	0	0.00111447	0	0	0.000531256	0.000443984	0	0	0.00117786	0.000772798	0	0
Meta-Protein 402	BLAST_PGK_BACTN Phosphoglycerate kinase OS=Bacteroides thetaiotaomicron (strain ATCC 29148 / DSM 2079 / NCTC 10582 / E50 / VPI-5482) GN=pgk PE=3 SV=1_Q8A753	ATP-binding;Complete proteome;Cytoplasm;Glycolysis;Kinase;Nucleotide-binding;Reference proteome;Transferase;	2.7.2.3;	K00927;	UniRef50_Q8A753	UniRef90_Q8A753	UniRef100_Q8A753	Bacteria	Unknown KINGDOM	Bacteroidetes	Bacteroidia	Bacteroidales	Unknown FAMILY	Unknown GENUS	Unknown SPECIES	Unknown SUBSPECIES	0.000389598	0.00353107	0	0	0	0	0	0.000342759	0.000699953	0	0	0	0	0	0.0025858	0	0	0	0.000910144	0	0.00167406	0	0	0	0.000571265	0	0	0	0	0	0	0	0
Meta-Protein 1756	BLAST_PRO7_ORYSI Prolamin PPROL 14E OS=Oryza sativa subsp. indica PE=3 SV=1_P0C5E5	Complete proteome;Pyrrolidone carboxylic acid;Reference proteome;Seed storage protein;Signal;Storage protein;Vacuole;	;	;	UniRef50_P0C5E5	EMPTY	EMPTY	Eukaryota	Viridiplantae	Streptophyta	Liliopsida	Poales	Poaceae	Oryza	Oryza sativa	Unknown SUBSPECIES	0	0	0	0	0	0	0	0	0.0109659	0	0.00633413	0	0	0	0.000235073	0	0	0	0	0	0	0	0	0	0	0	0	0	0	0	0	0	0
Meta-Protein 169	BLAST_NGAL_HUMAN Neutrophil gelatinase-associated lipocalin OS=Homo sapiens GN=LCN2 PE=1 SV=2_P80188	3D-structure;Alternative splicing;Apoptosis;Complete proteome;Direct protein sequencing;Disulfide bond;Glycoprotein;Immunity;Innate immunity;Ion transport;Iron;Iron transport;Pyrrolidone carboxylic acid;Reference proteome;Secreted;Signal;Transport;	;	K21129;	UniRef50_P80188	UniRef90_P80188	UniRef100_P80188	Eukaryota	Metazoa	Chordata	Mammalia	Primates	Hominidae	Homo	Homo sapiens	Unknown SUBSPECIES	0.000779195	0.000201776	0.000290529	0	0.000854975	0.000643501	0.000825991	0.000514139	0.00163322	0.000587889	0	0.000638978	0.000309454	0.000395987	0.000470146	0	0	0.000244111	0.000165481	0.000640569	0.000669624	0	0.00143289	0	0	0.00159377	0.000147995	0.000471809	0	0.000196309	0	0	0.000888494
Meta-Protein 1064	Unassigned							Unknown SUPERKINGDOM	Unknown KINGDOM	Unknown PHYLUM	Unknown CLASS	Unknown ORDER	Unknown FAMILY	Unknown GENUS	Unknown SPECIES	Unknown SUBSPECIES	0	0.000403551	0.000145264	0	0.000427487	0	0.000550661	0	0	0.000734862	0	0.000425985	0.000309454	0	0	0.000457387	0.000484379	0.000244111	0	0.000284698	0.000753327	0.000536553	0	0.000626468	0.000285633	0.000708341	0.000591979	0.000707714	0.000823554	0.000588928	0.00015456	0.000572956	0
Meta-Protein 3103	Unassigned							Unknown SUPERKINGDOM	Unknown KINGDOM	Unknown PHYLUM	Unknown CLASS	Unknown ORDER	Unknown FAMILY	Unknown GENUS	Unknown SPECIES	Unknown SUBSPECIES	0	0	0	0	0	0	0	0	0	0	0	0	0	0.00686378	0	0	0	0	0	0	0	0	0	0	0	0	0	0	0	0	0.000309119	0	0
Meta-Protein 5490	ASP_THECC 21 kDa seed protein OS=Theobroma cacao GN=ASP PE=2 SV=1	Disulfide bond;Signal;	;	;	UniRef50_P32765	UniRef90_P32765	UniRef100_P32765	Eukaryota	Viridiplantae	Streptophyta	Unknown CLASS	Malvales	Malvaceae	Theobroma	Theobroma cacao	Unknown SUBSPECIES	0	0.000807103	0	0.00172176	0.00235118	0	0.00137665	0	0.00116659	0.000293945	0.000395883	0	0.000309454	0	0	0	0	0	0.000496442	0	0.000753327	0.00160966	0	0	0	0	0.000295989	0	0.00205888	0	0	0	0.000666371
Meta-Protein 3789	BLAST_GUNA_CALSA Endoglucanase A OS=Caldicellulosiruptor saccharolyticus GN=celA PE=3 SV=2_P22534	3D-structure;Calcium;Carbohydrate metabolism;Cellulose degradation;Complete proteome;Direct protein sequencing;Glycosidase;Hydrolase;Metal-binding;Polysaccharide degradation;Reference proteome;Secreted;Signal;	3.2.1.176;3.2.1.91;	;K20829;	UniRef50_A3DH67	UniRef90_A3DH67	UniRef100_A3DH67	Bacteria	Unknown KINGDOM	Firmicutes	Clostridia	Clostridiales	Unknown FAMILY	Unknown GENUS	Unknown SPECIES	Unknown SUBSPECIES	0	0	0	0	0	0	0	0	0	0	0	0	0	0	0	0	0	0	0	0	0	0	0	0	0	0	0	0	0	0	0	0	0
Meta-Protein 1086	BLAST_SSG1_MAIZE Granule-bound starch synthase 1, chloroplastic/amyloplastic OS=Zea mays GN=WAXY PE=3 SV=1_P04713	3D-structure;Allergen;Amyloplast;Chloroplast;Coiled coil;Complete proteome;Direct protein sequencing;Disulfide bond;Glycosyltransferase;Plastid;Polymorphism;Reference proteome;Starch biosynthesis;Transferase;Transit peptide;	2.4.1.21;2.4.1.242;	;K13679;	EMPTY	UniRef90_Q00775	UniRef100_Q00775	Eukaryota	Viridiplantae	Streptophyta	Unknown CLASS	Unknown ORDER	Unknown FAMILY	Unknown GENUS	Unknown SPECIES	Unknown SUBSPECIES	0	0.000100888	0	0	0.000213744	0	0	0	0	0	0	0	0	0	0	0	0	0.000122055	0	0	0	0	0	0	0	0	0.00147995	0	0	0	0	0	0.00866282
Meta-Protein 1488	BLAST_DGOA_ECOLI 2-dehydro-3-deoxy-6-phosphogalactonate aldolase OS=Escherichia coli (strain K12) GN=dgoA PE=1 SV=1_Q6BF16	3D-structure;Complete proteome;Lyase;Reference proteome;	4.1.2.21;	K01631;	UniRef50_Q6BF16	UniRef90_Q6BF16	UniRef100_Q6BF16	Unknown SUPERKINGDOM	Unknown KINGDOM	Unknown PHYLUM	Unknown CLASS	Unknown ORDER	Unknown FAMILY	Unknown GENUS	Unknown SPECIES	Unknown SUBSPECIES	0	0	0	0	0.00128246	0	0	0.00017138	0	0	0.00197941	0	0.000773635	0.000131996	0	0	0.000363284	0.000610277	0.000496442	0.00113879	0	0.000134138	0.000318421	0	0	0	0.000443984	0	0	0	0.00185471	0	0
Meta-Protein 2449	MUC5A_HUMAN Mucin-5AC OS=Homo sapiens GN=MUC5AC PE=1 SV=4	3D-structure;Alternative splicing;Blood coagulation;Cell adhesion;Cell membrane;Complete proteome;Deafness;Direct protein sequencing;Disease mutation;Disulfide bond;EGF-like domain;Extracellular matrix;GPI-anchor;Glycoprotein;Hearing;Hemostasis;Leucine-rich repeat;Lipoprotein;Membrane;Non-syndromic deafness;Phosphoprotein;Polymorphism;Reference proteome;Repeat;Secreted;Signal;Sulfation;Transmembr…	;	;K06261;K18273;K21125;	EMPTY	EMPTY	EMPTY	Eukaryota	Metazoa	Chordata	Mammalia	Unknown ORDER	Unknown FAMILY	Unknown GENUS	Unknown SPECIES	Unknown SUBSPECIES	0	0	0	0	0.000534359	0	0	0	0	0	0	0	0	0	0	0	0	0	0.000579183	0.000569395	0.000753327	0	0.000636841	0	0.000856898	0.000885426	0	0.000943619	0.00102944	0	0	0.000763942	0
Meta-Protein 582	BLAST_THLA_SYNWW Acetyl-CoA acetyltransferase OS=Syntrophomonas wolfei subsp. wolfei (strain DSM 2245B / Goettingen) GN=Swol_1934 PE=1 SV=1_Q0AVM3	3D-structure;Acyltransferase;Complete proteome;Cytoplasm;Direct protein sequencing;Fatty acid metabolism;Lipid metabolism;Reference proteome;Transferase;	2.3.1.9;	K00626;	UniRef50_P07097	UniRef90_P44873	UniRef100_P44873	Bacteria	Unknown KINGDOM	Unknown PHYLUM	Unknown CLASS	Unknown ORDER	Unknown FAMILY	Unknown GENUS	Unknown SPECIES	Unknown SUBSPECIES	0	0	0	0	0	0.0002574	0	0	0	0	0.00534442	0	0	0	0	0	0.000726568	0	0	0	0	0	0.00206973	0.00109632	0	0	0.00133195	0	0	0	0	0.000381971	0
Meta-Protein 569	BLAST_RRBR1_CLOAB Reverse rubrerythrin-1 OS=Clostridium acetobutylicum (strain ATCC 824 / DSM 792 / JCM 1419 / LMG 5710 / VKM B-1787) GN=rbr3A PE=1 SV=1_Q97D82	Complete proteome;Detoxification;Direct protein sequencing;Electron transport;Iron;Metal-binding;NAD;Oxidoreductase;Peroxidase;Reference proteome;Stress response;Transport;	1.11.1.1;	;	UniRef50_Q97D83	UniRef90_Q97D83	UniRef100_Q97D82	Bacteria	Unknown KINGDOM	Firmicutes	Clostridia	Clostridiales	Clostridiaceae	Clostridium	Clostridium acetobutylicum	Clostridium acetobutylicum ATCC 824	0.000194799	0.000504439	0	0	0.000213744	0.0002574	0.00027533	0	0.000466636	0.000440917	0.000197941	0.000638978	0	0.000527983	0.000470146	0	0.00121095	0.000122055	0.000330961	0.000355872	0.000585921	0	0.00015921	0.000313234	0	0	0	0.000117952	0.000411777	0.000392619	0	0.000763942	0.000222124
Meta-Protein 469	Unassigned							Unknown SUPERKINGDOM	Unknown KINGDOM	Unknown PHYLUM	Unknown CLASS	Unknown ORDER	Unknown FAMILY	Unknown GENUS	Unknown SPECIES	Unknown SUBSPECIES	0.00272718	0	0	0	0	0	0	0.000514139	0	0	0	0	0.00108309	0	0.00658204	0	0	0.000732332	0	0	0	0.00120724	0	0	0	0	0	0	0	0	0	0	0
Meta-Protein 2011	BLAST_SECD_HELPY Protein translocase subunit SecD OS=Helicobacter pylori (strain ATCC 700392 / 26695) GN=secD PE=3 SV=2_O26074	Cell inner membrane;Cell membrane;Complete proteome;Membrane;Protein transport;Reference proteome;Translocation;Transmembrane;Transmembrane helix;Transport;	;	K03072;	UniRef50_D0MIN4	UniRef90_D0MIN4	UniRef100_D0MIN4	Bacteria	Unknown KINGDOM	Unknown PHYLUM	Unknown CLASS	Unknown ORDER	Unknown FAMILY	Unknown GENUS	Unknown SPECIES	Unknown SUBSPECIES	0	0	0	0	0	0	0	0.00205656	0	0	0	0	0.00139254	0.000527983	0	0	0.000363284	0.000122055	0.000165481	0	0	0	0	0.000313234	0	0	0.00118396	0	0	0.00137417	0.00200927	0	0
Meta-Protein 356	BLAST_FABG_STAEQ 3-oxoacyl-[acyl-carrier-protein] reductase FabG OS=Staphylococcus epidermidis (strain ATCC 35984 / RP62A) GN=fabG PE=3 SV=1_Q5HPW0	3D-structure;Alternative initiation;Chloroplast;Complete proteome;Fatty acid biosynthesis;Fatty acid metabolism;Lipid biosynthesis;Lipid metabolism;NADP;Oxidoreductase;Plastid;Reference proteome;Transit peptide;	1.1.1.-;1.1.1.100;	;K00059;	EMPTY	EMPTY	EMPTY	Unknown SUPERKINGDOM	Unknown KINGDOM	Unknown PHYLUM	Unknown CLASS	Unknown ORDER	Unknown FAMILY	Unknown GENUS	Unknown SPECIES	Unknown SUBSPECIES	0.000584397	0.000504439	0	0	0	0	0	0.00119966	0	0	0	0	0.00139254	0.00092397	0	0.000304925	0.000605473	0.00170878	0.000910144	0	0	0	0	0	0	0	0.000295989	0	0	0.00117786	0.000772798	0.000763942	0
Meta-Protein 152	BLAST_H4_SOYBN Histone H4 OS=Glycine max PE=3 SV=1_P0CG89	3D-structure;Acetylation;Actin-binding;Allergen;Alternative initiation;Alternative splicing;Antibiotic;Antimicrobial;Chromosomal rearrangement;Chromosome;Citrullination;Complete proteome;Cytoplasm;Cytoskeleton;DNA-binding;Developmental protein;Differentiation;Direct protein sequencing;Disulfide bond;Hydroxylation;Isopeptide bond;Methylation;Nucleosome core;Nucleus;Osteogenesis;Phosphoprotein;Poly…	;	;K05759;K11251;K11254;	UniRef50_P02309	EMPTY	EMPTY	Eukaryota	Unknown KINGDOM	Unknown PHYLUM	Unknown CLASS	Unknown ORDER	Unknown FAMILY	Unknown GENUS	Unknown SPECIES	Unknown SUBSPECIES	0.000779195	0	0.000290529	0	0	0	0.000550661	0	0.000233318	0.000146972	0.000197941	0.00149095	0.000154727	0.000791975	0.000470146	0.000304925	0.00108985	0.000488222	0.000248221	0.000142349	0	0.000134138	0	0	0	0	0.000147995	0	0.000411777	0.000196309	0	0	0
Meta-Protein 1462	Unassigned							Unknown SUPERKINGDOM	Unknown KINGDOM	Unknown PHYLUM	Unknown CLASS	Unknown ORDER	Unknown FAMILY	Unknown GENUS	Unknown SPECIES	Unknown SUBSPECIES	0	0	0	0	0	0	0	0	0	0	0	0	0	0.000791975	0	0.000914774	0	0	0.00165481	0	0	0.000670691	0	0	0	0.00230211	0.000887968	0	0	0	0.0015456	0	0
Meta-Protein 6603	Unassigned							Unknown SUPERKINGDOM	Unknown KINGDOM	Unknown PHYLUM	Unknown CLASS	Unknown ORDER	Unknown FAMILY	Unknown GENUS	Unknown SPECIES	Unknown SUBSPECIES	0	0	0	0	0	0	0	0	0	0	0.00415677	0	0	0	0	0	0	0	0	0	0	0	0	0	0	0	0	0	0	0	0	0	0
Meta-Protein 330	PIP_HUMAN Prolactin-inducible protein OS=Homo sapiens GN=PIP PE=1 SV=1	3D-structure;Actin-binding;Complete proteome;Direct protein sequencing;Disulfide bond;Glycoprotein;Polymorphism;Pyrrolidone carboxylic acid;Reference proteome;Secreted;Signal;	;	;	EMPTY	EMPTY	UniRef100_A0A889	Eukaryota	Metazoa	Chordata	Mammalia	Primates	Unknown FAMILY	Unknown GENUS	Unknown SPECIES	Unknown SUBSPECIES	0.00194799	0	0.00319582	0	0	0	0.0027533	0	0	0.000587889	0.000197941	0.000638978	0	0.000395987	0	0	0	0	0	0	0.000167406	0	0	0	0	0	0	0	0	0	0.00185471	0.00171887	0.000888494
Meta-Protein 2066	Unassigned	Cell outer membrane;Complete proteome;Direct protein sequencing;Disulfide bond;Membrane;Pyrrolidone carboxylic acid;Reference proteome;Signal;Transmembrane;Transmembrane beta strand;	;	;	UniRef50_Q9S3R9	UniRef90_Q9S3R9	UniRef100_Q9S3R9	Unknown SUPERKINGDOM	Unknown KINGDOM	Unknown PHYLUM	Unknown CLASS	Unknown ORDER	Unknown FAMILY	Unknown GENUS	Unknown SPECIES	Unknown SUBSPECIES	0	0	0	0	0	0	0	0.00154242	0	0	0.00118765	0	0	0.00145195	0	0.00167708	0	0.000244111	0	0	0	0	0	0.000783085	0	0	0	0	0.000411777	0	0.00108192	0.000381971	0
Meta-Protein 3275	BLAST_SUSC_BACTN TonB-dependent receptor SusC OS=Bacteroides thetaiotaomicron (strain ATCC 29148 / DSM 2079 / NCTC 10582 / E50 / VPI-5482) GN=susC PE=1 SV=1_Q8A1G1	Carbohydrate metabolism;Cell outer membrane;Complete proteome;Membrane;Receptor;Reference proteome;Signal;TonB box;Transmembrane;Transmembrane beta strand;Transport;	;	K21573;	UniRef50_Q8A1G1	UniRef90_Q8A1G1	UniRef100_Q8A1G1	Bacteria	Unknown KINGDOM	Bacteroidetes	Bacteroidia	Bacteroidales	Bacteroidaceae	Bacteroides	Bacteroides thetaiotaomicron	Bacteroides thetaiotaomicron VPI-5482	0	0	0	0	0	0	0	0	0	0	0	0	0	0	0	0.00609849	0	0	0	0	0	0	0	0	0	0	0.00251591	0	0	0	0	0	0
Meta-Protein 588	BLAST_SUSC_BACTN TonB-dependent receptor SusC OS=Bacteroides thetaiotaomicron (strain ATCC 29148 / DSM 2079 / NCTC 10582 / E50 / VPI-5482) GN=susC PE=1 SV=1_Q8A1G1	Carbohydrate metabolism;Cell outer membrane;Complete proteome;Membrane;Receptor;Reference proteome;Signal;TonB box;Transmembrane;Transmembrane beta strand;Transport;	;	K21573;	UniRef50_Q8A1G1	UniRef90_Q8A1G1	UniRef100_Q8A1G1	Unknown SUPERKINGDOM	Unknown KINGDOM	Unknown PHYLUM	Unknown CLASS	Unknown ORDER	Unknown FAMILY	Unknown GENUS	Unknown SPECIES	Unknown SUBSPECIES	0	0.000605327	0	0	0	0.0036036	0	0	0	0.00146972	0	0.000212993	0	0	0	0	0	0	0	0	0.000502218	0	0	0	0	0	0	0	0	0	0	0	0
Meta-Protein 498	MLRS_RAT Myosin regulatory light chain 2, skeletal muscle isoform OS=Rattus norvegicus GN=Mylpf PE=1 SV=2	3D-structure;Calcium;Complete proteome;Direct protein sequencing;Metal-binding;Methylation;Motor protein;Muscle protein;Myosin;Phosphoprotein;Reference proteome;Repeat;	;	;K12758;	UniRef50_Q96A32	UniRef90_Q96A32	UniRef100_Q0P571	Eukaryota	Metazoa	Chordata	Unknown CLASS	Unknown ORDER	Unknown FAMILY	Unknown GENUS	Unknown SPECIES	Unknown SUBSPECIES	0.000389598	0	0	0	0.000641231	0	0	0	0	0	0	0	0	0.00395987	0	0.00274432	0.000484379	0.000244111	0.000413702	0	0	0	0	0.00219264	0	0	0	0.000589762	0.000823554	0.000196309	0	0	0
Meta-Protein 107	Unassigned							Unknown SUPERKINGDOM	Unknown KINGDOM	Unknown PHYLUM	Unknown CLASS	Unknown ORDER	Unknown FAMILY	Unknown GENUS	Unknown SPECIES	Unknown SUBSPECIES	0.00428558	0	0	0	0	0	0	0	0	0	0	0.00127796	0	0	0	0	0.00193752	0	0	0	0	0	0	0	0	0	0	0.000707714	0	0.000588928	0	0	0.00133274
Meta-Protein 1255	Unassigned							Unknown SUPERKINGDOM	Unknown KINGDOM	Unknown PHYLUM	Unknown CLASS	Unknown ORDER	Unknown FAMILY	Unknown GENUS	Unknown SPECIES	Unknown SUBSPECIES	0	0	0.00116212	0	0	0	0	0	0	0	0.00158353	0	0	0	0	0.000457387	0	0.000732332	0	7.11744e-05	0.000418515	0	0	0.00109632	0	0	0	0	0	0.000196309	0	0.00171887	0
Meta-Protein 106	BLAST_EFTU_NOVAD Elongation factor Tu OS=Novosphingobium aromaticivorans (strain ATCC 700278 / DSM 12444 / CIP 105152 / NBRC 16084 / F199) GN=tuf PE=3 SV=1_Q2G8Y2	Complete proteome;Cytoplasm;Elongation factor;GTP-binding;Nucleotide-binding;Protein biosynthesis;Reference proteome;	;	K02358;	UniRef50_P33166	EMPTY	EMPTY	Unknown SUPERKINGDOM	Unknown KINGDOM	Unknown PHYLUM	Unknown CLASS	Unknown ORDER	Unknown FAMILY	Unknown GENUS	Unknown SPECIES	Unknown SUBSPECIES	0.00126619	0	0	0	0	0	0	0.000514139	0	0	0	0	0	0.00118796	0	0.00198201	0	0	0.000330961	0	0	0	0	0.00125294	0	0	0	0.00141543	0	0.00196309	0.00015456	0.000381971	0
Meta-Protein 1949	BLAST_SUSC_BACTN TonB-dependent receptor SusC OS=Bacteroides thetaiotaomicron (strain ATCC 29148 / DSM 2079 / NCTC 10582 / E50 / VPI-5482) GN=susC PE=1 SV=1_Q8A1G1	Carbohydrate metabolism;Cell outer membrane;Complete proteome;Membrane;Receptor;Reference proteome;Signal;TonB box;Transmembrane;Transmembrane beta strand;Transport;	;	K21573;	UniRef50_Q8A1G1	UniRef90_Q8A1G1	UniRef100_Q8A1G1	Bacteria	Unknown KINGDOM	Bacteroidetes	Bacteroidia	Bacteroidales	Bacteroidaceae	Bacteroides	Bacteroides thetaiotaomicron	Bacteroides thetaiotaomicron VPI-5482	0	0	0	0	0	0	0	0	0	0	0	0	0	0	0	0.00533618	0	0	0	0	0	0.00107311	0	0	0	0	0	0	0	0	0	0	0.000444247
Meta-Protein 1616	BLAST_OAR_MYXXA Protein oar OS=Myxococcus xanthus GN=oar PE=1 SV=1_P38370	Cell outer membrane;Direct protein sequencing;Membrane;Signal;	;	;	UniRef50_P38370	UniRef90_P38370	UniRef100_P38370	Unknown SUPERKINGDOM	Unknown KINGDOM	Unknown PHYLUM	Unknown CLASS	Unknown ORDER	Unknown FAMILY	Unknown GENUS	Unknown SPECIES	Unknown SUBSPECIES	0	0	0	0.00103306	0	0	0	0	0	0	0.000395883	0	0	0	0	0.00365909	0	0	0	0	0	0.000536553	0	0	0	0	0	0	0	0	0	0	0
Meta-Protein 411	Unassigned							Unknown SUPERKINGDOM	Unknown KINGDOM	Unknown PHYLUM	Unknown CLASS	Unknown ORDER	Unknown FAMILY	Unknown GENUS	Unknown SPECIES	Unknown SUBSPECIES	0.000389598	0.00171509	0.000435793	0.000344353	0.000213744	0	0.00027533	0.000342759	0.00116659	0.000440917	0	0.00085197	0	0.000395987	0	0	0.000605473	0.000244111	0.000330961	0.000284698	0.000585921	0.000268276	0.000318421	0.000313234	0	0.000177085	0	0.000825666	0.000205888	0.000196309	0	0	0.000666371
Meta-Protein 634	Unassigned							Unknown SUPERKINGDOM	Unknown KINGDOM	Unknown PHYLUM	Unknown CLASS	Unknown ORDER	Unknown FAMILY	Unknown GENUS	Unknown SPECIES	Unknown SUBSPECIES	0	0	0	0	0.000106872	0.0032175	0	0	0	0	0	0	0	0	0	0	0	0	0.00182029	7.11744e-05	0	0	0.00238815	0	0	0	0.000147995	0.00353857	0	0	0	0	0
Meta-Protein 347	BLAST_FUCO_ECOLI Lactaldehyde reductase OS=Escherichia coli (strain K12) GN=fucO PE=1 SV=2_P0A9S1	3D-structure;Carbohydrate metabolism;Complete proteome;Fucose metabolism;Iron;Metal-binding;Mitochondrion;NAD;Oxidoreductase;Reference proteome;Zinc;	1.1.1.1;1.1.1.77;	;K00048;	UniRef50_P0A9S2	UniRef90_P0A9S2	UniRef100_P0A9S2	Unknown SUPERKINGDOM	Unknown KINGDOM	Unknown PHYLUM	Unknown CLASS	Unknown ORDER	Unknown FAMILY	Unknown GENUS	Unknown SPECIES	Unknown SUBSPECIES	0.000389598	0.00110977	0.000581058	0	0.000427487	0.0003861	0	0.000342759	0	0.000440917	0.000395883	0	0.000773635	0.000395987	0	0.000304925	0.000242189	0	0.000248221	0.000284698	0.000502218	0.000536553	0	0	0	0	0.000147995	0	0.00102944	0	0	0	0
Meta-Protein 2021	Unassigned							Unknown SUPERKINGDOM	Unknown KINGDOM	Unknown PHYLUM	Unknown CLASS	Unknown ORDER	Unknown FAMILY	Unknown GENUS	Unknown SPECIES	Unknown SUBSPECIES	0	0	0	0	0	0	0	0.00205656	0	0	0	0	0	0.000527983	0	0.000457387	0	0	0	0.000213523	0	0	0	0	0	0.00035417	0.000591979	0	0	0.00196309	0.00170015	0.0013369	0
Meta-Protein 2447	GSTA1_CHICK Glutathione S-transferase OS=Gallus gallus PE=2 SV=1	3D-structure;Acetylation;Complete proteome;Cytoplasm;Direct protein sequencing;Polymorphism;Reference proteome;Transferase;	2.5.1.18;	;K00799;	UniRef50_P04904	EMPTY	EMPTY	Eukaryota	Metazoa	Chordata	Unknown CLASS	Unknown ORDER	Unknown FAMILY	Unknown GENUS	Unknown SPECIES	Unknown SUBSPECIES	0	0	0	0	0	0	0	0	0	0	0	0	0	0	0	0	0	0	0	0	0	0	0	0	0	0	0	0	0	0	0	0	0
Meta-Protein 1567	BLAST_RL28_PARD8 50S ribosomal protein L28 OS=Parabacteroides distasonis (strain ATCC 8503 / DSM 20701 / CIP 104284 / JCM 5825 / NCTC 11152) GN=rpmB PE=3 SV=1_A6L9U9	Complete proteome;Reference proteome;Ribonucleoprotein;Ribosomal protein;	;	K02902;	UniRef50_Q8A999	EMPTY	UniRef100_A6L5E4	Bacteria	Unknown KINGDOM	Bacteroidetes	Bacteroidia	Bacteroidales	Unknown FAMILY	Unknown GENUS	Unknown SPECIES	Unknown SUBSPECIES	0	0	0	0	0.000534359	0	0.00110132	0.00154242	0	0	0	0	0.000773635	0.000791975	0	0.000914774	0.000363284	0.0010985	0	0.000427046	0	0.000938967	0.000636841	0.000156617	0	0.000177085	0.000147995	0	0	0.000588928	0.00108192	0.000572956	0
Meta-Protein 1994	BLAST_TONB_HELPJ Protein TonB OS=Helicobacter pylori (strain J99 / ATCC 700824) GN=tonB PE=3 SV=1_Q9ZJP4	3D-structure;Cell inner membrane;Cell membrane;Complete proteome;Membrane;Protein transport;Reference proteome;Repeat;Signal-anchor;Transmembrane;Transmembrane helix;Transport;	;	K03832;	UniRef50_O25899	UniRef90_O25899	UniRef100_O25899	Unknown SUPERKINGDOM	Unknown KINGDOM	Unknown PHYLUM	Unknown CLASS	Unknown ORDER	Unknown FAMILY	Unknown GENUS	Unknown SPECIES	Unknown SUBSPECIES	0	0	0	0	0	0	0	0.000514139	0	0	0	0	0.000928361	0.000791975	0	0	0.000726568	0.000854388	0.000579183	0.000142349	0	0	0	0	0	0	0	0	0	0.00196309	0.00108192	0.00171887	0
Meta-Protein 324	BLAST_MGLB_TREPA Glucose/galactose-binding lipoprotein OS=Treponema pallidum (strain Nichols) GN=mglB PE=1 SV=1_Q08255	3D-structure;Cell membrane;Complete proteome;Lipoprotein;Membrane;Palmitate;Reference proteome;Signal;Sugar transport;Transport;	;	K10540;	UniRef50_Q08255	UniRef90_Q08255	UniRef100_Q08255	Bacteria	Unknown KINGDOM	Spirochaetes	Spirochaetia	Spirochaetales	Spirochaetaceae	Treponema	Treponema pallidum subsp. pallidum str. Nichols	Treponema pallidum subsp. pallidum	0.000292198	0.000302663	0	0	0.000427487	0.0015444	0	0	0.000233318	0.00205761	0	0	0	0.00092397	0.000470146	0	0.000242189	0.000122055	0	0	0.000167406	0.000268276	0.000318421	0.000313234	0	0	0.000295989	0	0.000617665	0.000196309	0.000309119	0.000763942	0.000444247
Meta-Protein 171	S10A8_HUMAN Protein S100-A8 OS=Homo sapiens GN=S100A8 PE=1 SV=1	3D-structure;Antimicrobial;Apoptosis;Autophagy;Calcium;Cell membrane;Chemotaxis;Complete proteome;Cytoplasm;Cytoskeleton;Direct protein sequencing;Immunity;Inflammatory response;Innate immunity;Membrane;Metal-binding;Reference proteome;Repeat;S-nitrosylation;Secreted;Zinc;	;	K21127;	UniRef50_P05109	UniRef90_P05109	UniRef100_P05109	Eukaryota	Metazoa	Chordata	Mammalia	Primates	Hominidae	Homo	Homo sapiens	Unknown SUBSPECIES	0.00282458	0.000100888	0.00348635	0	0.000534359	0	0.00110132	0	0	0	0	0	0	0.000131996	0.000235073	0.000152462	0.000484379	0.000244111	0	0	0.000502218	0.000268276	0.000636841	0	0.0017138	0.0012396	0	0	0	0	0.000618238	0.000572956	0.000444247
Meta-Protein 1627	BLAST_FLAB_VIBCH Flagellin B OS=Vibrio cholerae serotype O1 (strain ATCC 39315 / El Tor Inaba N16961) GN=flaB PE=3 SV=1_P0C6C4	Bacterial flagellum;Coiled coil;Complete proteome;Reference proteome;Secreted;	;	;K02406;	EMPTY	EMPTY	EMPTY	Unknown SUPERKINGDOM	Unknown KINGDOM	Unknown PHYLUM	Unknown CLASS	Unknown ORDER	Unknown FAMILY	Unknown GENUS	Unknown SPECIES	Unknown SUBSPECIES	0	0	0	0.000344353	0	0	0	0	0	0	0	0	0.00108309	0.000527983	0.000235073	0	0	0	0	0.000213523	0.00217628	0	0	0.000783085	0.00142816	0	0	0	0.000411777	0.000785238	0.000618238	0	0
Meta-Protein 3687	FHL1_HUMAN Four and a half LIM domains protein 1 OS=Homo sapiens GN=FHL1 PE=1 SV=4	3D-structure;Acetylation;Alternative splicing;Complete proteome;Cytoplasm;Developmental protein;Differentiation;Direct protein sequencing;Disease mutation;Emery-Dreifuss muscular dystrophy;Isopeptide bond;LIM domain;Metal-binding;Nucleus;Phosphoprotein;Polymorphism;Reference proteome;Repeat;Transcription;Transcription regulation;Ubl conjugation;Zinc;Zinc-finger;	;	;K14365;K14380;	UniRef50_Q9WUH4	UniRef90_Q9WUH4	UniRef100_Q9WUH4	Eukaryota	Metazoa	Chordata	Mammalia	Unknown ORDER	Unknown FAMILY	Unknown GENUS	Unknown SPECIES	Unknown SUBSPECIES	0	0	0	0	0	0	0	0	0	0	0	0	0	0	0	0	0	0	0	0.000427046	0.000502218	0	0	0.000469851	0	0	0.000295989	0.00117952	0.00247066	0	0.000618238	0	0
Meta-Protein 1378	BLAST_ACKA_BACV8 Acetate kinase OS=Bacteroides vulgatus (strain ATCC 8482 / DSM 1447 / JCM 5826 / NBRC 14291 / NCTC 11154) GN=ackA PE=3 SV=1_A6KXS0	3D-structure;ATP-binding;Complete proteome;Cytoplasm;Direct protein sequencing;Kinase;Magnesium;Metal-binding;Nucleotide-binding;Reference proteome;Transferase;	2.7.2.1;	K00925;	UniRef50_P0CW05	UniRef90_A6KXS0	UniRef100_A6KXS0	Bacteria	Unknown KINGDOM	Unknown PHYLUM	Unknown CLASS	Unknown ORDER	Unknown FAMILY	Unknown GENUS	Unknown SPECIES	Unknown SUBSPECIES	0	0	0	0	0	0	0	0.000514139	0	0	0	0	0.00154727	0.00105597	0	0.000304925	0.000968758	0.00183083	0.000248221	7.11744e-05	0	0	0	0.000156617	0	0	0.00103596	0	0	0.000392619	0.000927357	0	0
Meta-Protein 226	Unassigned							Unknown SUPERKINGDOM	Unknown KINGDOM	Unknown PHYLUM	Unknown CLASS	Unknown ORDER	Unknown FAMILY	Unknown GENUS	Unknown SPECIES	Unknown SUBSPECIES	0.00126619	0	0	0	0	0	0	0	0	0	0	0	0	0	0	0.00198201	0	0	0	0	0	0	0.00366184	0.000313234	0	0	0	0.000235905	0	0.000981547	0	0.0026738	0
Meta-Protein 1504	BLAST_DHE3_THEMA Glutamate dehydrogenase OS=Thermotoga maritima (strain ATCC 43589 / MSB8 / DSM 3109 / JCM 10099) GN=gdhA PE=1 SV=4_P96110	3D-structure;Complete proteome;Direct protein sequencing;NAD;NADP;Oxidoreductase;Reference proteome;	1.4.1.2;1.4.1.3;	K00260;K00261;	UniRef50_P96110	UniRef90_P96110	UniRef100_P96110	Bacteria	Unknown KINGDOM	Unknown PHYLUM	Unknown CLASS	Unknown ORDER	Unknown FAMILY	Unknown GENUS	Unknown SPECIES	Unknown SUBSPECIES	0	0	0	0	0	0	0	0	0	0.000146972	0.00395883	0	0	0	0	0.000762311	0	0	0.000992884	0	0	0.000536553	0.000477631	0.000939702	0	0	0	0.00165133	0	0	0	0	0
Meta-Protein 4665	Unassigned							Unknown SUPERKINGDOM	Unknown KINGDOM	Unknown PHYLUM	Unknown CLASS	Unknown ORDER	Unknown FAMILY	Unknown GENUS	Unknown SPECIES	Unknown SUBSPECIES	0	0	0	0	0	0	0	0	0	0	0	0	0	0	0	0	0	0	0	0	0	0	0	0	0	0	0.0195353	0	0	0	0	0	0
Meta-Protein 194	Unassigned							Unknown SUPERKINGDOM	Unknown KINGDOM	Unknown PHYLUM	Unknown CLASS	Unknown ORDER	Unknown FAMILY	Unknown GENUS	Unknown SPECIES	Unknown SUBSPECIES	0.000486997	0.000504439	0.000581058	0.000344353	0	0	0.000550661	0	0	0	0.000197941	0	0	0	0.000235073	0	0.000242189	0.000244111	0	0	0.000502218	0.00201207	0	0.0018794	0	0.000177085	0	0	0.00102944	0	0	0	0
Meta-Protein 2995	BLAST_SUSD_BACTN Starch-binding protein SusD OS=Bacteroides thetaiotaomicron (strain ATCC 29148 / DSM 2079 / NCTC 10582 / E50 / VPI-5482) GN=susD PE=1 SV=1_Q8A1G2	3D-structure;Calcium;Carbohydrate metabolism;Cell outer membrane;Complete proteome;Lipoprotein;Membrane;Metal-binding;Palmitate;Reference proteome;Signal;	;	K21572;	UniRef50_Q8A1G2	UniRef90_Q8A1G2	UniRef100_Q8A1G2	Bacteria	Unknown KINGDOM	Bacteroidetes	Bacteroidia	Bacteroidales	Bacteroidaceae	Bacteroides	Bacteroides thetaiotaomicron	Bacteroides thetaiotaomicron VPI-5482	0	0	0	0	0	0	0	0	0	0	0	0	0.0057249	0	0	0	0	0	0	0	0	0	0	0	0	0.0047813	0	0.00318471	0	0	0	0	0
Meta-Protein 767	BLAST_PCCB_RHOS4 Propionyl-CoA carboxylase beta chain OS=Rhodobacter sphaeroides (strain ATCC 17023 / 2.4.1 / NCIB 8253 / DSM 158) GN=pccB PE=1 SV=1_Q3J4E3	3D-structure;ATP-binding;Acetylation;Alternative splicing;Complete proteome;Direct protein sequencing;Disease mutation;Ligase;Lyase;Mitochondrion;Nucleotide-binding;Phosphoprotein;Polymorphism;Reference proteome;Transferase;Transit peptide;	2.1.3.1;6.4.1.3;	;K01966;K19312;	UniRef50_P07633	UniRef90_Q3J4E3	UniRef100_Q3J4E3	Unknown SUPERKINGDOM	Unknown KINGDOM	Unknown PHYLUM	Unknown CLASS	Unknown ORDER	Unknown FAMILY	Unknown GENUS	Unknown SPECIES	Unknown SUBSPECIES	0	0.00141243	0.000726322	0	0	0.001287	0	0	0.000466636	0.00176367	0	0	0	0	0.000705219	0	0	0	0.000165481	0	0	0	0	0	0.000571265	0.000177085	0	0.000471809	0	0	0	0.000954927	0
Meta-Protein 1444	K1C9_HUMAN Keratin, type I cytoskeletal 9 OS=Homo sapiens GN=KRT9 PE=1 SV=3	Coiled coil;Complete proteome;Direct protein sequencing;Disease mutation;Intermediate filament;Keratin;Palmoplantar keratoderma;Phosphoprotein;Reference proteome;	;	K07604;	UniRef50_P13645	UniRef90_P35527	UniRef100_P35527	Eukaryota	Metazoa	Chordata	Mammalia	Primates	Hominidae	Homo	Homo sapiens	Unknown SUBSPECIES	0	0	0	0.017562	0	0	0.00027533	0	0	0	0	0.000425985	0	0	0	0	0	0	0	0	0.000251109	0	0	0	0	0	0	0	0	0	0	0	0
Meta-Protein 614	Unassigned	Complete proteome;NAD;Oxidoreductase;Reference proteome;	1.1.1.81;	K00058;	UniRef50_Q9X1C1	UniRef90_Q9X1C1	UniRef100_Q9X1C1	Unknown SUPERKINGDOM	Unknown KINGDOM	Unknown PHYLUM	Unknown CLASS	Unknown ORDER	Unknown FAMILY	Unknown GENUS	Unknown SPECIES	Unknown SUBSPECIES	0	0.00110977	0	0	0	0.0002574	0	0.0017138	0	0	0	0	0.000773635	0.000395987	0	0	0.000605473	0.000854388	0.000496442	0	0	0	0	0	0	0	0	0	0	0.00117786	0	0.00152788	0
Meta-Protein 1652	BLAST_SUSD_BACTN Starch-binding protein SusD OS=Bacteroides thetaiotaomicron (strain ATCC 29148 / DSM 2079 / NCTC 10582 / E50 / VPI-5482) GN=susD PE=1 SV=1_Q8A1G2	3D-structure;Calcium;Carbohydrate metabolism;Cell outer membrane;Complete proteome;Lipoprotein;Membrane;Metal-binding;Palmitate;Reference proteome;Signal;	;	K21572;	UniRef50_Q8A1G2	UniRef90_Q8A1G2	UniRef100_Q8A1G2	Bacteria	Unknown KINGDOM	Bacteroidetes	Bacteroidia	Bacteroidales	Bacteroidaceae	Bacteroides	Bacteroides thetaiotaomicron	Bacteroides thetaiotaomicron VPI-5482	0	0	0	0	0	0	0	0	0	0	0	0	0	0	0	0	0	0.00451605	0	0.00476868	0	0	0	0	0	0	0	0	0	0	0	0	0
Meta-Protein 5324	BLAST_GH310_ARATH Indole-3-acetic acid-amido synthetase GH3.10 OS=Arabidopsis thaliana GN=GH3.10 PE=2 SV=1_Q9ZNS2	Complete proteome;Ligase;Reference proteome;	6.3.2.-;	K14487;	UniRef50_Q9ZNS2	UniRef90_Q9ZNS2	UniRef100_Q9ZNS2	Eukaryota	Viridiplantae	Streptophyta	Unknown CLASS	Brassicales	Brassicaceae	Arabidopsis	Arabidopsis thaliana	Unknown SUBSPECIES	9.73994e-05	0.000605327	0.000145264	0.000344353	0	0.000900901	0.000825991	0.000342759	0	0.000293945	0	0.000425985	0	0	0.000940291	0	0	0.000122055	0.000248221	0.000213523	0.000334812	0	0	0.000313234	0.000285633	0.000177085	0	0.000589762	0.000205888	0.000196309	0	0.000572956	0.000888494
Meta-Protein 744	PGK_CANGA Phosphoglycerate kinase OS=Candida glabrata (strain ATCC 2001 / CBS 138 / JCM 3761 / NBRC 0622 / NRRL Y-65) GN=PGK1 PE=3 SV=1	3D-structure;ATP-binding;Acetylation;Alternative splicing;Calmodulin-binding;Cell wall;Cell wall biogenesis/degradation;Complete proteome;Cytoplasm;Direct protein sequencing;Disease mutation;Glycolysis;Hereditary hemolytic anemia;Isopeptide bond;Kinase;Nucleotide-binding;Phosphoprotein;Polymorphism;Reference proteome;Secreted;Transferase;Ubl conjugation;	2.7.2.3;	;K00927;	UniRef50_P00558	UniRef90_P09188	UniRef100_P09188	Eukaryota	Unknown KINGDOM	Unknown PHYLUM	Unknown CLASS	Unknown ORDER	Unknown FAMILY	Unknown GENUS	Unknown SPECIES	Unknown SUBSPECIES	0	0	0	0	0.000106872	0.0001287	0	0	0	0	0	0	0.00108309	0.00145195	0	0.000914774	0.00290627	0	0.000579183	0	0.000251109	0.0017438	0	0	0	0.000531256	0	0.000235905	0	0	0	0.000572956	0
Meta-Protein 115	BLAST_RL31B_BACV8 50S ribosomal protein L31 type B OS=Bacteroides vulgatus (strain ATCC 8482 / DSM 1447 / JCM 5826 / NBRC 14291 / NCTC 11154) GN=rpmE2 PE=3 SV=1_A6L0Y7	Complete proteome;Reference proteome;Ribonucleoprotein;Ribosomal protein;	;	K02909;	UniRef50_Q83HQ6	UniRef90_A6L0Y7	UniRef100_A6L0Y7	Bacteria	Unknown KINGDOM	Bacteroidetes	Bacteroidia	Bacteroidales	Unknown FAMILY	Unknown GENUS	Unknown SPECIES	Unknown SUBSPECIES	0.000779195	0.000302663	0	0	0	0.0002574	0.000550661	0.00119966	0	0	0.000395883	0	0.000464181	0.000791975	0	0.000304925	0.000968758	0.000854388	0.000579183	0	0	0	0	0.000156617	0	0.00035417	0.000739973	0.000117952	0.000205888	0.000981547	0.000772798	0.000190985	0
Meta-Protein 2028	BLAST_SUSD_BACTN Starch-binding protein SusD OS=Bacteroides thetaiotaomicron (strain ATCC 29148 / DSM 2079 / NCTC 10582 / E50 / VPI-5482) GN=susD PE=1 SV=1_Q8A1G2	3D-structure;Calcium;Carbohydrate metabolism;Cell outer membrane;Complete proteome;Lipoprotein;Membrane;Metal-binding;Palmitate;Reference proteome;Signal;	;	K21572;	UniRef50_Q8A1G2	UniRef90_Q8A1G2	UniRef100_Q8A1G2	Bacteria	Unknown KINGDOM	Bacteroidetes	Bacteroidia	Bacteroidales	Bacteroidaceae	Bacteroides	Bacteroides thetaiotaomicron	Bacteroides thetaiotaomicron VPI-5482	0	0	0	0	0.000748103	0	0	0.000342759	0	0.000587889	0.00138559	0	0	0	0	0.00289678	0	0	0.000165481	0	0	0	0.000796052	0.00109632	0	0	0.000591979	0	0	0.00235571	0	0	0
Meta-Protein 5395	Unassigned							Unknown SUPERKINGDOM	Unknown KINGDOM	Unknown PHYLUM	Unknown CLASS	Unknown ORDER	Unknown FAMILY	Unknown GENUS	Unknown SPECIES	Unknown SUBSPECIES	0	0	0	0	0	0.0124839	0	0	0	0	0	0	0	0	0	0	0	0	0	0	0	0	0	0	0	0	0	0	0	0	0	0	0
Meta-Protein 1191	BLAST_PDUA_SALTY Propanediol utilization protein PduA OS=Salmonella typhimurium (strain LT2 / SGSC1412 / ATCC 700720) GN=pduA PE=1 SV=1_P0A1C7	3D-structure;Complete proteome;Reference proteome;	;	;	UniRef50_P0A1C8	UniRef90_P0A1C8	UniRef100_P0A1C8	Bacteria	Unknown KINGDOM	Unknown PHYLUM	Unknown CLASS	Unknown ORDER	Unknown FAMILY	Unknown GENUS	Unknown SPECIES	Unknown SUBSPECIES	9.73994e-05	0	0.000145264	0	0	0	0	0	0.00163322	0.000293945	0.00158353	0	0	0.000659979	0	0	0	0.000488222	0	0.000284698	0	0.000670691	0	0.000156617	0	0	0	0	0.000205888	0	0.000618238	0.000190985	0.000444247
Meta-Protein 1907	BLAST_DGAL_SALTY D-galactose-binding periplasmic protein OS=Salmonella typhimurium (strain LT2 / SGSC1412 / ATCC 700720) GN=mglB PE=1 SV=2_P23905	3D-structure;Calcium;Chemotaxis;Complete proteome;Metal-binding;Periplasm;Reference proteome;Signal;Sugar transport;Transport;	;	;K10540;	UniRef50_P23905	UniRef90_P23905	UniRef100_P23905	Bacteria	Unknown KINGDOM	Proteobacteria	Unknown CLASS	Unknown ORDER	Unknown FAMILY	Unknown GENUS	Unknown SPECIES	Unknown SUBSPECIES	0	0	0	0	0	0	0.000550661	0	0.000466636	0.00440917	0	0.000425985	0	0	0	0	0	0	0.00165481	0	0.000251109	0	0.0015921	0	0	0.00194794	0	0	0.00329421	0	0	0.000572956	0
Meta-Protein 5238	BLAST_GUNA_CELJU Endoglucanase A OS=Cellvibrio japonicus (strain Ueda107) GN=celA PE=3 SV=2_P10476	Carbohydrate metabolism;Cellulose degradation;Complete proteome;Disulfide bond;Glycosidase;Hydrolase;Polysaccharide degradation;Reference proteome;Signal;	3.2.1.4;	K01179;	UniRef50_P10476	UniRef90_P10476	UniRef100_P10476	Bacteria	Unknown KINGDOM	Proteobacteria	Gammaproteobacteria	Pseudomonadales	Pseudomonadaceae	Cellvibrio	Cellvibrio japonicus	Cellvibrio japonicus Ueda107	9.73994e-05	0	0	0.000344353	0	0	0.00192731	0	0	0	0	0	0	0.00092397	0	0	0	0	0	0.00106762	0.00150665	0	0	0.00156617	0	0	0	0	0	0	0	0	0
Meta-Protein 870	BLAST_RL13_MYCMO 50S ribosomal protein L13 OS=Mycoplasma mobile (strain ATCC 43663 / 163K / NCTC 11711) GN=rplM PE=3 SV=1_Q6KI61	Complete proteome;Reference proteome;Ribonucleoprotein;Ribosomal protein;	;	K02871;	UniRef50_Q72IN1	UniRef90_Q67JX6	UniRef100_Q67JX6	Bacteria	Unknown KINGDOM	Unknown PHYLUM	Unknown CLASS	Unknown ORDER	Unknown FAMILY	Unknown GENUS	Unknown SPECIES	Unknown SUBSPECIES	0	0.000100888	0.000871586	0	0.000427487	0	0.00027533	0.00017138	0.00139991	0.00117578	0	0.00085197	0.000309454	0.000131996	0.000470146	0.000304925	0.000242189	0.000488222	0.000248221	0.000142349	0.000334812	0	0	0.000313234	0	0	0.000295989	0.000943619	0	0.000196309	0.00015456	0	0
Meta-Protein 948	BLAST_FLA_CLOTY Flagellin (Fragment) OS=Clostridium tyrobutyricum GN=fla PE=1 SV=2_P80583	Bacterial flagellum;Complete proteome;Direct protein sequencing;Reference proteome;Secreted;	;	;	UniRef50_P80583	UniRef90_P80583	UniRef100_P80583	Bacteria	Unknown KINGDOM	Unknown PHYLUM	Unknown CLASS	Unknown ORDER	Unknown FAMILY	Unknown GENUS	Unknown SPECIES	Unknown SUBSPECIES	0	0.00110977	0.000145264	0.000344353	0.000534359	0	0	0	0	0.000734862	0.000989707	0	0	0	0	0	0	0.0010985	0.000165481	0.000142349	0	0	0	0	0.000285633	0	0.000147995	0	0	0	0	0.000572956	0.00111062
Meta-Protein 5891	BLAST_ACP_BACV8 Acyl carrier protein OS=Bacteroides vulgatus (strain ATCC 8482 / DSM 1447 / JCM 5826 / NBRC 14291 / NCTC 11154) GN=acpP PE=3 SV=1_A6KZ78	Complete proteome;Cytoplasm;Fatty acid biosynthesis;Fatty acid metabolism;Lipid biosynthesis;Lipid metabolism;Phosphopantetheine;Phosphoprotein;Reference proteome;	;	K02078;	EMPTY	EMPTY	EMPTY	Bacteria	Unknown KINGDOM	Bacteroidetes	Bacteroidia	Bacteroidales	Bacteroidaceae	Bacteroides	Unknown SPECIES	Unknown SUBSPECIES	0	0	0	0	0	0	0	0.00119966	0	0	0.000989707	0	0.000618908	0.000395987	0	0	0.000484379	0.000976443	0.000827404	0.000925267	0	0	0	0	0	0	0.000591979	0	0	0	0.00108192	0.00114591	0
Meta-Protein 4663	Unassigned							Unknown SUPERKINGDOM	Unknown KINGDOM	Unknown PHYLUM	Unknown CLASS	Unknown ORDER	Unknown FAMILY	Unknown GENUS	Unknown SPECIES	Unknown SUBSPECIES	0	0	0	0	0	0	0	0	0	0	0	0	0	0	0	0	0	0	0	0	0	0	0	0	0	0	0.0145035	0	0	0	0	0	0
Meta-Protein 2022	BLAST_AAT_RICBR Aspartate aminotransferase OS=Rickettsia bellii (strain RML369-C) GN=aatA PE=3 SV=1_Q1RGV0	Alternative splicing;Amino-acid biosynthesis;Aminotransferase;Chloroplast;Complete proteome;Cytoplasm;Direct protein sequencing;Plastid;Pyridoxal phosphate;Reference proteome;Transferase;Transit peptide;	2.6.1.1;2.6.1.78;2.6.1.79;	;K00812;K15849;	EMPTY	EMPTY	EMPTY	Unknown SUPERKINGDOM	Unknown KINGDOM	Unknown PHYLUM	Unknown CLASS	Unknown ORDER	Unknown FAMILY	Unknown GENUS	Unknown SPECIES	Unknown SUBSPECIES	0	0	0	0	0	0	0	0.00257069	0	0	0	0	0.00139254	0.000131996	0	0.000152462	0.000847663	0.00183083	8.27404e-05	0.000213523	0	0	0	0	0	0	0	0.000235905	0	0.00255202	0.000309119	0	0
Meta-Protein 1651	BLAST_SUSC_BACTN TonB-dependent receptor SusC OS=Bacteroides thetaiotaomicron (strain ATCC 29148 / DSM 2079 / NCTC 10582 / E50 / VPI-5482) GN=susC PE=1 SV=1_Q8A1G1	Carbohydrate metabolism;Cell outer membrane;Complete proteome;Membrane;Receptor;Reference proteome;Signal;TonB box;Transmembrane;Transmembrane beta strand;Transport;	;	K21573;	UniRef50_Q8A1G1	UniRef90_Q8A1G1	UniRef100_Q8A1G1	Unknown SUPERKINGDOM	Unknown KINGDOM	Unknown PHYLUM	Unknown CLASS	Unknown ORDER	Unknown FAMILY	Unknown GENUS	Unknown SPECIES	Unknown SUBSPECIES	0	0	0	0	0.000213744	0	0.00247797	0	0	0	0	0	0	0	0	0.00381156	0	0	0	0.000284698	0	0	0.0015921	0	0	0	0	0	0	0	0.00015456	0	0
Meta-Protein 306	BLAST_RS8_BACV8 30S ribosomal protein S8 OS=Bacteroides vulgatus (strain ATCC 8482 / DSM 1447 / JCM 5826 / NBRC 14291 / NCTC 11154) GN=rpsH PE=3 SV=1_A6KYI1	3D-structure;Complete proteome;Direct protein sequencing;RNA-binding;Reference proteome;Ribonucleoprotein;Ribosomal protein;rRNA-binding;	;	;K02994;	UniRef50_P12879	UniRef90_P12879	UniRef100_Q65P93	Bacteria	Unknown KINGDOM	Unknown PHYLUM	Unknown CLASS	Unknown ORDER	Unknown FAMILY	Unknown GENUS	Unknown SPECIES	Unknown SUBSPECIES	0.000584397	0	0	0	0	0	0.000550661	0.00119966	0	0.000293945	0	0	0.000618908	0.000263992	0	0	0.000605473	0.000732332	0.000165481	0	0	0	0.000318421	0	0	0	0.000443984	0.000825666	0	0.000392619	0.00123648	0.000381971	0
Meta-Protein 488	BLAST_ISPH_CLOTE 4-hydroxy-3-methylbut-2-enyl diphosphate reductase OS=Clostridium tetani (strain Massachusetts / E88) GN=ispH PE=3 SV=1_Q895G2	3D-structure;4Fe-4S;Coiled coil;Complete proteome;Cytoplasm;Direct protein sequencing;Iron;Iron-sulfur;Isoprene biosynthesis;Magnesium;Metal-binding;Nucleotidyltransferase;Oxidoreductase;Phosphoprotein;RNA-binding;Reference proteome;Repeat;Ribonucleoprotein;Ribosomal protein;Transferase;	;1.17.7.4;2.7.7.8;	;K00962;K02945;K03527;K06959;	UniRef50_A0QYY6	UniRef90_A0QYY6	UniRef100_A0QYY6	Bacteria	Unknown KINGDOM	Unknown PHYLUM	Unknown CLASS	Unknown ORDER	Unknown FAMILY	Unknown GENUS	Unknown SPECIES	Unknown SUBSPECIES	0.000292198	0.000504439	0	0	0	0.000900901	0	0.000856898	0	0.00146972	0	0	0.000464181	0.000263992	0.00188058	0	0.000242189	0	0.000413702	0.000498221	8.3703e-05	0	0	0.00125294	0	0	0.000147995	0	0.000205888	0	0	0	0.000222124
Meta-Protein 269	BLAST_SUSC_BACTN TonB-dependent receptor SusC OS=Bacteroides thetaiotaomicron (strain ATCC 29148 / DSM 2079 / NCTC 10582 / E50 / VPI-5482) GN=susC PE=1 SV=1_Q8A1G1	Carbohydrate metabolism;Cell outer membrane;Complete proteome;Membrane;Receptor;Reference proteome;Signal;TonB box;Transmembrane;Transmembrane beta strand;Transport;	;	K21573;	UniRef50_Q8A1G1	UniRef90_Q8A1G1	UniRef100_Q8A1G1	Unknown SUPERKINGDOM	Unknown KINGDOM	Unknown PHYLUM	Unknown CLASS	Unknown ORDER	Unknown FAMILY	Unknown GENUS	Unknown SPECIES	Unknown SUBSPECIES	0.000194799	0	0	0	0	0	0	0	0	0.010582	0	0	0.001702	0	0	0	0	0	0	0	0	0	0	0	0	0	0	0	0	0	0	0.0013369	0
Meta-Protein 3654	SSG1_SOLTU Granule-bound starch synthase 1, chloroplastic/amyloplastic OS=Solanum tuberosum GN=WAXY PE=1 SV=1	Amyloplast;Chloroplast;Complete proteome;Direct protein sequencing;Glycosyltransferase;Plastid;Reference proteome;Starch biosynthesis;Transferase;Transit peptide;	2.4.1.242;	;	UniRef50_Q42857	UniRef90_Q00775	UniRef100_Q00775	Eukaryota	Viridiplantae	Streptophyta	Unknown CLASS	Unknown ORDER	Unknown FAMILY	Unknown GENUS	Unknown SPECIES	Unknown SUBSPECIES	0	0	0	0	0	0	0	0	0	0	0	0	0	0	0	0	0	0.000122055	0	0	0	0	0	0	0	0	0.00147995	0	0	0	0	0	0.00866282
Meta-Protein 2059	BLAST_LEU1_SYNP2 2-isopropylmalate synthase OS=Synechococcus sp. (strain ATCC 27264 / PCC 7002 / PR-6) GN=leuA PE=3 SV=1_B1XLQ9	3D-structure;ATP-binding;Amino-acid biosynthesis;Biotin;Branched-chain amino acid biosynthesis;Cobalt;Complete proteome;Cytoplasm;Direct protein sequencing;Gluconeogenesis;Leucine biosynthesis;Ligase;Magnesium;Metal-binding;Multifunctional enzyme;Nucleotide-binding;Pyruvate;Reference proteome;Transferase;Zinc;	2.1.3.1;2.3.3.13;6.4.1.1;	;K01649;K01960;	UniRef50_Q58628	UniRef90_Q58628	UniRef100_Q58628	Unknown SUPERKINGDOM	Unknown KINGDOM	Unknown PHYLUM	Unknown CLASS	Unknown ORDER	Unknown FAMILY	Unknown GENUS	Unknown SPECIES	Unknown SUBSPECIES	0	0	0	0	0	0	0	0.00188518	0	0	0	0	0.000928361	0.00145195	0	0	0.00108985	0.00146466	0	0	0	0	0	0	0	0	0	0	0	0.000981547	0.000927357	0	0
Meta-Protein 1676	Unassigned							Unknown SUPERKINGDOM	Unknown KINGDOM	Unknown PHYLUM	Unknown CLASS	Unknown ORDER	Unknown FAMILY	Unknown GENUS	Unknown SPECIES	Unknown SUBSPECIES	0	0	0	0	0	0	0	0	0	0	0	0	0	0	0	0	0	0.00158672	0	0.00241993	0	0.000804829	0	0.00297572	0	0	0	0	0	0	0	0	0
Meta-Protein 3626	Unassigned							Unknown SUPERKINGDOM	Unknown KINGDOM	Unknown PHYLUM	Unknown CLASS	Unknown ORDER	Unknown FAMILY	Unknown GENUS	Unknown SPECIES	Unknown SUBSPECIES	0	0	0	0	0	0	0	0	0	0	0	0	0	0	0	0	0	0.00280727	0	0	0	0	0	0	0	0	0	0	0	0	0	0	0
Meta-Protein 2118	BLAST_SUSC_BACTN TonB-dependent receptor SusC OS=Bacteroides thetaiotaomicron (strain ATCC 29148 / DSM 2079 / NCTC 10582 / E50 / VPI-5482) GN=susC PE=1 SV=1_Q8A1G1	Carbohydrate metabolism;Cell outer membrane;Complete proteome;Membrane;Receptor;Reference proteome;Signal;TonB box;Transmembrane;Transmembrane beta strand;Transport;	;	K21573;	UniRef50_Q8A1G1	UniRef90_Q8A1G1	UniRef100_Q8A1G1	Bacteria	Unknown KINGDOM	Bacteroidetes	Bacteroidia	Bacteroidales	Bacteroidaceae	Bacteroides	Bacteroides thetaiotaomicron	Bacteroides thetaiotaomicron VPI-5482	0	0	0	0	0.00160308	0	0	0	0	0	0.000395883	0	0	0	0	0.00137216	0	0	0	0	0	0	0.00175131	0	0	0	0.00103596	0	0	0.00431881	0	0	0
Meta-Protein 5815	Unassigned							Unknown SUPERKINGDOM	Unknown KINGDOM	Unknown PHYLUM	Unknown CLASS	Unknown ORDER	Unknown FAMILY	Unknown GENUS	Unknown SPECIES	Unknown SUBSPECIES	0	0	0	0.00482094	0	0	0	0	0	0	0	0	0	0	0	0	0	0.00146466	0	0.000142349	0	0	0	0	0	0	0	0	0.00247066	0.00255202	0	0	0
Meta-Protein 6339	Unassigned							Unknown SUPERKINGDOM	Unknown KINGDOM	Unknown PHYLUM	Unknown CLASS	Unknown ORDER	Unknown FAMILY	Unknown GENUS	Unknown SPECIES	Unknown SUBSPECIES	0	0	0	0	0	0	0	0	0.000933271	0	0	0	0	0	0	0	0	0	0	0	0	0	0	0	0	0	0	0	0	0	0	0	0
Meta-Protein 19	BLAST_XYLA_BIFAA Xylose isomerase OS=Bifidobacterium adolescentis (strain ATCC 15703 / DSM 20083 / NCTC 11814 / E194a) GN=xylA PE=3 SV=1_A1A0H0	3D-structure;Carbohydrate metabolism;Cobalt;Complete proteome;Cytoplasm;Direct protein sequencing;Isomerase;Magnesium;Manganese;Metal-binding;Pentose shunt;Reference proteome;Xylose metabolism;	5.3.1.5;	;K01805;	UniRef50_P19148	UniRef90_P54273	UniRef100_P54273	Bacteria	Unknown KINGDOM	Unknown PHYLUM	Unknown CLASS	Unknown ORDER	Unknown FAMILY	Unknown GENUS	Unknown SPECIES	Unknown SUBSPECIES	0.000681796	0.000100888	0	0	0.000106872	0	0	0	0	0	0.00277118	0	0	0	0	0	0	0	0	0.000142349	0	0.000268276	0	0	0	0	0	0	0	0	0	0	0
Meta-Protein 3160	Unassigned							Unknown SUPERKINGDOM	Unknown KINGDOM	Unknown PHYLUM	Unknown CLASS	Unknown ORDER	Unknown FAMILY	Unknown GENUS	Unknown SPECIES	Unknown SUBSPECIES	0	0	0	0	0	0	0	0	0	0	0	0	0	0	0.00141044	0	0	0	0	0	0	0	0	0	0	0	0	0	0	0	0	0	0
Meta-Protein 85	FLNC_HUMAN Filamin-C OS=Homo sapiens GN=FLNC PE=1 SV=3	3D-structure;Acetylation;Actin-binding;Alternative splicing;Cardiomyopathy;Cell membrane;Cilium biogenesis/degradation;Complete proteome;Cytoplasm;Cytoskeleton;Deafness;Developmental protein;Differentiation;Direct protein sequencing;Disease mutation;Dwarfism;Isopeptide bond;Membrane;Methylation;Myofibrillar myopathy;Myogenesis;Phosphoprotein;Polymorphism;Reference proteome;Repeat;Ubl conjugation;	;	;K04437;	EMPTY	EMPTY	UniRef100_Q9VEN1	Eukaryota	Metazoa	Unknown PHYLUM	Unknown CLASS	Unknown ORDER	Unknown FAMILY	Unknown GENUS	Unknown SPECIES	Unknown SUBSPECIES	0.00126619	0.000100888	0.00798954	0	0.00106872	0	0.000825991	0	0	0	0	0	0	0	0	0	0	0	0	0	0.000502218	0	0	0	0	0	0	0	0.000617665	0	0	0	0.000444247
Meta-Protein 1683	BLAST_ADHE_ECOLI Aldehyde-alcohol dehydrogenase OS=Escherichia coli (strain K12) GN=adhE PE=1 SV=2_P0A9Q7	Acetylation;Complete proteome;Direct protein sequencing;Iron;Multifunctional enzyme;NAD;Oxidoreductase;Plasmid;Reference proteome;	1.1.1.1;1.2.1.10;1.2.1.3;	;K04072;	UniRef50_P0A9Q8	UniRef90_P0A9Q8	UniRef100_P0A9Q8	Unknown SUPERKINGDOM	Unknown KINGDOM	Unknown PHYLUM	Unknown CLASS	Unknown ORDER	Unknown FAMILY	Unknown GENUS	Unknown SPECIES	Unknown SUBSPECIES	0	0	0	0	0	0	0	0	0	0	0	0	0	0	0	0.00167708	0	0.00122055	0	0.000569395	0	0.0017438	0	0.000469851	0	0	0	0	0	0	0	0	0
Meta-Protein 5230	BLAST_MCE_PYRHO Methylmalonyl-CoA epimerase OS=Pyrococcus horikoshii (strain ATCC 700860 / DSM 12428 / JCM 9974 / NBRC 100139 / OT-3) GN=PH0272 PE=1 SV=1_O58010	Cobalt;Complete proteome;Isomerase;Metal-binding;	5.1.99.1;	K05606;	UniRef50_O58010	UniRef90_O58010	UniRef100_O58010	Archaea	Unknown KINGDOM	Euryarchaeota	Thermococci	Thermococcales	Thermococcaceae	Pyrococcus	Pyrococcus horikoshii	Pyrococcus horikoshii OT3	0.000681796	0	0	0	0	0	0	0.000685518	0	0	0	0	0	0	0	0.000762311	0	0	0	0	0	0.000268276	0.00127368	0.00156617	0	0	0	0.00153338	0	0.00235571	0	0.000954927	0
Meta-Protein 206	BLAST_SUSD_BACO1 SusD-like protein BACOVA_02651 OS=Bacteroides ovatus (strain ATCC 8483 / DSM 1896 / JCM 5824 / NCTC 11153) GN=BACOVA_02651 PE=1 SV=1_A7LXT5	3D-structure;Carbohydrate metabolism;Cell outer membrane;Complete proteome;Lipoprotein;Membrane;Palmitate;Signal;	;	;	UniRef50_A7LXT5	UniRef90_A7LXT5	UniRef100_A7LXT5	Bacteria	Unknown KINGDOM	Bacteroidetes	Bacteroidia	Bacteroidales	Bacteroidaceae	Bacteroides	Bacteroides ovatus	Bacteroides ovatus ATCC 8483	0.000681796	0	0	0.00137741	0	0	0	0	0	0	0.00138559	0	0	0	0	0	0.000363284	0	0	0.000355872	0	0.000804829	0.000477631	0	0	0	0.000295989	0	0	0	0	0.0013369	0
Meta-Protein 1800	Unassigned							Unknown SUPERKINGDOM	Unknown KINGDOM	Unknown PHYLUM	Unknown CLASS	Unknown ORDER	Unknown FAMILY	Unknown GENUS	Unknown SPECIES	Unknown SUBSPECIES	0	0	0	0	0	0	0.00027533	0	0	0	0	0	0	0	0	0.00152462	0	0	0	0.00320285	0	0	0	0.000626468	0	0	0	0	0	0	0	0.00439267	0
Meta-Protein 2435	Unassigned							Unknown SUPERKINGDOM	Unknown KINGDOM	Unknown PHYLUM	Unknown CLASS	Unknown ORDER	Unknown FAMILY	Unknown GENUS	Unknown SPECIES	Unknown SUBSPECIES	0	0	0	0	0	0	0	0	0	0	0	0	0	0	0	0	0	0	0	0	0	0	0	0	0	0	0	0	0	0	0	0	0
Meta-Protein 285	Unassigned							Unknown SUPERKINGDOM	Unknown KINGDOM	Unknown PHYLUM	Unknown CLASS	Unknown ORDER	Unknown FAMILY	Unknown GENUS	Unknown SPECIES	Unknown SUBSPECIES	0.00146099	0	0	0	0	0	0	0.000514139	0	0	0	0	0.000618908	0	0	0.000457387	0	0.000488222	0	0	0.00100444	0.000670691	0	0	0	0.00283336	0	0	0	0	0	0	0
Meta-Protein 5252	BLAST_RS8_FINM2 30S ribosomal protein S8 OS=Finegoldia magna (strain ATCC 29328) GN=rpsH PE=3 SV=1_B0RZS3	Complete proteome;RNA-binding;Reference proteome;Ribonucleoprotein;Ribosomal protein;rRNA-binding;	;	K02994;	UniRef50_P14826	UniRef90_B0RZS3	UniRef100_B0RZS3	Bacteria	Unknown KINGDOM	Firmicutes	Clostridia	Clostridiales	Clostridiales Family XI. Incertae Sedis	Finegoldia	Finegoldia magna	Finegoldia magna ATCC 29328	9.73994e-05	0	0	0	0	0	0.00165198	0.00154242	0	0	0.000197941	0	0.000928361	0.000395987	0	0.000914774	0.000363284	0.0010985	0	0	0	0.000402414	0.000636841	0.000626468	0	0	0.000443984	0	0	0.000392619	0.000927357	0.000381971	0
Meta-Protein 1061	BLAST_MREB_SALTY Rod shape-determining protein MreB OS=Salmonella typhimurium (strain LT2 / SGSC1412 / ATCC 700720) GN=mreB PE=3 SV=1_P0A9X6	Cell shape;Complete proteome;Direct protein sequencing;Reference proteome;	;	K03569;	UniRef50_P32444	UniRef90_P32444	UniRef100_P32444	Bacteria	Unknown KINGDOM	Unknown PHYLUM	Unknown CLASS	Unknown ORDER	Unknown FAMILY	Unknown GENUS	Unknown SPECIES	Unknown SUBSPECIES	0	0.000201776	0	0.000344353	0	0	0	0.000685518	0	0	0.000593824	0	0.000309454	0.00145195	0	0.00137216	0.00157423	0.000976443	0.000165481	0	0	0.000804829	0	0	0	0	0.000443984	0	0	0.000981547	0.00108192	0	0
Meta-Protein 1196	Unassigned							Unknown SUPERKINGDOM	Unknown KINGDOM	Unknown PHYLUM	Unknown CLASS	Unknown ORDER	Unknown FAMILY	Unknown GENUS	Unknown SPECIES	Unknown SUBSPECIES	0	0	0.00363161	0	0	0	0	0	0	0.000146972	0	0	0	0	0	0	0	0	0	0	0	0	0	0	0	0	0	0.00342062	0	0	0	0	0
Meta-Protein 5329	Unassigned							Unknown SUPERKINGDOM	Unknown KINGDOM	Unknown PHYLUM	Unknown CLASS	Unknown ORDER	Unknown FAMILY	Unknown GENUS	Unknown SPECIES	Unknown SUBSPECIES	0.000194799	0.00090799	0.00116212	0	0.000641231	0.000900901	0.000550661	0	0.000933271	0.00132275	0	0.00212993	0	0	0.00164551	0	0	0	0.000579183	0.000640569	0.000753327	0	0	0	0	0	0	0	0	0	0	0	0.000666371
Meta-Protein 263	PYGM_RAT Glycogen phosphorylase, muscle form OS=Rattus norvegicus GN=Pygm PE=1 SV=5	3D-structure;Acetylation;Allosteric enzyme;Alternative splicing;Carbohydrate metabolism;Complete proteome;Direct protein sequencing;Disease mutation;Glycogen metabolism;Glycogen storage disease;Glycosyltransferase;Nucleotide-binding;Phosphoprotein;Polymorphism;Pyridoxal phosphate;Reference proteome;Transferase;	2.4.1.1;	;K00688;	UniRef50_P06737	UniRef90_P06737	EMPTY	Unknown SUPERKINGDOM	Unknown KINGDOM	Unknown PHYLUM	Unknown CLASS	Unknown ORDER	Unknown FAMILY	Unknown GENUS	Unknown SPECIES	Unknown SUBSPECIES	9.73994e-05	0.000201776	0	0	0	0	0.000550661	0	0	0	0	0	0	0.00145195	0	0.00823296	0.000242189	0.000366166	0	0	0	0	0	0.00250587	0	0	0	0.000235905	0.000411777	0	0	0	0
Meta-Protein 814	CASB_SHEEP Beta-casein OS=Ovis aries GN=CSN2 PE=1 SV=3	Antioxidant;Complete proteome;Direct protein sequencing;Hypotensive agent;Metalloenzyme inhibitor;Metalloprotease inhibitor;Milk protein;Phosphoprotein;Polymorphism;Protease inhibitor;Reference proteome;Secreted;Signal;	;	;K17107;	UniRef50_P02666	UniRef90_P02666	EMPTY	Eukaryota	Metazoa	Chordata	Mammalia	Unknown ORDER	Bovidae	Unknown GENUS	Unknown SPECIES	Unknown SUBSPECIES	0	0	0	0	0.00106872	0.0002574	0	0	0	0.00176367	0.00158353	0	0.000618908	0	0	0.0012197	0	0	0.000165481	0.000569395	0	0	0	0	0	0	0.000443984	0	0	0	0.0015456	0	0
Meta-Protein 22	BLAST_TPIS_PANTR Triosephosphate isomerase OS=Pan troglodytes GN=TPI1 PE=2 SV=2_P60175	3D-structure;Acetylation;Alternative promoter usage;Alternative splicing;Complete proteome;Cytoplasm;Direct protein sequencing;Disease mutation;Gluconeogenesis;Glycolysis;Glycosome;Hereditary hemolytic anemia;Isomerase;Isopeptide bond;Methylation;Nitration;Pentose shunt;Peroxisome;Phosphoprotein;Polymorphism;Reference proteome;Ubl conjugation;	5.3.1.1;	;K01803;	UniRef50_Q7NLT1	UniRef90_Q8R966	UniRef100_Q8R966	Unknown SUPERKINGDOM	Unknown KINGDOM	Unknown PHYLUM	Unknown CLASS	Unknown ORDER	Unknown FAMILY	Unknown GENUS	Unknown SPECIES	Unknown SUBSPECIES	0.00126619	0	0.000145264	0	0.000213744	0	0.000825991	0	0	0	0	0	0	0.00237592	0	0.000914774	0.000242189	0.000244111	8.27404e-05	0	8.3703e-05	0.000134138	0	0.00109632	0	0	0	0.000235905	0.00144122	0	0	0	0
Meta-Protein 1999	BLAST_KAD_BACTN Adenylate kinase OS=Bacteroides thetaiotaomicron (strain ATCC 29148 / DSM 2079 / NCTC 10582 / E50 / VPI-5482) GN=adk PE=3 SV=1_Q89ZJ0	ATP-binding;Complete proteome;Cytoplasm;Kinase;Nucleotide biosynthesis;Nucleotide-binding;Reference proteome;Transferase;	2.7.4.3;	K00939;	UniRef50_Q5LGH0	UniRef90_Q5LGH0	UniRef100_Q5LGH0	Bacteria	Unknown KINGDOM	Unknown PHYLUM	Unknown CLASS	Unknown ORDER	Unknown FAMILY	Unknown GENUS	Unknown SPECIES	Unknown SUBSPECIES	0	0	0	0	0	0	0	0.00102828	0	0	0	0	0	0.000131996	0	0	0.000605473	0.000610277	0	0	0	0	0	0.000783085	0	0	0.000739973	0.000943619	0	0.000392619	0.00139104	0.000190985	0
Meta-Protein 659	Unassigned							Unknown SUPERKINGDOM	Unknown KINGDOM	Unknown PHYLUM	Unknown CLASS	Unknown ORDER	Unknown FAMILY	Unknown GENUS	Unknown SPECIES	Unknown SUBSPECIES	0	0	0.000435793	0	0	0.000900901	0	0	0.000466636	0	0	0	0	0	0	0	0	0	0.00248221	0	0	0	0	0	0	0	0	0	0	0	0	0	0
Meta-Protein 771	ALF_YEAST Fructose-bisphosphate aldolase OS=Saccharomyces cerevisiae (strain ATCC 204508 / S288c) GN=FBA1 PE=1 SV=3	Allergen;Complete proteome;Cytoplasm;Direct protein sequencing;Glycolysis;Isopeptide bond;Lyase;Metal-binding;Phosphoprotein;Reference proteome;Ubl conjugation;Zinc;	4.1.2.13;	K01624;	UniRef50_P14540	UniRef90_Q9C2U0	UniRef100_Q9C2U0	Eukaryota	Fungi	Ascomycota	Unknown CLASS	Unknown ORDER	Unknown FAMILY	Unknown GENUS	Unknown SPECIES	Unknown SUBSPECIES	0	0	0	0	0	0.0002574	0	0	0	0	0.000791766	0	0.00123782	0	0	0	0.00193752	0	0.000330961	0	0.000167406	0.0017438	0	0.000313234	0	0.000885426	0	0.000235905	0	0	0.000463679	0.000763942	0
Meta-Protein 1217	BLAST_RHTA_RHIME Rhizobactin receptor OS=Rhizobium meliloti (strain 1021) GN=rhtA PE=3 SV=1_Q9Z3Q5	Carbohydrate metabolism;Cell outer membrane;Complete proteome;Membrane;Receptor;Reference proteome;Signal;TonB box;Transmembrane;Transmembrane beta strand;Transport;	;	K21573;	UniRef50_Q8A1G1	UniRef90_Q8A1G1	UniRef100_Q8A1G1	Unknown SUPERKINGDOM	Unknown KINGDOM	Unknown PHYLUM	Unknown CLASS	Unknown ORDER	Unknown FAMILY	Unknown GENUS	Unknown SPECIES	Unknown SUBSPECIES	0	0	0.00246949	0	0	0	0	0	0	0	0	0	0	0	0	0	0	0	0	0	0	0	0	0	0	0	0	0.00471809	0	0	0	0	0.000888494
Meta-Protein 880	BLAST_PCCB_HUMAN Propionyl-CoA carboxylase beta chain, mitochondrial OS=Homo sapiens GN=PCCB PE=1 SV=3_P05166	3D-structure;ATP-binding;Acetylation;Alternative splicing;Complete proteome;Direct protein sequencing;Disease mutation;Ligase;Lyase;Mitochondrion;Nucleotide-binding;Phosphoprotein;Polymorphism;Reference proteome;Transferase;Transit peptide;	2.1.3.1;6.4.1.3;	;K01966;K19312;	UniRef50_P07633	UniRef90_Q3J4E3	UniRef100_Q3J4E3	Unknown SUPERKINGDOM	Unknown KINGDOM	Unknown PHYLUM	Unknown CLASS	Unknown ORDER	Unknown FAMILY	Unknown GENUS	Unknown SPECIES	Unknown SUBSPECIES	0	0.000100888	0	0	0.000534359	0	0.00110132	0	0	0	0.000593824	0	0.000928361	0	0	0	0.000968758	0	0.000413702	0.00192171	0.000167406	0.000938967	0	0	0	0	0.0028119	0.000353857	0	0	0.00015456	0	0
Meta-Protein 5264	Unassigned							Unknown SUPERKINGDOM	Unknown KINGDOM	Unknown PHYLUM	Unknown CLASS	Unknown ORDER	Unknown FAMILY	Unknown GENUS	Unknown SPECIES	Unknown SUBSPECIES	0.000876595	0	0.00101685	0	0.000320616	0	0	0	0	0	0	0	0	0	0	0	0	0.000366166	0	0	0	0	0	0.000313234	0	0	0	0.000825666	0	0	0	0	0
Meta-Protein 410	BLAST_AK1_ARATH Aspartokinase 1, chloroplastic OS=Arabidopsis thaliana GN=AK1 PE=1 SV=1_Q9LYU8	3D-structure;ATP-binding;Allosteric enzyme;Alternative initiation;Amino-acid biosynthesis;Chloroplast;Complete proteome;Cytoplasm;Diaminopimelate biosynthesis;Direct protein sequencing;Kinase;Lysine biosynthesis;Methionine biosynthesis;Nucleotide-binding;Plastid;Proline biosynthesis;Reference proteome;Repeat;Threonine biosynthesis;Transferase;Transit peptide;	2.7.2.11;2.7.2.4;	K00928;K00931;	UniRef50_Q9LYU8	UniRef90_Q9LYU8	UniRef100_Q9LYU8	Unknown SUPERKINGDOM	Unknown KINGDOM	Unknown PHYLUM	Unknown CLASS	Unknown ORDER	Unknown FAMILY	Unknown GENUS	Unknown SPECIES	Unknown SUBSPECIES	0.000389598	0	0	0	0	0	0	0.00102828	0	0	0	0	0.00139254	0.000527983	0	0.000609849	0.000968758	0.000732332	0	0	0	0.000536553	0	0	0	0	0.00147995	0	0	0.00117786	0.000309119	0.000190985	0
Meta-Protein 1671	Unassigned							Unknown SUPERKINGDOM	Unknown KINGDOM	Unknown PHYLUM	Unknown CLASS	Unknown ORDER	Unknown FAMILY	Unknown GENUS	Unknown SPECIES	Unknown SUBSPECIES	0	0	0	0	0	0	0	0	0	0	0.00118765	0	0	0	0	0	0	0	0	0.00676157	0	0	0	0	0	0	0.000443984	0	0	0	0	0	0
Meta-Protein 721	RL25_BACV8 50S ribosomal protein L25 OS=Bacteroides vulgatus (strain ATCC 8482 / DSM 1447 / JCM 5826 / NBRC 14291 / NCTC 11154) GN=rplY PE=3 SV=1	Complete proteome;RNA-binding;Reference proteome;Ribonucleoprotein;Ribosomal protein;rRNA-binding;	;	K02897;	UniRef50_A6L6X0	UniRef90_A6L6X0	UniRef100_A6L6X0	Bacteria	Unknown KINGDOM	Bacteroidetes	Bacteroidia	Bacteroidales	Unknown FAMILY	Unknown GENUS	Unknown SPECIES	Unknown SUBSPECIES	0	0.00121065	0	0	0	0.0014157	0	0	0.000466636	0.000440917	0	0	0	0	0.000235073	0	0	0.000244111	0.000165481	0	0.000502218	0	0	0	0.000285633	0	0	0.00141543	0.000205888	0	0	0	0
Meta-Protein 28	BLAST_RL4_EUBE2 50S ribosomal protein L4 OS=Eubacterium eligens (strain ATCC 27750 / VPI C15-48) GN=rplD PE=3 SV=1_C4Z2T1	Complete proteome;RNA-binding;Reference proteome;Ribonucleoprotein;Ribosomal protein;rRNA-binding;	;	K02926;	UniRef50_P28601	UniRef90_C4Z2T1	UniRef100_C4Z2T1	Bacteria	Unknown KINGDOM	Firmicutes	Clostridia	Unknown ORDER	Unknown FAMILY	Unknown GENUS	Unknown SPECIES	Unknown SUBSPECIES	0.000194799	0.000403551	0.000435793	0.000344353	0.000961847	0	0	0.00017138	0.000699953	0.00146972	0	0.00085197	0	0	0	0.000152462	0	0	0.000165481	0.000142349	0.00100444	0.000402414	0.00015921	0	0	0.000531256	0	0.000235905	0.000411777	0	0.00015456	0.000381971	0.000222124
Meta-Protein 2626	Unassigned							Unknown SUPERKINGDOM	Unknown KINGDOM	Unknown PHYLUM	Unknown CLASS	Unknown ORDER	Unknown FAMILY	Unknown GENUS	Unknown SPECIES	Unknown SUBSPECIES	0	0	0	0	0	0	0	0	0	0	0.00197941	0	0	0	0	0	0	0.000122055	0	0	0	0	0.00127368	0	0	0	0	0	0	0.00196309	0	0	0
Meta-Protein 2081	BLAST_MUTX_BACPE Methylmalonyl-CoA mutase homolog OS=Bacillus pseudofirmus (strain OF4) PE=4 SV=1_P26947	Cobalamin;Cobalt;Complete proteome;Isomerase;Metal-binding;Reference proteome;	5.4.99.2;	K01847;	UniRef50_P22033	UniRef90_P27253	UniRef100_P27253	Bacteria	Unknown KINGDOM	Unknown PHYLUM	Unknown CLASS	Unknown ORDER	Unknown FAMILY	Unknown GENUS	Unknown SPECIES	Unknown SUBSPECIES	0	0	0	0	0	0	0	0.000342759	0	0	0	0	0	0	0	0.00426894	0	0	0	0	0	0	0	0.00172279	0	0	0	0	0	0.000785238	0	0.000381971	0
Meta-Protein 1001	Unassigned							Unknown SUPERKINGDOM	Unknown KINGDOM	Unknown PHYLUM	Unknown CLASS	Unknown ORDER	Unknown FAMILY	Unknown GENUS	Unknown SPECIES	Unknown SUBSPECIES	0	0.00201776	0	0	0	0	0.00137665	0	0	0	0	0	0	0	0	0	0.000484379	0	8.27404e-05	0	0.00301331	0	0	0.00203602	0	0.00141668	0	0	0.00144122	0	0	0	0
Meta-Protein 838	GRP75_BOVIN Stress-70 protein, mitochondrial OS=Bos taurus GN=HSPA9 PE=2 SV=1	3D-structure;ATP-binding;Acetylation;Alternative initiation;Cell inner membrane;Cell membrane;Chaperone;Chloroplast;Coiled coil;Complete proteome;Cytoplasm;DNA replication;Direct protein sequencing;Disease mutation;Dwarfism;Kinetoplast;Membrane;Methylation;Mitochondrion;Mitochondrion nucleoid;Nucleotide-binding;Nucleus;Phosphoprotein;Plastid;Polymorphism;Reference proteome;Stress response;Transit…	;	;K04043;	UniRef50_P38646	UniRef90_P38646	EMPTY	Unknown SUPERKINGDOM	Unknown KINGDOM	Unknown PHYLUM	Unknown CLASS	Unknown ORDER	Unknown FAMILY	Unknown GENUS	Unknown SPECIES	Unknown SUBSPECIES	0	0.000706215	0	0	0	0.0011583	0	0	0.000699953	0.000293945	0	0	0	0	0	0	0.000484379	0	0.000496442	0	0.000251109	0	0	0.000156617	0.000856898	0	0	0.000471809	0.000617665	0	0	0	0
Meta-Protein 196	BLAST_FABF_BACSU 3-oxoacyl-[acyl-carrier-protein] synthase 2 OS=Bacillus subtilis (strain 168) GN=fabF PE=1 SV=1_O34340	3D-structure;Acyltransferase;Complete proteome;Direct protein sequencing;Fatty acid biosynthesis;Fatty acid metabolism;Lipid biosynthesis;Lipid metabolism;Reference proteome;Transferase;	2.3.1.179;	K09458;	UniRef50_O34340	UniRef90_O34340	UniRef100_O34340	Bacteria	Unknown KINGDOM	Unknown PHYLUM	Unknown CLASS	Unknown ORDER	Unknown FAMILY	Unknown GENUS	Unknown SPECIES	Unknown SUBSPECIES	0.000292198	0.000706215	0	0	0	0.0001287	0	0.00119966	0	0	0.000395883	0	0.00108309	0.000527983	0	0	0.00145314	0.000854388	0.000330961	0.000355872	0.000167406	0	0	0	0	0	0.000147995	0	0	0.000785238	0.00015456	0	0
Meta-Protein 3192	BLAST_FIBB_HUMAN Fibrinogen beta chain OS=Homo sapiens GN=FGB PE=1 SV=2_P02675	3D-structure;Adaptive immunity;Alternative splicing;Blood coagulation;Calcium;Coiled coil;Complete proteome;Direct protein sequencing;Disease mutation;Disulfide bond;Glycoprotein;Hemostasis;Immunity;Innate immunity;Metal-binding;Polymorphism;Pyrrolidone carboxylic acid;Reference proteome;Secreted;Signal;Sulfation;	;	;K03904;	UniRef50_P02675	UniRef90_Q8K0E8	UniRef100_Q8K0E8	Eukaryota	Metazoa	Chordata	Unknown CLASS	Unknown ORDER	Unknown FAMILY	Unknown GENUS	Unknown SPECIES	Unknown SUBSPECIES	0	0	0	0	0	0	0	0	0	0	0	0	0	0	0	0	0	0	0	0	0	0	0	0	0	0.0102709	0	0	0	0	0	0	0
Meta-Protein 607	BLAST_RL4_BACFR 50S ribosomal protein L4 OS=Bacteroides fragilis (strain YCH46) GN=rplD PE=3 SV=1_Q64NK9	Complete proteome;RNA-binding;Reference proteome;Ribonucleoprotein;Ribosomal protein;rRNA-binding;	;	K02926;	UniRef50_Q8A477	UniRef90_Q8A477	EMPTY	Bacteria	Unknown KINGDOM	Bacteroidetes	Bacteroidia	Bacteroidales	Bacteroidaceae	Bacteroides	Unknown SPECIES	Unknown SUBSPECIES	0	0.00171509	0	0	0	0.0021879	0	0	0.00349977	0.00117578	0	0.00191693	0	0	0.000470146	0	0	0	0	0	0.00100444	0	0	0	0	0	0	0.000235905	0	0	0	0	0
Meta-Protein 297	BLAST_CPI8_SOLTU Cysteine protease inhibitor 8 (Fragment) OS=Solanum tuberosum PE=2 SV=1_O24384	Complete proteome;Direct protein sequencing;Disulfide bond;Protease inhibitor;Reference proteome;Serine protease inhibitor;Signal;Thiol protease inhibitor;Vacuole;	;	;	UniRef50_P20347	UniRef90_P20347	UniRef100_O24384	Eukaryota	Viridiplantae	Streptophyta	Unknown CLASS	Solanales	Solanaceae	Solanum	Solanum tuberosum	Unknown SUBSPECIES	9.73994e-05	0	0.00101685	0	0	0.0003861	0	0	0	0	0	0	0	0	0	0	0	0.000122055	0	0	0	0	0	0	0	0	0.00133195	0	0.000205888	0	0	0	0.00399822
Meta-Protein 1998	BLAST_SADA_SALTY Autotransporter adhesin SadA OS=Salmonella typhimurium (strain LT2 / SGSC1412 / ATCC 700720) GN=sadA PE=1 SV=1_Q8ZL64	3D-structure;Cell adhesion;Cell outer membrane;Coiled coil;Complete proteome;Direct protein sequencing;Membrane;Plasmid;Reference proteome;Repeat;Signal;Transmembrane;Transmembrane beta strand;Transmembrane helix;Virulence;	;	;K21449;	UniRef50_Q01969	UniRef90_Q01969	UniRef100_Q01969	Unknown SUPERKINGDOM	Unknown KINGDOM	Unknown PHYLUM	Unknown CLASS	Unknown ORDER	Unknown FAMILY	Unknown GENUS	Unknown SPECIES	Unknown SUBSPECIES	0	0	0	0	0	0	0	0.00445587	0	0	0	0	0	0	0	0	0	0	0	0	0	0	0	0	0	0	0.000443984	0	0	0	0	0	0
Meta-Protein 593	BLAST_PDC1_YEAST Pyruvate decarboxylase isozyme 1 OS=Saccharomyces cerevisiae (strain ATCC 204508 / S288c) GN=PDC1 PE=1 SV=7_P06169	3D-structure;Acetylation;Allosteric enzyme;Branched-chain amino acid catabolism;Complete proteome;Cytoplasm;Decarboxylase;Direct protein sequencing;Isopeptide bond;Lyase;Magnesium;Metal-binding;Nucleus;Phenylalanine catabolism;Phosphoprotein;Pyruvate;Reference proteome;Thiamine pyrophosphate;Tryptophan catabolism;Ubl conjugation;	4.1.1.-;4.1.1.1;4.1.1.43;4.1.1.72;4.1.1.74;	;K01568;	UniRef50_P16467	EMPTY	EMPTY	Eukaryota	Fungi	Ascomycota	Unknown CLASS	Unknown ORDER	Unknown FAMILY	Unknown GENUS	Unknown SPECIES	Unknown SUBSPECIES	0	0	0	0	0	0.0003861	0	0	0	0	0.000791766	0	0.00201145	0	0	0.000304925	0.00157423	0	8.27404e-05	0	8.3703e-05	0.00120724	0	0	0	0.00035417	0	0	0	0	0.000618238	0.000190985	0.000888494
Meta-Protein 1367	BLAST_Y1259_AQUAE Uncharacterized protein aq_1259 OS=Aquifex aeolicus (strain VF5) GN=aq_1259 PE=3 SV=1_O67300	Complete proteome;Reference proteome;Signal;	;	;	UniRef50_O67300	UniRef90_O67300	UniRef100_O67300	Unknown SUPERKINGDOM	Unknown KINGDOM	Unknown PHYLUM	Unknown CLASS	Unknown ORDER	Unknown FAMILY	Unknown GENUS	Unknown SPECIES	Unknown SUBSPECIES	0	0	0	0	0	0	0	0.00137104	0	0	0	0	0	0.00237592	0	0.000304925	0	0	0	0.000355872	0	0.000536553	0	0.000156617	0	0	0.000591979	0	0	0.000785238	0.000463679	0	0
Meta-Protein 972	BLAST_CYCB_BACSU Cyclodextrin-binding protein OS=Bacillus subtilis (strain 168) GN=cycB PE=1 SV=1_O07009	Cell membrane;Complete proteome;Lipoprotein;Membrane;Palmitate;Reference proteome;Signal;Sugar transport;Transport;	;	K15770;	UniRef50_O07009	UniRef90_O07009	UniRef100_O07009	Bacteria	Unknown KINGDOM	Firmicutes	Bacilli	Bacillales	Bacillaceae	Bacillus	Bacillus subtilis subsp. subtilis str. 168	Bacillus subtilis subsp. subtilis	0	0.000302663	0	0.00413223	0	0	0	0	0	0	0	0	0	0.00092397	0	0	0	0	0	0	0	0.000134138	0	0	0	0	0	0	0	0.00235571	0	0	0
Meta-Protein 1679	LYSC_SYRSO Lysozyme C OS=Syrmaticus soemmerringii GN=LYZ PE=1 SV=1	3D-structure;Allergen;Antimicrobial;Bacteriolytic enzyme;Complete proteome;Direct protein sequencing;Disulfide bond;Glycosidase;Hydrolase;Reference proteome;Secreted;Signal;	3.2.1.17;	;K13915;	UniRef50_P61626	EMPTY	EMPTY	Eukaryota	Metazoa	Chordata	Aves	Unknown ORDER	Unknown FAMILY	Unknown GENUS	Unknown SPECIES	Unknown SUBSPECIES	0	0	0	0	0	0	0	0	0	0	0.00158353	0	0	0.000527983	0	0.00533618	0	0	0	0	0	0	0.00015921	0	0	0	0	0	0	0.000196309	0.000772798	0.000954927	0
[truncated: 8,013 more rows]
[truncated: 34 more columns]

## Sheet: 2_MICROORGANISMS
Metaprotein-number	Description	Ontologies	EC-number	K0-number	UniRef50	UniRef90	UniRef100	Superkingdom	Kingdom	Phylum	Class	Order	Family	Genus	Species	Subspecies	C1-1	C1-2	C1-3	C1-4	C1-5	C1-6	C1-7	C1-8	C1-9	C1-10	C1-11	C1-12	C1-13	C1-14	C1-15	C1-16	C1-17	C1-18	C1-19	C1-20	C1-21	C1-22	C1-23	C1-24	C1-25	C1-26	C1-27	C1-28	C1-29	C1-30	C1-31	C1-32	C1-33
[truncated: 4,439 more rows]
[truncated: 33 more columns]

## Sheet: 3_HOMO_SAPIENS
Description	Ontologies	EC-number	K0-number	UniRef50	UniRef90	UniRef100	Superkingdom	Kingdom	Phylum	Class	Order	Family	Genus	Species	Subspecies	C1-1	C1-2	C1-3	C1-4	C1-5	C1-6	C1-7	C1-8	C1-9	C1-10	C1-11	C1-12	C1-13	C1-14	C1-15	C1-16	C1-17	C1-18	C1-19	C1-20	C1-21	C1-22	C1-23	C1-24	C1-25	C1-26	C1-27	C1-28	C1-29	C1-30	C1-31	C1-32	C1-33	ABC-1
[truncated: 84 more rows]
[truncated: 32 more columns]

[truncated: 9 more sheets: 4_BACTERIA, 5_ARCHAEA, 6_FUNGI, 7_VIRUS, 8_METAZOA, 9_IMMUNOGLOBULINES, 10_SUMMARY, 11_RESULTS_MWU, 12_SUMMARY_SIGNIFINCANT_HITS]
