# Supplementary material for: Fecal Metaproteomics Reveals Reduced Gut Inflammation and Changed Microbial Metabolism Following Lifestyle-Induced Weight Loss
Source: Biomolecules. 2021 May 12;11(5):726. doi: 10.3390/biom11050726 (PMC8150863; doi:10.3390/biom11050726)
Supplement: Supplementary file 1 [file biomolecules-11-00726-s001.zip › Supplementary Table S2.xlsx]

## Sheet: DESCRIPTION
General description	Supplement_6_Taxonomies_Summary_Table
Comprehensive evaluation of the identified taxonomies. This file contains an overview about all significant changed superkingdoms ("A"), phylas ("B1") and families ("C1"). In the worksheet "B2" the ratio between Firmicutes and Bacteriodetes was calculated. Furthermore, the worksheet "C2" provides the subplots for the taxonomy summary figure, "C3" the calculation of the richness and evenness and a…
Overview table sheets
Table	Content
A_%SIGNIFICANT_SUPERKINGDOM	This worksheet contains the results of the statistic comparison between ABC and CONTROL for the superkingdom level and based on the normalized abundances.
B1_%SIGNIFICANT_PHYLA	This worksheet contains the results of the statistic comparison between ABC and CONTROL for the phylum level and based on the normalized abundances.
B2_FIR_BAC_RATIO	This worksheet contains the calculation for the ratio between the phyla bacteriodetes and firmicutes, as well as the correlation of the ratio to the BMI.
C1_%SIGNIFICANT_FAMILIES	This worksheet contains the results of the statistic comparison between ABC and CONTROL for the family level and based on the normalized abundances.
C2_BAR_CHARTS4PLOT	This worksheet contains some bar charts used for the taxonomy summary plot.
C3_FAMILY_RICHNESS_EVENNESS	This worksheet contains the calculation of the richness and evenness and compares these values for the CONTROL and ABC group as well as correlates it to the BMI. BMI values were taken from the file "Patient_Data".
C4_INPUT_KRONA	This worksheet contains the input for the KRONA plot based on the identified metaproteins (see file "Identified metaproteins, families, and biological processes").
Table sheet description/legend
A_%SIGNIFICANT_SUPERKINGDOM
This worksheet contains all the superkingdoms of microorgansims with their average abundances, standard deviation, min, max, MW-test.
Column	Description
Superkingdom	contains all the superkingdoms of microorgansim.
Samples	Contains all the samples of this study, with their spectral abundance.
Average	the average of normed spectra of all samples.
Standard deviation	the standard deviation of all normed samples.
Min	the minimal average of all samples.
Max	the maximal average of all samples.
Mann-Whitney U Test (Wilcox-Test)	the MW-P-Value of the significane test between control and abc-group.
Average Group 1	The average of alle samples from control-group.
Average Group 2	the average of all samples from the abc-group.
Group2/Group 1	the ratio Group2/group 1.
Table sheet description/legend
B1_%SIGNIFICANT_PHYLA
This worksheet contains all data of the phyla at this study.
Column	Description
Phylum	contains all the phyla of microorgansim.
Samples Control and ABC group	Contains all the samples from the control and abc group of this study with their spectral abundance.
Average	the average of all samples.
Standard deviation	the standard deviation of all samples.
Min	the minimal abundance of all samples
Max	the maximum abundance of all samples.
Mann-Whitney U Test (Wilcox-Test)	the MW-P-Value of the significane test between control and abc-group.
Average Group 1	The average of alle samples from control-group.
Average Group 2	the average of all samples from the abc-group.
Group2/Group 1	the ratio Group2/group 1.
Table sheet description/legend
B2_FIR_BAC_RATIO
This worksheet contains the calculation of the Fir/Bac ratio.
Column	Description
ID	Typ of Fir, Bac, Fir/Bac
Samples	Contains all the samples of this study with their spectral abundance.
Average	the average of all samples.
Standard deviation	the standard deviation of all samples.
Min	the minimal abundance of all samples
Max	the maximum abundance of all samples.
Mann-Whitney U Test (Wilcox-Test)	the MW-P-Value of the significane test between control and abc-group.
Average Group 1	The average of alle samples from control-group.
Average Group 2	the average of all samples from the abc-group.
Group2/Group 1	the ratio Group2/group 1.
* last row contains the calculation of the Fir/Bac ratio and the MW-P-Values of the phyla and the ratio. There is also a test for correlation with the BMI with the Excel-function: Korrel
Table sheet description/legend
C1_%SIGNIFICANT_FAMILIES
This worksheet contains all the significant families.
Column	Description
Family	contains all the detected families.
Samples Control and ABC group	Contains all the samples from the control and abc group of this study with their spectral abundance.
Average	the average of all samples.
Standard deviation	the standard deviation of all samples.
Min	the minimal abundance of all samples
Max	the maximum abundance of all samples.
Mann-Whitney U Test (Wilcox-Test)	the MW-P-Value of the significane test between control and abc-group.
Average Group 1	The average of alle samples from control-group.
Average Group 2	the average of all samples from the abc-group.
Group2/Group 1	the ratio Group2/group 1.
* last row contains a table with the significant families and their spectral abundance, P-Value, Factor and a Tax Tree
Table sheet description/legend
C2_BAR_CHARTS4PLO
This worksheet contains the barcharts of the significant families.
Table sheet description/legend
C3_FAMILY_RICHNESS_EVENNESS
This worksheet contains the calculation of the richness and evenness and the correlation between the BMI and richness and evenness.
Table sheet description/legend
C4_INPUT_KRONA
This worksheet contains the input data for krona plot.
Column	Description
spectral abundance	spectral abundance of the family.
Superkingdom	The NCBI taxonomy on superkingdom level.
Kingdom	The NCBI taxonomy on kingdom level.
Phylum	The NCBI taxonomy on phylum level.
Class	The NCBI taxonomy on class level.
Order	The NCBI taxonomy on order level.
Family	The NCBI taxonomy on family level.
Genus	The NCBI taxonomy on genus level.
Species	The NCBI taxonomy on species level.
Subspecies	The NCBI taxonomy on subspecies level.

## Sheet: A_%SIGNIFICANT_SUPERKINGDOM
	C1.1	C1.2	C1.3	C1.4	C1.5	C1.6	C1.7	C1.8	C1.9	C1.10	C1.11	C1.12	C1.13	C1.14	C1.15	C1.16	C1.17	C1.18	C1.19	C1.20	C1.21	C1.22	C1.23	C1.24	C1.25	C1.26	C1.27	C1.28	C1.29	C1.30	C1.31	C1.32	C1.33	ABC.1	ABC.2	ABC.3	ABC.4	ABC.5	ABC.6	ABC.7	ABC.8	ABC.9	ABC.10	ABC.11	ABC.12	ABC.13	ABC.14	ABC.15	ABC.16
Archaea	0.000876595	0.00100888	0.000581058	0.00137741	0.00256493	0.001287	0.00468062	0.00222793	0	0.000734862	0.010095	0.000212993	0.00123781	0.00184794	0	0.00152462	0.00314846	0.004394	0.00322687	0.00427046	0.00100444	0.00643863	0.00334342	0.00501175	0.000285633	0.00141668	0.00369987	0.004954	0	0.00294464	0.00293663	0.00210084	0.000666371	0.00157869	0.00207785	0.00203046	0.00208392	0.000491449	0.00317684	0.0032695	0.00190146	0.00313909	0.00939227	0.0038017	0.00179892	0.0012604	0.00285418	0	0.00178033
Bacteria	0.166748	0.259685	0.159936	0.181474	0.151758	0.200129	0.238436	0.32922	0.160989	0.219283	0.26247	0.126518	0.279901	0.246964	0.157499	0.270011	0.298862	0.312828	0.266093	0.242918	0.187411	0.238364	0.185162	0.275176	0.106827	0.0973968	0.356519	0.275655	0.140416	0.270907	0.354405	0.209511	0.139716	0.206397	0.152376	0.215431	0.184238	0.161687	0.319891	0.321189	0.145585	0.214826	0.242818	0.17503	0.204677	0.239728	0.121951	0.213177	0.265681
Eukaryota	0.44794	0.268362	0.475015	0.392562	0.495885	0.352252	0.277533	0.173436	0.378908	0.275132	0.226643	0.453674	0.252669	0.296859	0.440291	0.196524	0.222209	0.197608	0.279166	0.215943	0.343852	0.242388	0.447222	0.232263	0.439303	0.633257	0.150955	0.243336	0.475396	0.267373	0.161206	0.297364	0.548645	0.37017	0.384402	0.34203	0.369044	0.472675	0.176315	0.17702	0.444196	0.275596	0.272099	0.267488	0.369978	0.312075	0.330047	0.281608	0.211038
UNASSIGNED SUPERKINGDOM	0.294731	0.317897	0.238088	0.336088	0.258737	0.292278	0.334251	0.376007	0.257816	0.308054	0.367577	0.240682	0.361906	0.341209	0.274565	0.386034	0.366433	0.376053	0.337498	0.376584	0.300912	0.349966	0.239293	0.364918	0.233933	0.168231	0.336244	0.340528	0.255919	0.339223	0.33864	0.32945	0.212128	0.319857	0.26458	0.314112	0.297054	0.253588	0.373985	0.367741	0.22495	0.354073	0.282597	0.377585	0.314811	0.319133	0.330825	0.310099	0.356204
Unknown MG Entry	0.0896	0.153047	0.12638	0.0884986	0.0910548	0.152896	0.145099	0.119109	0.198087	0.196649	0.133215	0.178488	0.104286	0.11312	0.127645	0.145601	0.109349	0.109118	0.114016	0.160285	0.16682	0.162844	0.124821	0.122475	0.219652	0.0995219	0.152583	0.135409	0.128268	0.119552	0.142813	0.161574	0.0957352	0.100281	0.196288	0.126396	0.147	0.110871	0.126456	0.130624	0.18254	0.152366	0.193094	0.175943	0.108735	0.127804	0.214323	0.195116	0.165297
Viruses	9.74e-05	0	0	0	0	0.0011583	0	0	0.00419972	0.000146972	0	0.000425985	0	0	0	0.000304925	0	0	0	0	0	0	0.00015921	0.000156617	0	0.000177085	0	0.000117952	0	0	0	0	0.00310973	0.00171597	0.000277047	0	9.47e-05	0.000688028	0.000176491	0.00015569	0.00082672	0	0	0.000152068	0	0	0	0	0
[truncated: 25 more columns]

## Sheet: B1_%SIGNIFICANT_PHYLA
	C1.1	C1.2	C1.3	C1.4	C1.5	C1.6	C1.7	C1.8	C1.9	C1.10	C1.11	C1.12	C1.13	C1.14	C1.15	C1.16	C1.17	C1.18	C1.19	C1.20	C1.21	C1.22	C1.23	C1.24	C1.25	C1.26	C1.27	C1.28	C1.29	C1.30	C1.31	C1.32	C1.33	ABC.1	ABC.2	ABC.3	ABC.4	ABC.5	ABC.6	ABC.7	ABC.8	ABC.9	ABC.10	ABC.11	ABC.12	ABC.13	ABC.14	ABC.15	ABC.16
Acidobacteria	9.73994e-05	0.000100888	0	0	0	0	0	0.00017138	0	0.000146972	0	0	0	0.000131996	0	0	0	0	0	0	0	0	0	0.000156617	0	0	0	0	0	0	0	0	0	0	0	0	0	0	8.82457e-05	0.000311381	0	0	0	0	0	0	0	0	0
Actinobacteria	0.000486997	0.00110977	0.000435793	0.000344353	0.00203056	0.0003861	0.000550661	0.00119966	0.000466636	0.000293945	0	0.000638978	0.000618908	0.000395987	0.000470146	0.000609849	0.000726568	0.000854388	0.000661923	0.00241993	0.000502218	0.0017438	0.000636841	0.00109632	0	0.000177085	0.00414385	0.00141543	0.000205888	0.00137417	0.00139104	0.000190985	0.000888494	0.000549111	0.00138523	0.000101523	0.00113669	0.000589739	0.00132369	0.000622762	0.000330688	0.000482936	0	0.000456204	0	0.000504159	0.000518941	0.000254388	0.00136949
Annelida	0	0	0	0	0	0	0	0	0	0	0	0	0	0	0	0	0	0	0.000165481	0	0	0	0	0	0	0	0	0	0	0	0	0	0	0	0	0	0	0	0	0	0.000165344	0	0	0	0	0	0	0	0
Apicomplexa	9.73994e-05	0	0	0	0	0	0	0	0	0	0	0	0	0	0	0	0	0	0	0	0	0	0	0	0	0	0	0	0	0	0	0	0	0	0	0	0	0	0	7.78452e-05	0	0	0	0	0	0	0	0	0
Aquificae	9.73994e-05	0.000403551	0.000290529	0	0	0	0.00027533	0.000514139	0	0	0.000197941	0	0.000464181	0.000527983	0	0.000152462	0.000242189	0.000366166	0.000330961	0.000213523	0	0	0	0	0	0.000177085	0.000443984	0.000353857	0.000205888	0.000981547	0.000463679	0.000381971	0	0.000137278	0	0.000304569	9.47239e-05	0	0.000970702	0.000389226	8.2672e-05	0	0	0.000152068	0.00019988	0	0	0	0.000410846
Arthropoda	0	0	0	0	0	0	0	0	0	0.000146972	0	0	0	0	0.000470146	0	0	0	0	0	0	0.000134138	0	0.000313234	0	0	0	0	0	0.000196309	0.000463679	0	0.000222124	0	0	0	0	0	0.000176491	0	0	0.000241468	0	0	0	0	0	0	0
Ascomycota	0.000292198	0.000706215	0	0	0.000748103	0.002574	0	0.000342759	0.000233318	0.000146972	0.00197941	0.000425985	0.00603435	0.000263992	0	0.000762311	0.00641802	0.0010985	0.00190303	0.000782918	0.000502218	0.00617035	0.00015921	0.000626468	0.000571265	0.00247919	0.000591979	0.000353857	0.00144122	0.000981547	0.00185471	0.00114591	0.00155486	0.000274556	0.000277047	0.000203046	0.000378896	0.0118931	0.000352983	0.000622762	0.000165344	0.000885383	0.00220995	0.00152068	0.0009994	0.00352912	0	0.00152633	0
Bacteroidetes	0.0430505	0.0697135	0.0273097	0.0320248	0.0447793	0.0509653	0.0853524	0.14533	0.0753616	0.0508524	0.0924386	0.0242812	0.114343	0.0861932	0.0376117	0.0998628	0.104384	0.137434	0.0757902	0.083274	0.0224324	0.0595573	0.0835854	0.0839468	0.0308483	0.0272711	0.0791772	0.0870488	0.0220301	0.119552	0.139876	0.065317	0.0244336	0.0488709	0.0132982	0.0541117	0.0525718	0.059367	0.128397	0.131948	0.0527447	0.0420959	0.0875691	0.0392336	0.063362	0.104865	0.0215361	0.0849657	0.0951794
Basidiomycota	0	0	0	0	0	0.0002574	0	0	0	0	0	0	0	0	0	0	0	0	0	0	0	0	0	0	0	0	0	0	0	0	0	0	0	0	0	0	0	0	0	0	0	0	0	0	0	0	0	0	0
Chlamydiae	9.73994e-05	0	0	0	0	0	0	0	0	0	0	0	0	0	0	0	0	0	0	0	8.3703e-05	0	0	0	0	0	0	0	0	0	0	0	0	0.000205917	0	0	0	0	0	0	0	0	0	0	0	0	0	0	0.000547795
Chlorobi	0	0.000100888	0	0	0	0	0	0.000856898	0	0	0	0	0	0	0	0	0	0	0	0	0	0	0	0.000626468	0	0	0	0.000117952	0	0	0	0	0	0	0	0	0	0.00019658	8.82457e-05	0.000856298	0	0	0	0	0	0	0	0	0
Chloroflexi	0	0	0.000145264	0	0	0	0	0	0	0.000146972	0	0	0	0	0	0	0	0	0	0	0	0	0	0	0	0	0	0	0	0	0	0	0	0	0	0.000304569	0	0	0	0	0.000165344	0	0	0	0	0	0	0	0.000136949
Chlorophyta	0.000194799	0	0	0.000344353	0	0.0001287	0	0	0	0	0	0	0	0	0	0	0	0	0	0	0	0	0	0	0	0	0	0	0	0	0	0	0	0	0	0	9.47239e-05	0	0	0	0	0	0	0	0	0	0	0	0
Chordata	0.376546	0.218523	0.442475	0.299587	0.469702	0.324196	0.222192	0.130763	0.286048	0.25823	0.158947	0.410863	0.180721	0.236536	0.32346	0.130965	0.16045	0.151837	0.252358	0.201281	0.291956	0.204963	0.417927	0.098982	0.349043	0.604038	0.118692	0.193324	0.415483	0.240479	0.137094	0.266425	0.42892	0.253003	0.335088	0.299086	0.288529	0.400727	0.142782	0.131948	0.436921	0.235351	0.226796	0.245894	0.320008	0.285354	0.298651	0.15365	0.187757
Crenarchaeota	0	0	0	0	0	0	0.00027533	0	0	0	0	0	0	0	0	0	0	0	0	0	0	0	0	0	0	0	0	0	0	0	0	0	0	0	0	0	0	0	0	0	0	0	0	0	0	0	0	0	0
Cyanobacteria	0	0.000504439	0.000290529	0.000344353	0.000106872	0	0.00165198	0.00017138	0.000699953	0.000146972	0	0	0.000309454	0.000263992	0.000940291	0.000304925	0.000242189	0.000366166	0.000330961	0.000142349	0	0	0	0.000313234	0.000856898	0	0	0.000117952	0.000205888	0	0.00015456	0	0	0.000205917	0	0.00111675	9.47239e-05	0	0.000970702	0.000311381	0	0.000160979	0	0	0	0	0	0	0.000821693
Deinococcus-Thermus	0	0	0.000581058	0	0.000854975	0.000900901	0.00027533	0	0	0.000734862	0.00178147	0.000212993	0	0.000263992	0	0	0.000484379	0.000244111	0.00107562	0.000782918	0.000502218	0.000402414	0	0	0	0	0.000591979	0	0.000205888	0	0.000618238	0.000954927	0	0.000274556	0.00110819	0.000203046	0.000284172	0.000589739	0.000794211	0.00015569	0.000248016	0.000321958	0.000552486	0.000456204	0.00019988	0	0	0.000254388	0.000136949
Dictyoglomi	0	0	0	0	0	0	0	0	0	0	0	0	0	0	0	0	0	0	0	0	0	0	0	0	0	0	0	0	0	0	0	0	0	0	0	0	0	0	0	0	0	0	0	0	0	0	0	0	0
Echinodermata	0	0	0	0	0	0	0	0	0	0	0	0	0	0	0	0	0	0	0	0	0	0	0	0	0	0	0	0	0	0	0	0	0	0	0	0	0	0	0	0	0	0	0	0	0	0	0	0.000254388	0
Elusimicrobia	0	0	0	0	0	0.0001287	0	0	0	0	0	0	0	0	0	0	0	0	0	0	0	0	0	0	0	0	0	0	0	0	0	0	0	0	0	0	0	0	0	0	0	0	0	0	0	0	0	0	0
Euryarchaeota	0.000876595	0.00100888	0.000581058	0.00137741	0.00256493	0.0011583	0.00440529	0.00222793	0	0.000734862	0.010095	0.000212993	0.00123781	0.00184794	0	0.00152462	0.00314846	0.004394	0.00322687	0.00427046	0.00100444	0.00536553	0.00334342	0.00501175	0.000285633	0.00141668	0.00369987	0.004954	0	0.00294464	0.00293663	0.00210084	0.000666371	0.00157869	0.00207785	0.00203046	0.00208392	0.000491449	0.00317684	0.0032695	0.00190146	0.00313909	0.00939227	0.00349757	0.00179892	0.0012604	0.00285418	0	0.00178033
Firmicutes	0.0372066	0.056699	0.0543289	0.0685262	0.0380464	0.0393822	0.0503855	0.0377035	0.0216986	0.0595238	0.0482977	0.0521832	0.0380628	0.0399947	0.0366714	0.0713523	0.0439574	0.0300256	0.0500579	0.0518861	0.0608521	0.0657277	0.018946	0.0734534	0.0174236	0.0231982	0.0399586	0.0464732	0.0409718	0.0249313	0.0242658	0.038961	0.035984	0.050175	0.0455742	0.0448731	0.0456569	0.023393	0.0476527	0.0420364	0.0320767	0.0638281	0.0378453	0.0520073	0.0465721	0.0277288	0.0368448	0.0638514	0.0312243
Fusobacteria	0	0	0	0	0	0.0001287	0	0	0	0	0.000593824	0	0	0	0	0	0	0	0	0	0.000167406	0.000536553	0	0	0	0	0	0.000235905	0	0	0.000309119	0	0	0	0	0	0.000189448	0	0	0	0	0.000563426	0.000552486	0	0	0	0	0	0
Korarchaeota	0	0	0	0	0	0.0001287	0	0	0	0	0	0	0	0	0	0	0	0	0	0	0	0	0	0	0	0	0	0	0	0	0	0	0	0	0	0	0	0	0	0	0	0	0	0	0	0	0	0	0
Microsporidia	0	0	0	0	0	0	0	0	0	0	0	0	0	0	0	0	0	0	0	0	0	0	0	0	0	0	0	0	0	0	0	0	0	0	0	0	0	0	0	0	0	0	0	0	0	0	0	0	0
Nematoda	0.000194799	0	0	0	0.000427487	0	0	0.000342759	0	0	0	0	0	0	0	0	0.000121095	0	0.000413702	0.000498221	0.000251109	0.000670691	0	0.000313234	0	0.00035417	0.00458784	0.000589762	0.000617665	0.000196309	0.000309119	0	0	0.000343194	0.000554093	0.000304569	0.000663067	0.000884608	0.000441228	0.00101199	0	0.00104636	0	0.000912409	0.00019988	0	0.000259471	0	0.000821693
Neocallimastigomycota	0	0	0.000145264	0	0	0	0	0	0	0	0	0	0	0	0	0	0	0	0	0	0	0	0	0	0	0	0	0	0	0	0	0	0	0	0	0	0	0	0	0	0	0	0	0.000152068	0	0	0	0	0
Proteobacteria	0.0130515	0.0222962	0.0113306	0.0103306	0.010046	0.0194337	0.0145925	0.0294773	0.00629958	0.021458	0.0199921	0.00511182	0.0267678	0.0245512	0.0108134	0.020125	0.0324534	0.0305139	0.0224226	0.0255516	0.0153177	0.0202549	0.0175131	0.0212999	0.0137104	0.00743758	0.118988	0.017221	0.016677	0.0257165	0.0748068	0.0192895	0.00910706	0.0166792	0.0178695	0.0148223	0.0139244	0.0145469	0.0242676	0.0288806	0.0106647	0.0148905	0.0287293	0.00881995	0.0137917	0.0184018	0.0238713	0.017044	0.029307
Spirochaetes	0.000779195	0.00201776	0.000726322	0	0.00106872	0.00669241	0.00027533	0.00205655	0.000466636	0.00396825	0.00138559	0.000212993	0	0.00184794	0.00117536	0.0012197	0.00157423	0.0010985	0.00281317	0.000498221	0.00167406	0.00295104	0.00191052	0.000626468	0	0.000531256	0.00162794	0.00365652	0.000617665	0.000785238	0.000309119	0.000763942	0.000888494	0.00157869	0.00083114	0.000304569	0.00274699	0.00294869	0.00150018	0.00179044	0.000744048	0.00217321	0.00138122	0.00182482	0.00039976	0.00226872	0.00155682	0.0043246	0.000684744
Streptophyta	0.0449985	0.0315779	0.00522952	0.0392562	0.0104734	0.0045045	0.0107379	0.0371894	0.0856276	0.00382128	0.0479018	0.0112886	0.0532261	0.00646779	0.11307	0.00823296	0.00351175	0.00768949	0.0147278	0.006121	0.0399263	0.0142186	0.0243592	0.102584	0.0848329	0.00584381	0.0221992	0.0187544	0.00720609	0.0159011	0.0120556	0.0234912	0.0997335	0.103507	0.0218867	0.0257868	0.0274699	0.00520936	0.0160607	0.0141678	0.005291	0.00869285	0.0171271	0.00501825	0.0329802	0.0166373	0.0155682	0.104808	0.0143796
Tenericutes	0.000876595	0.000403551	0	0.00413223	0.000427487	0	0.000825991	0.0017138	0	0.000293945	0.00197941	0.000425985	0.00216618	0.00211193	0.000235073	0.00289678	0.00290627	0.00231905	0.00165481	0.000640569	0	0	0.0015921	0.000313234	0	0.00159377	0.00177594	0.000589762	0.000617665	0.00235571	0.00185471	0.000763942	0	0.00144142	0.000138523	0.000101523	0.00113669	9.82898e-05	0.00255913	0.00264674	0.000248016	0.000160979	0	0.000152068	0.00139916	0.000756239	0	0.000508776	0.00164339
Thermotogae	0.000194799	0.000100888	0	0	0	0.0001287	0	0.000514139	0	0.000587889	0.000395883	0	0.00216618	0.000131996	0	0.00106724	0.000121095	0.000854388	0.000661923	0.000355872	0.000334812	0.000670691	0	0.000313234	0	0.000531256	0	0.000235905	0	0.000196309	0.000463679	0.000190985	0	0.000274556	0.000277047	0.000304569	0.000284172	0.000294869	0.000705965	0.000389226	0.000661376	0.000402447	0.000828729	0.000152068	0.00219868	0	0.000518941	0.00763165	0
UNASSIGNED PHYLUM	0.480764	0.594734	0.45613	0.543733	0.418724	0.548906	0.608205	0.609426	0.523098	0.598765	0.614014	0.494143	0.573882	0.598337	0.475082	0.660924	0.639138	0.630904	0.571405	0.621281	0.564493	0.616633	0.430027	0.610023	0.502428	0.324951	0.603522	0.624558	0.493515	0.563408	0.600773	0.580023	0.397601	0.520901	0.559634	0.556041	0.56247	0.478769	0.627691	0.638565	0.456597	0.625563	0.587017	0.639599	0.51589	0.538694	0.59782	0.560672	0.631882
Verrucomicrobia	9.73994e-05	0	0	0	0	0	0	0	0	0	0	0	0	0.000131996	0	0	0.000121095	0	0	0	0	0	0	0	0	0	0	0	0	0	0	0	0	0	0	0	0.000189448	0	0	0	0.000992063	0	0	0.000152068	0	0	0	0.000254388	0.00191728
[truncated: 25 more columns]

## Sheet: B2_FIR_BAC_RATIO
								Fir/Bac-ratio
ID	C1.1	C1.2	C1.3	C1.4	C1.5	C1.6	C1.7	C1.8	C1.9	C1.10	C1.11	C1.12	C1.13	C1.14	C1.15	C1.16	C1.17	C1.18	C1.19	C1.20	C1.21	C1.22	C1.23	C1.24	C1.25	C1.26	C1.27	C1.28	C1.29	C1.30	C1.31	C1.32	C1.33	ABC.1	ABC.2	ABC.3	ABC.4	ABC.5	ABC.6	ABC.7	ABC.8	ABC.9	ABC.10	ABC.11	ABC.12	ABC.13	ABC.14	ABC.15	ABC.16
Firmicutes	0.0372066	0.056699	0.0543289	0.0685262	0.0380464	0.0393822	0.0503855	0.0377035	0.0216986	0.0595238	0.0482977	0.0521832	0.0380628	0.0399947	0.0366714	0.0713523	0.0439574	0.0300256	0.0500579	0.0518861	0.0608521	0.0657277	0.018946	0.0734534	0.0174236	0.0231982	0.0399586	0.0464732	0.0409718	0.0249313	0.0242658	0.038961	0.035984	0.050175	0.0455742	0.0448731	0.0456569	0.023393	0.0476527	0.0420364	0.0320767	0.0638281	0.0378453	0.0520073	0.0465721	0.0277288	0.0368448	0.0638514	0.0312243
Bacteroidetes	0.0430505	0.0697135	0.0273097	0.0320248	0.0447793	0.0509653	0.0853524	0.14533	0.0753616	0.0508524	0.0924386	0.0242812	0.114343	0.0861932	0.0376117	0.0998628	0.104384	0.137434	0.0757902	0.083274	0.0224324	0.0595573	0.0835854	0.0839468	0.0308483	0.0272711	0.0791772	0.0870488	0.0220301	0.119552	0.139876	0.065317	0.0244336	0.0488709	0.0132982	0.0541117	0.0525718	0.059367	0.128397	0.131948	0.0527447	0.0420959	0.0875691	0.0392336	0.063362	0.104865	0.0215361	0.0849657	0.0951794
Fir/Bac	0.864253	0.813314	1.98936	2.13978	0.849642	0.772727	0.590323	0.259434	0.287926	1.17052	0.522484	2.14912	0.332882	0.464012	0.975	0.714504	0.421114	0.218472	0.66048	0.623077	2.71269	1.1036	0.226667	0.875	0.564815	0.850649	0.504673	0.533875	1.85981	0.208539	0.173481	0.596491	1.47273	1.02669	3.42708	0.829268	0.868468	0.39404	0.371134	0.318584	0.60815	1.51625	0.432177	1.32558	0.735016	0.264423	1.71084	0.751497	0.328058
				The ratio
						Firmicutes/ Bacteroidetes (Control)		Firmicutes/ Bacteroidetes (ABC)
						Bacteriodetes	Firmicutes	Bacteriodetes	Firmicutes								Bacteriodetes	Firmicutes
														significance
						0.0704676	0.0435496	0.0712057	0.0443372							MWU	0.769527	0.808762
						0.618009		0.622663								Fir/Bac	P=0.95
ID	Object	Fir/Bac	BMI
1	Control	0.864253	42.8088			Correlation FIR/BAC to BMI
2	Control	0.813314	30.3819			Control	ABC	ALL
3	Control	1.98936	31.362		BMI	-0.132404	-0.0496628	-0.0835796
4	Control	2.13978	34.2757
5	Control	0.849642	33.8021
6	Control	0.772727	26.6975
7	Control	0.590323	32.9796
8	Control	0.259434	33.0247
9	Control	0.287926	27.0562
10	Control	1.17052	31.3536
11	Control	0.522484	34.718
12	Control	2.14912	30.4949
13	Control	0.332882	35.8342
14	Control	0.464012	36.1111
15	Control	0.975	31.2575
16	Control	0.714504	35.174
17	Control	0.421114	35.7459
18	Control	0.218472	41.5316
19	Control	0.66048	28.2247
20	Control	0.623077	33.3598
21	Control	2.71269	33.126
22	Control	1.1036	35.3955
23	Control	0.226667	32.6049
24	Control	0.875	33.126
25	Control	0.564815	36.0741
26	Control	0.850649	30.5192
27	Control	0.504673	37.6543
28	Control	0.533875	33.0168
29	Control	1.85981	35.4922
30	Control	0.208539	29.3524
31	Control	0.173481	34.7043
32	Control	0.596491	43.7749
33	Control	1.47273	32.2494
34	ABC	1.02669	35.4728
35	ABC	3.42708	27.3438
36	ABC	0.829268	24.4248
37	ABC	0.868468	31.4061
38	ABC	0.39404	35.4922
39	ABC	0.371134	24.8457
40	ABC	0.318584	27.7551
41	ABC	0.60815	28.9506
42	ABC	1.51625	23.6669
43	ABC	0.432177	29.6515
44	ABC	1.32558	30.0386
45	ABC	0.735016	27.3153
46	ABC	0.264423	29.4744
47	ABC	1.71084	32.1914
48	ABC	0.751497	27.3246
49	ABC	0.328058	27.4529
50	ABC	0.516224	31.7424
51	ABC	1.79762	31.6081
52	ABC	0.926573	26.6022
53	ABC	0.282738	25.1024
54	ABC	0.145877	30.8275
55	ABC	2.42714	29.9237
56	ABC	0.458564	23.6444
57	ABC	1.16667	27.6163
58	ABC	0.771028	30.8949
59	ABC	1.90741	26.4608
60	ABC	0.747945	32.716
61	ABC	0.939655	31.2053
62	ABC	0.415819	30.5909
63	ABC	0.929134	26.5118
64	ABC	0.299279	25.665
65	ABC	0.175294	36.0162
66	ABC	0.287476	27.9196
[truncated: 25 more columns]

## Sheet: C1_%SIGNIFICANT_FAMILIES
Family	C1.1	C1.2	C1.3	C1.4	C1.5	C1.6	C1.7	C1.8	C1.9	C1.10	C1.11	C1.12	C1.13	C1.14	C1.15	C1.16	C1.17	C1.18	C1.19	C1.20	C1.21	C1.22	C1.23	C1.24	C1.25	C1.26	C1.27	C1.28	C1.29	C1.30	C1.31	C1.32	C1.33	ABC.1	ABC.2	ABC.3	ABC.4	ABC.5	ABC.6	ABC.7	ABC.8	ABC.9	ABC.10	ABC.11	ABC.12	ABC.13	ABC.14	ABC.15	ABC.16
Thermotogaceae	0.000194799	0.000100888	0	0	0	0.0001287	0	0.000514139	0	0.000587889	0.000395883	0	0.00216618	0.000131996	0	0.00106724	0.000121095	0.000854388	0.000661923	0.000355872	0.000334812	0.000670691	0	0.000313234	0	0.000531256	0	0.000235905	0	0.000196309	0.000463679	0.000190985	0	0.000274556	0.000277047	0.000304569	0.000284172	0.000294869	0.000705965	0.000389226	0.000661376	0.000402447	0.000828729	0.000152068	0.00219868	0	0.000518941	0.00763165	0
Desulfovibrionaceae	0	0	0	0	0	0	0	0	0	0.000587889	0.000989707	0	0	0.000395987	0	0	0.000363284	0.000122055	8.27404e-05	7.11744e-05	0	0.000134138	0	0	0	0	0.000295989	0.000117952	0	0	0	0.000190985	0.000222124	0	0.00110819	0.000101523	9.47239e-05	0.000393159	0.000176491	0	0.000248016	0.00201223	0.000276243	0.000912409	0	0	0.000259471	0	0
Syntrophomonadaceae	0	0	0	0	0	0	0	0	0	0	0.000197941	0	0	0	0	0	0	0	0	0	0	0.000134138	0	0	0	0	0	0	0	0	0	0	0	0	0.000138523	0	0	0	0	0	0.000578704	0	0.000276243	0.000152068	0	0	0.000259471	0	0
Siphoviridae	9.73994e-05	0	0	0	0	0	0	0	0	0.000146972	0	0	0	0	0	0	0	0	0	0	0	0	0	0	0	0	0	0	0	0	0	0	0	0	0	0	0	9.82898e-05	0.000176491	0.00015569	0.000165344	0	0	0.000152068	0	0	0	0	0
Leptospiraceae	0	0	0	0	0	0	0	0.000342759	0	0	0	0	0	0.000527983	0	0	0.000968758	0.000488222	0	0	0	0	0	0	0	0	0	0	0	0	0	0	0	0.000205917	0	0	0	0	0.000352983	0.000700607	0.000165344	0	0	0.000152068	0	0.00100832	0	0	0.000684744
Verrucomicrobiaceae	0	0	0	0	0	0	0	0	0	0	0	0	0	0	0	0	0	0	0	0	0	0	0	0	0	0	0	0	0	0	0	0	0	0	0	0	0	0	0	0	0.000992063	0	0	0.000152068	0	0	0	0.000254388	0.00191728
Rutaceae	0	0	0	0	0	0	0	0	0	0.000146972	0	0	0	0	0	0	0	0	0	0	0	0	0	0	0	0	0	0	0	0	0	0	0	0	0	0	0	0	0	0	0	0	0	0.000152068	0.00019988	0	0	0	0.000136949
Dictyocaulidae	0	0	0	0	0.000320616	0	0	0	0	0	0	0	0	0	0	0	0	0	0.000413702	0	8.3703e-05	0.000402414	0	0.000313234	0	0.00035417	0.000147995	0.000589762	0.000617665	0.000196309	0.000309119	0	0	0.000343194	0.00041557	0.000304569	0.000663067	0.000884608	0.000441228	0.000700607	0	0.000885383	0	0.000152068	0.00019988	0	0.000259471	0	0
Malvaceae	0	0.00191687	0	0.00172176	0.00309928	0.0001287	0.00192731	0	0.00186654	0.000293945	0.000395883	0	0.000464181	0	0	0.000152462	0	0.000122055	0.00115836	0.000213523	0.00100444	0.0017438	0	0	0	0	0.000295989	0	0.00226477	0	0	0	0.000666371	0	0.000277047	0	0	0.00167093	0	0	0.00107474	0.00185126	0.000276243	0.000456204	0	0	0	0	0
Microbacteriaceae	0	0	0	0	0	0	0	0	0	0	0	0	0	0	0	0	0	0	0	0	0	0	0	0	0	0	0	0	0	0	0	0	0	0	0	0	9.47239e-05	9.82898e-05	0	0	0	0	0	0	0	0	0	0	0
Gadidae	0	0	0	0	0	0.0002574	0	0	0.000933271	0.000587889	0	0	0	0	0	0	0	0	0	0	0	0	0	0	0	0	0	0	0	0	0	0	0	0	0	0	0	0	0	0	0	0	0	0	0	0	0	0	0
Hahellaceae	0	0	0	0	0	0	0	0	0	0	0	0	0	0	0	0	0	0	0	0	0	0	0	0	0	0	0	0	0	0	0	0	0	0	0	0	0	0	0	7.78452e-05	0	0	0	0	0	0	0	0.000254388	0
Streptomycetaceae	0	0.000100888	0	0	0.000213744	0	0	0	0	0	0	0	0	0.000131996	0	0	0	0	0	7.11744e-05	0	0	0	0.000469851	0	0	0	0	0	0	0	0	0	0	0.000277047	0	0.000189448	0	0	0	8.2672e-05	8.04894e-05	0	0	0	0	0	0	0
Listeriaceae	0	0.00141243	0.000581058	0	0	0	0.00192731	0	0.000466636	0.000146972	0	0	0	0	0	0.000152462	0	0	0	0.000284698	0.000334812	0.00120724	0	0	0	0.000885426	0.000147995	0.000471809	0	0	0	0.000572956	0	6.86389e-05	0	0.00142132	0.00151558	9.82898e-05	0	0.000467071	0.0014881	0	0	0	0	0	0.00570836	0	0.000136949
Paenibacillaceae	0.000194799	0.000706215	0	0	0	0	0	0	0	0	0.00158353	0	0	0.000263992	0.000705219	0	0.000484379	0.000244111	8.27404e-05	0.000213523	0	0	0	0	0	0	0	0	0	0	0	0	0	0.000137278	0	0	0	0	8.82457e-05	0.000233536	0.000165344	0.000241468	0.00110497	0.000608273	0	0	0.000259471	0	0
Mycoplasmataceae	0.000876595	0	0	0.00413223	0.000427487	0	0.000825991	0.00154242	0	0.000293945	0.00197941	0.000425985	0.00185672	0.00145195	0.000235073	0.00137216	0.00290627	0.00231905	0.0012411	0.000640569	0	0	0.0015921	0.000313234	0	0.00159377	0.00177594	0.000589762	0.000617665	0.0021594	0.00185471	0.000381971	0	0.000892306	0	0	0.00113669	0	0.00229439	0.00264674	0	8.04894e-05	0	0.000152068	0.00119928	0.000504159	0	0	0.00164339
Halanaerobiaceae	9.73994e-05	0	0	0	0	0	0	0	0	0.000146972	0	0	0	0	0	0	0	0	0	0	0	0	0	0	0	0	0	0	0	0	0	0	0	0	0	0	0	9.82898e-05	0	0	0.000165344	0	0	0	0	0	0	0	0
Cardiobacteriaceae	0	0	0	0.00619835	0	0	0	0.000342759	0	0	0	0	0.000618908	0.00277191	0	0	0	0	0	7.11744e-05	0.000251109	0	0	0.00109632	0	0	0	0	0	0.00157047	0.00015456	0	0	0	0	0	0.000947239	0	0.00132369	0	0	0	0	0.000912409	0.00019988	0.00428535	0.00155682	0	0.000410846
Geobacteraceae	0	0	0	0.000688705	0.000106872	0	0	0	0	0	0	0	0	0	0	0	0	0	8.27404e-05	0	0.000251109	0	0	0	0	0	0	0	0	0.000196309	0	0	0	0.000137278	0	0	0	0	0	7.78452e-05	0	0.000402447	0	0	0	0.00025208	0	0	0
Trichocomaceae	9.73994e-05	0.000302663	0	0	0.000213744	0	0	0.000342759	0	0.000146972	0.000197941	0.000212993	0.000464181	0.000263992	0	0	0.000242189	0.000366166	0	0.000213523	0	0	0	0	0	0.000177085	0.000591979	0	0.00102944	0.000588928	0.00015456	0.000190985	0	0	0	0	0.000284172	0	0	0.000233536	8.2672e-05	0	0	0.000152068	0.00039976	0.00025208	0	0	0
Rubrobacteraceae	0	0	0	0	0	0	0	0	0	0	0	0	0	0	0	0	0	0	0	0	0	0	0	0	0	0	0	0	0	0	0	0	0	6.86389e-05	0	0	0	0	0	0	0	8.04894e-05	0	0	0	0	0	0	0
Lycopodiaceae	0	0	0	0	0	0	0	0	0	0	0	0	0	0	0	0	0	0	0	0	0	0	0	0	0	0	0	0	0	0	0.00015456	0.000190985	0	0	0	0	0	0	0	0	0	0	0	0	0	0	0	0	0
Methanococcaceae	0	0.000100888	0	0	0	0	0	0	0	0	0	0	0	0	0	0	0	0	0	0	0	0	0	0	0	0	0.000147995	0	0	0	0	0	0	0	0	0	0	0	0	0	0	0	0	0	0	0	0	0	0
Arthrodermataceae	0	0	0	0	0	0	0	0	0	0	0	0	0	0	0	0	0	0	0	0	0	0	0	0	0	0	0	0	0	0	0	0	0	0	0	0	0	0	0	0	0	0	0	0.000456204	0	0	0	0	0
Herpetosiphonaceae	0	0	0	0	0	0	0	0	0	0	0	0	0	0	0	0	0	0	0	0	0	0	0	0	0	0	0	0	0	0	0	0	0	0	0	0	0	0	0	0	0	0	0	0	0	0	0	0	0.000136949
Natranaerobiaceae	0	0	0	0	0	0	0	0	0	0	0	0	0	0	0	0	0	0	0	0	0	0	0	0	0	0	0	0	0	0	0	0	0	0	0	0	0	0	0	0	0	0	0	0	0	0	0	0	0
Peptococcaceae	0	0	0	0	0	0	0.00027533	0	0	0	0	0	0	0	0	0	0.000242189	0	0.000165481	0.000142349	0	0.000134138	0.00015921	0.000156617	0	0	0	0.000353857	0	0	0.000309119	0	0	6.86389e-05	0	0.000101523	0.000189448	0	0	0	8.2672e-05	8.04894e-05	0.000276243	0	0	0	0	0	0
Comamonadaceae	0	0	0	0	0	0	0	0	0	0.000146972	0	0	0	0	0	0	0	0	0	0	0	0	0	0	0	0	0	0	0	0	0	0	0	0	0	0	0	0	0	0	0	0	0	0	0	0	0	0	0
Halobacteriaceae	0	0	0	0	0.000427487	0	0.000825991	0.000685518	0	0.000146972	0	0	0.000154727	0.000395987	0	0	0.000242189	0.000854388	0.000165481	0.000142349	8.3703e-05	0.000536553	0.000955262	0.000313234	0	0	0.000147995	0	0	0.000196309	0.000927357	0.000190985	0	0.000205917	0	0	0.000189448	0	0.000882457	0.000467071	0	8.04894e-05	0	0.00121655	0.00019988	0.00025208	0	0	0.000273898
Sulfolobaceae	0	0	0	0	0	0	0.00027533	0	0	0	0	0	0	0	0	0	0	0	0	0	0	0	0	0	0	0	0	0	0	0	0	0	0	0	0	0	0	0	0	0	0	0	0	0	0	0	0	0	0
Methanocaldococcaceae	0	0.000100888	0.000145264	0	0.000320616	0.0001287	0	0.00017138	0	0	0.000197941	0	0	0.000527983	0	0	0	0	0.000248221	0.000355872	8.3703e-05	0.000268276	0.000796052	0.000313234	0	0.000177085	0	0.000707714	0	0.000196309	0.00015456	0.000572956	0.000222124	0.000411833	0	0.000812183	0.000378896	0	0	7.78452e-05	0.00140542	8.04894e-05	0	0.000304136	0	0.000504159	0.000778412	0	0
Acholeplasmataceae	0	0.000403551	0	0	0	0	0	0.00017138	0	0	0	0	0.000309454	0.000659979	0	0.00152462	0	0	0.000413702	0	0	0	0	0	0	0	0	0	0	0.000196309	0	0.000381971	0	0.000549111	0.000138523	0.000101523	0	9.82898e-05	0.000264737	0	0.000248016	8.04894e-05	0	0	0.00019988	0.00025208	0	0.000508776	0
Schizosaccharomycetaceae	0	0.000100888	0	0	0	0.000900901	0	0	0.000233318	0	0	0	0	0	0	0.000152462	0	0.000244111	0.000165481	0.000569395	0	0	0	0	0	0	0	0.000117952	0	0	0.00015456	0	0	0	0	0	0	9.82898e-05	0	0	0	0.000482936	0	0	0	0	0	0	0
Halomonadaceae	0	0	0	0	0.000106872	0	0	0	0	0.000146972	0	0	0	0	0	0	0	0	8.27404e-05	0.000142349	0	0	0	0	0	0	0	0.000235905	0	0	0	0	0	6.86389e-05	0.000138523	0	0.000284172	9.82898e-05	0	0	0.000578704	0.000160979	0	0	0	0	0	0	0
Saccharomycetaceae	9.73994e-05	0	0	0	0.000106872	0	0	0	0	0	0.000197941	0.000212993	0.000309454	0	0	0	0.000484379	0.000488222	0.000579183	0	8.3703e-05	0.0017438	0	0.000313234	0.000571265	0	0	0	0.000411777	0	0	0	0	6.86389e-05	0	0	9.47239e-05	0.00491449	0.000176491	0.000311381	8.2672e-05	0.000241468	0	0.000608273	0.00019988	0	0	0.000254388	0
Brachyspiraceae	0	0.000403551	0.000726322	0	0	0	0	0.00017138	0	0.000587889	0	0	0	0	0	0	0	0	0	0.000142349	0.00117184	0.000402414	0	0	0	0	0	0.000235905	0	0	0	0	0	0.000274556	0.000277047	0	0	0	0	7.78452e-05	0.000165344	0.000241468	0	0.000608273	0	0	0	0	0
Cercopithecidae	0	0	0	0	0.000106872	0	0	0	0	0	0	0	0	0.000131996	0	0	0	0	8.27404e-05	0	0.000334812	0	0.000636841	0	0	0	0	0	0	0	0	0	0	0	0	0	0	0	0	0	0	8.04894e-05	0	0	0	0	0	0	0
Virgaviridae	0	0	0	0	0	0	0	0	0	0	0	0.000425985	0	0	0	0	0	0	0	0	0	0	0	0	0	0	0	0	0	0	0	0	0.00310973	0.00144142	0.000277047	0	0	0	0	0	0	0	0	0	0	0	0	0	0
Rhodocyclaceae	0	0	0.000871586	0	0	0	0.000825991	0	0	0	0	0	0	0	0	0	0	0	0	0.000213523	0.000167406	0.000402414	0	0	0	0	0	0	0	0	0	0	0	6.86389e-05	0	0.000101523	0.00104196	0	0	0	0	0	0.000828729	0	0	0	0	0	0
Clostridiales Family XI. Incertae Sedis	9.73994e-05	0	0	0	0	0	0.00165198	0.00154242	0	0.000146972	0.000197941	0	0.000928361	0.000395987	0	0.000914774	0.000363284	0.0010985	0	0	0	0.000402414	0.000636841	0.000626468	0	0	0.000443984	0	0	0.000392619	0.000927357	0.000381971	0	0.000137278	0.000138523	0.000203046	0.000378896	0.000491449	0.00105895	0.00101199	0	0.000241468	0	0	0	0.0012604	0	0	0.000684744
Cricetidae	0	0	0.000145264	0	0.000106872	0	0	0	0	0	0	0	0	0	0	0	0.000121095	0	0	7.11744e-05	0	0	0	0	0	0.00035417	0	0	0	0	0	0	0	0	0	0	0	0	0	0	0	0	0	0	0	0	0	0	0
Heliobacteriaceae	0	0	0	0	0	0	0	0	0	0	0	0	0	0	0	0	0	0.000610277	0	0	0	0	0	0	0	0	0.000147995	0	0	0	0	0	0	0	0	0.000101523	0	0	0.000352983	0	0	0	0	0	0	0	0	0	0
Eubacteriaceae	0.00165579	0.00090799	0.000145264	0.000688705	0.0026718	0.0015444	0.00220264	0.00188518	0	0.0026455	0	0.00447284	0.00154727	0.00145195	0	0.00182955	0.00169533	0.000122055	0.00173755	0.00113879	0.00125555	0.00295104	0.00143289	0.00673453	0	0.00159377	0.00207193	0.000707714	0.00247066	0.00235571	0.00123648	0.00210084	0	0.00205917	0.000554093	0.000609137	0.00132613	0.000491449	0.00608895	0.00334734	0.000165344	0.000965873	0	0.000304136	0.00179892	0.0037812	0.000518941	0	0.00219118
Trichomonadidae	0	0	0	0	0	0	0	0	0	0	0	0	0	0	0	0	0	0	0	0	0	0	0	0	0	0	0	0.000235905	0.000205888	0	0	0	0	0	0	0	0	0	0.000176491	7.78452e-05	0	0	0	0	0	0	0	0	0.000410846
Ruminococcaceae	0	0	0	0	0	0	0	0	0	0	0.000989707	0	0	0	0	0	0	0	0	0.000213523	0	0.000134138	0	0	0	0	0	0.000117952	0	0	0	0	0	0	0	0	0	9.82898e-05	0	0	0	0	0	0.000304136	0	0	0.000778412	0	0.000958641
Pseudomonadaceae	0.000486997	0	0	0.000344353	0	0	0.00192731	0.00017138	0.000233318	0	0	0	0.000618908	0.00118796	0	0.000304925	0	0.000732332	0.00107562	0.00120996	0.00175776	0.000804829	0.00015921	0.00172279	0	0	0.000295989	0.00165133	0	0	0.00015456	0	0	0.000480472	0	0.00101523	0.000189448	9.82898e-05	0.000441228	0.000233536	0.000248016	0.00128783	0.00110497	0	0	0	0.00596783	0	0.000547795
Muridae	0.00136359	0.00181598	0.000145264	0.000688705	0.00363364	0.0018018	0	0.00017138	0.000233318	0.00102881	0	0.00127796	0.000928361	0.00131996	0.0025858	0.000609849	0.000121095	0.000854388	0.0012411	0.000498221	0.00100444	0.000402414	0.00493552	0.000156617	0.00342759	0.00230211	0	0.000825666	0.00267655	0	0	0.000381971	0.00199911	0.000411833	0.00470979	0.000304569	0.000284172	0.00393159	0.000264737	7.78452e-05	0.0120701	0.0022537	0.000276243	0.000152068	0.00179892	0.00100832	0	0	0.000410846
Cyprinidae	0	0.000201776	0	0	0	0.0001287	0	0	0	0	0	0	0	0	0	0	0.000121095	0.000122055	0	0	0	0.000402414	0	0	0	0	0	0	0	0.000196309	0	0	0	0	0	0	0.000189448	0	0	0	0	0	0	0	0	0	0	0	0
Bacillaceae	0.00428557	0.00797014	0.00508425	0.011708	0.00502298	0.0100386	0.00302863	0.00394173	0.00279981	0.00676073	0.0108868	0.00638978	0.00510599	0.00818374	0.00564175	0.00579357	0.00387503	0.00256316	0.00628827	0.00875445	0.00761697	0.00885312	0.00206973	0.00673453	0.00285633	0.00230211	0.00532781	0.00648738	0.00205888	0.00549666	0.00324575	0.00190986	0.00488672	0.00542247	0.00540241	0.00548223	0.00615705	0.00275211	0.00688316	0.00583839	0.0067791	0.00668062	0.0118785	0.00897202	0.0039976	0.00176456	0.00778412	0.0043246	0.00287592
Spirochaetaceae	0.000779195	0.00161421	0	0	0.00106872	0.00669241	0.00027533	0.00154242	0.000466636	0.00338036	0.00138559	0.000212993	0	0.00131996	0.00117536	0.0012197	0.000605473	0.000610277	0.00281317	0.000355872	0.000502218	0.00254863	0.00191052	0.000626468	0	0.000531256	0.00162794	0.00342062	0.000617665	0.000785238	0.000309119	0.000763942	0.000888494	0.00109822	0.000554093	0.000304569	0.00274699	0.00294869	0.00114719	0.00101199	0.00041336	0.00193174	0.00138122	0.00106448	0.00039976	0.0012604	0.00155682	0.0043246	0
Apocynaceae	0	0	0	0.00275482	0	0	0	0	0	0	0	0	0	0	0	0	0	0	0	0	0	0	0	0	0	0	0	0	0	0	0	0	0	0	0	0	0	0	0	0	0	0	0	0	0	0	0	0	0
Proteaceae	0	0	0	0	0	0	0	0	0	0	0	0	0	0	0	0	0	0	0	0	0	0	0	0	0	0	0	0	0	0	0	0	0	0	0	0	0	0	0	0	0	0	0	0	0	0	0	0	0
Alcanivoracaceae	0	0	0	0	0	0	0	0	0	0	0	0	0	0	0	0	0	0	0	0	0	0	0	0	0	0	0.00118396	0	0	0	0	0	0	0	0	0	0	0	0	0	0	0	0	0	0	0	0	0	0
Actinidiaceae	0	0	0	0	0	0	0	0	0	0	0	0	0	0	0	0	0	0	0	0	0	0	0	0	0	0	0	0	0	0	0	0	0	0	0	0	0	0	0	0	0	0	0	0	0	0	0	0	0
Beijerinckiaceae	0	0	0	0	0	0	0	0	0	0	0	0	0	0	0	0	0	0	0	0	0	0	0	0	0	0	0	0	0	0	0	0	0	0	0	0	0	0	0	0	0	0	0	0	0	0	0	0	0
Desulfarculaceae	0	0	0	0	0	0	0	0	0	0	0	0	0	0	0	0	0.000847663	0	0	0	0	0	0	0	0	0	0	0	0	0	0	0	0	0	0	0	0	0	0	0	0	0	0	0	0	0	0	0	0
Ascarididae	0	0	0	0	0	0	0	0	0	0	0	0	0	0	0	0	0	0	0	0	0	0	0	0	0	0	0	0	0	0	0	0	0	0	0	0	0	0	0	0	0	0	0	0	0	0	0	0	0.000821693
Cucurbitaceae	0	0	0	0	0	0	0	0	0	0	0	0	0	0	0	0	0	0	0	0	0	0	0	0	0	0	0	0	0	0	0	0	0	0	0	0	0	0	0	0	0	0	0	0	0	0.000756239	0	0	0
Salicaceae	0	0	0	0.000688705	0	0	0	0	0	0	0	0	0	0	0	0	0	0	0	0	0	0	0	0	0	0	0	0	0	0	0	0	0	0	0	0	0	0	0	0	0	0	0	0	0	0	0	0	0
Actinomycetaceae	0	0	0	0	0	0	0	0	0	0	0	0	0	0	0	0	0	0	0	0	0	0	0	0	0	0	0	0	0	0	0	0	0	0	0	0	0	0	0	0	0	0	0	0	0	0	0	0	0
Polyphysaceae	0	0	0	0.000344353	0	0	0	0	0	0	0	0	0	0	0	0	0	0	0	0	0	0	0	0	0	0	0	0	0	0	0	0	0	0	0	0	0	0	0	0	0	0	0	0	0	0	0	0	0
Hypocreaceae	0	0	0	0	0	0	0	0	0	0	0	0	0.000309454	0	0	0	0	0	0	0	0	0	0	0	0	0	0	0	0	0	0	0	0	0	0	0	0	0	0	0	0	0	0	0	0	0	0	0	0
Microviridae	0	0	0	0	0	0	0	0	0	0	0	0	0	0	0	0.000304925	0	0	0	0	0	0	0	0	0	0	0	0	0	0	0	0	0	0	0	0	0	0	0	0	0	0	0	0	0	0	0	0	0
Tricholomataceae	0	0	0	0	0	0.0002574	0	0	0	0	0	0	0	0	0	0	0	0	0	0	0	0	0	0	0	0	0	0	0	0	0	0	0	0	0	0	0	0	0	0	0	0	0	0	0	0	0	0	0
Echinidae	0	0	0	0	0	0	0	0	0	0	0	0	0	0	0	0	0	0	0	0	0	0	0	0	0	0	0	0	0	0	0	0	0	0	0	0	0	0	0	0	0	0	0	0	0	0	0	0.000254388	0
Muscidae	0	0	0	0	0	0	0	0	0	0	0	0	0	0	0	0	0	0	0	0	0	0	0	0	0	0	0	0	0	0	0	0	0	0	0	0	0	0	0	0	0	0	0	0	0	0	0	0	0
Culicidae	0	0	0	0	0	0	0	0	0	0	0	0	0	0	0	0	0	0	0	0	0	0	0	0	0	0	0	0	0	0	0	0	0	0	0	0	0	0	0	0	0	0.000241468	0	0	0	0	0	0	0
Rheidae	0	0	0	0	0	0	0	0	0	0	0	0	0	0	0	0	0	0	0	0	0	0	0	0	0	0	0	0	0	0	0	0	0	0	0	0	0	0	0	0	0	0.000241468	0	0	0	0	0	0	0
Amaryllidaceae	0	0	0	0	0	0	0	0	0	0	0	0	0	0	0	0	0	0	0	0	0	0	0	0	0	0	0	0	0	0	0	0	0	0	0	0	0	0	0	0	0	0	0	0	0	0	0	0	0
Idiomarinaceae	0	0	0	0	0	0	0	0	0	0	0	0	0	0	0	0	0	0	0	0	0	0	0	0	0	0	0	0	0	0	0	0	0.000222124	0	0	0	0	0	0	0	0	0	0	0	0	0	0	0	0
Jungermanniaceae	0	0	0	0	0	0	0	0	0	0	0	0	0	0	0	0	0	0	0	0	0	0	0	0	0	0	0	0	0	0	0	0	0.000222124	0	0	0	0	0	0	0	0	0	0	0	0	0	0	0	0
Leuconostocaceae	0	0	0	0	0	0	0	0	0	0	0	0	0	0	0	0	0	0	0	0	0	0	0	0	0	0	0	0	0	0	0	0	0	0	0	0	0	0	0	0	0	0	0	0	0.00019988	0	0	0	0
Parachlamydiaceae	0	0	0	0	0	0	0	0	0	0	0	0	0	0	0	0	0	0	0	0	0	0	0	0	0	0	0	0	0	0	0	0	0	0	0	0	0	0	0	0	0	0	0	0	0	0	0	0	0
Hydrogenophilaceae	0	0	0	0	0	0	0	0.00017138	0	0	0	0	0	0	0	0	0	0	0	0	0	0	0	0	0	0	0	0	0	0	0	0	0	0	0	0	0	0	0	0	0	0	0	0	0	0	0	0	0
Dictyoglomaceae	0	0	0	0	0	0	0	0	0	0	0	0	0	0	0	0	0	0	0	0	0	0	0	0	0	0	0	0	0	0	0	0	0	0	0	0	0	0	0	0	0	0	0	0	0	0	0	0	0
Burseraceae	0	0	0	0	0	0	0	0	0	0	0	0	0	0	0	0	0	0	0	0	0	0	0	0	0	0	0	0	0	0	0	0	0	0	0	0	0	0	0	0	0	0	0	0	0	0	0	0	0
Tetraodontidae	0	0	0	0	0	0	0	0	0	0	0	0	0	0	0	0	0	0	0	0	0	0	0	0	0	0	0	0	0	0	0	0	0	0	0	0	0	0	0	0	0	0.000160979	0	0	0	0	0	0	0
Ixodidae	0	0	0	0	0	0	0	0	0	0	0	0	0	0	0	0	0	0	0	0	0	0	0	0.000156617	0	0	0	0	0	0	0	0	0	0	0	0	0	0	0	0	0	0	0	0	0	0	0	0	0
Retroviridae	0	0	0	0	0	0	0	0	0	0	0	0	0	0	0	0	0	0	0	0	0	0	0	0.000156617	0	0	0	0	0	0	0	0	0	0	0	0	0	0	0	0	0	0	0	0	0	0	0	0	0
Convolvulaceae	0	0	0	0	0	0	0	0	0	0	0	0	0	0	0	0	0	0	0	0	0	0	0	0	0	0	0	0	0	0	0	0	0	0	0	0	0	0	0	0	0	0	0	0	0	0	0	0	0
Nitrosomonadaceae	0	0	0	0	0	0	0	0	0	0	0	0	0	0	0	0	0	0	0	0	0	0	0	0	0	0	0.000147995	0	0	0	0	0	0	0	0	0	0	0	0	0	0	0	0	0	0	0	0	0	0
Pseudoalteromonadaceae	0	0	0	0	0	0	0	0	0	0	0	0	0	0	0	0	0	0	0	0	0	0	0	0	0	0	0.000147995	0	0	0	0	0	0	0	0	0	0	0	0	0	0	0	0	0	0	0	0	0	0
Prochlorotrichaceae	0	0	0.000145264	0	0	0	0	0	0	0	0	0	0	0	0	0	0	0	0	0	0	0	0	0	0	0	0	0	0	0	0	0	0	0	0	0	0	0	0	0	0	0	0	0	0	0	0	0	0
Methanocorpusculaceae	0	0	0	0	0	0	0	0	0	0	0	0	0	0	0	0	0	0	0	0	0	0	0	0	0	0	0	0	0	0	0	0	0	0	0.000138523	0	0	0	0	0	0	0	0	0	0	0	0	0	0
Frankiaceae	0	0	0	0	0	0	0	0	0	0	0	0	0	0	0	0	0	0	0	0	0	0	0	0	0	0	0	0	0	0	0	0	0	0	0	0	0	0	0	0	0	0	0	0	0	0	0	0	0.000136949
Acoraceae	0	0	0	0	0	0	0	0	0	0	0	0	0	0	0	0	0	0	0	0	0	0.000134138	0	0	0	0	0	0	0	0	0	0	0	0	0	0	0	0	0	0	0	0	0	0	0	0	0	0	0
Chlamydomonadaceae	0	0	0	0	0	0.0001287	0	0	0	0	0	0	0	0	0	0	0	0	0	0	0	0	0	0	0	0	0	0	0	0	0	0	0	0	0	0	0	0	0	0	0	0	0	0	0	0	0	0	0
Welwitschiaceae	0	0	0	0	0	0	0	0	0	0	0	0	0	0	0	0	0	0.000122055	0	0	0	0	0	0	0	0	0	0	0	0	0	0	0	0	0	0	0	0	0	0	0	0	0	0	0	0	0	0	0
Bangiaceae	0	0	0	0	0	0	0	0	0	0	0	0	0	0	0	0	0.000121095	0	0	0	0	0	0	0	0	0	0	0	0	0	0	0	0	0	0	0	0	0	0	0	0	0	0	0	0	0	0	0	0
Orthomyxoviridae	0	0	0	0	0	0	0	0	0	0	0	0	0	0	0	0	0	0	0	0	0	0	0	0	0	0	0	0	0	0	0	0	0	0	0	0	0	0	0	0	0	0	0	0	0	0	0	0	0
Unikaryonidae	0	0	0	0	0	0	0	0	0	0	0	0	0	0	0	0	0	0	0	0	0	0	0	0	0	0	0	0	0	0	0	0	0	0	0	0	0	0	0	0	0	0	0	0	0	0	0	0	0
Felidae	0	0	0	0	0	0	0	0	0	0	0	0	0	0	0	0	0	0	0	0	0	0	0	0	0	0	0	0	0	0	0	0	0	0	0	0	0	0	0	0	0	0	0	0	0	0	0	0	0
Mimiviridae	0	0	0	0	0	0	0	0	0	0	0	0	0	0	0	0	0	0	0	0	0	0	0	0	0	0	0	0	0	0	0	0	0	0	0	0	0	0	0	0	0	0	0	0	0	0	0	0	0
Desulfobulbaceae	0	0	0	0	0.000106872	0	0	0	0	0	0	0	0	0	0	0	0	0	0	0	0	0	0	0	0	0	0	0	0	0	0	0	0	0	0	0	0	0	0	0	0	0	0	0	0	0	0	0	0
Methanopyraceae	0	0	0	0	0.000106872	0	0	0	0	0	0	0	0	0	0	0	0	0	0	0	0	0	0	0	0	0	0	0	0	0	0	0	0	0	0	0	0	0	0	0	0	0	0	0	0	0	0	0	0
Erythrobacteraceae	0	0.000100888	0	0	0	0	0	0	0	0	0	0	0	0	0	0	0	0	0	0	0	0	0	0	0	0	0	0	0	0	0	0	0	0	0	0	0	0	0	0	0	0	0	0	0	0	0	0	0
Petromyzontidae	9.73994e-05	0	0	0	0	0	0	0	0	0	0	0	0	0	0	0	0	0	0	0	0	0	0	0	0	0	0	0	0	0	0	0	0	0	0	0	0	0	0	0	0	0	0	0	0	0	0	0	0
Scenedesmaceae	9.73994e-05	0	0	0	0	0	0	0	0	0	0	0	0	0	0	0	0	0	0	0	0	0	0	0	0	0	0	0	0	0	0	0	0	0	0	0	0	0	0	0	0	0	0	0	0	0	0	0	0
Polygonaceae	0	0	0	0	0	0	0	0	0	0	0	0	0	0	0	0	0	0	0	0	8.3703e-05	0	0	0	0	0	0	0	0	0	0	0	0	0	0	0	0	0	0	0	0	0	0	0	0	0	0	0	0
Rhabdoviridae	0	0	0	0	0	0	0	0	0	0	0	0	0	0	0	0	0	0	0	0	0	0	0	0	0	0	0	0	0	0	0	0	0	0	0	0	0	0	0	0	0	0	0	0	0	0	0	0	0
Cebidae	0	0	0	0	0	0	0	0	0	0	0	0	0	0	0	0	0	0	0	0	0	0	0	0	0	0	0	0	0	0	0	0	0	0	0	0	0	0	0	0	0	8.04894e-05	0	0	0	0	0	0	0
Coelacanthidae	0	0	0	0	0	0	0	0	0	0	0	0	0	0	0	0	0	0	0	0	0	0	0	0	0	0	0	0	0	0	0	0	0	0	0	0	0	0	0	0	0	8.04894e-05	0	0	0	0	0	0	0
Columbidae	0	0	0	0	0	0	0	0	0	0	0	0	0	0	0	0	0	0	0	0	0	0	0	0	0	0	0	0	0	0	0	0	0	0	0	0	0	0	0	0	0	8.04894e-05	0	0	0	0	0	0	0
Phaeosphaeriaceae	0	0	0	0	0	0	0	0	0	0	0	0	0	0	0	0	0	0	0	0	0	0	0	0	0	0	0	0	0	0	0	0	0	0	0	0	0	0	0	0	0	8.04894e-05	0	0	0	0	0	0	0
Methylobacteriaceae	0	0	0	0	0	0	0	0	0	0	0	0	0	0	0	0	0	0	0	0	0	0	0	0	0	0	0	0	0	0	0	0	0	0	0	0	0	0	0	7.78452e-05	0	0	0	0	0	0	0	0	0
Soricidae	0	0	0	0	0	0	0	0	0	0	0	0	0	0	0	0	0	0	0	0	0	0	0	0	0	0	0	0	0	0	0	0	0	0	0	0	0	0	0	7.78452e-05	0	0	0	0	0	0	0	0	0
Caulobacteraceae	0	0	0	0	0	0	0	0	0	0	0	0	0.000154727	0	0	0	0	0	8.27404e-05	0	0	0	0	0	0	0	0	0	0	0.000196309	0	0	0	0	0	0	0	0	0	0	0	0	0	0	0	0	0	0	0
Peptostreptococcaceae	9.73994e-05	0.000605327	0.000581058	0.00103306	0	0.0002574	0	0	0	0	0	0	0	0.000263992	0	0.0012197	0	0.000244111	8.27404e-05	0.000498221	0.000753327	0.0010731	0	0.000313234	0	0	0.000147995	0.000235905	0.000205888	0.000196309	0	0	0	0	0.000277047	0.000609137	0.000473619	0	0.000441228	0	0.000496032	0.00104636	0.000828729	0.000152068	0	0	0	0	0
Fabaceae	0.0250317	0.0199758	0.00145264	0.00137741	0.00277867	0	0	0.0133676	0.0025665	0	0.0124703	0.00170394	0.0377534	0.00290391	0.0105783	0	0	0	0.000496442	0.00270463	0	0.00308518	0.00811973	0.0972592	0.0825478	0	0	0.00695919	0	0	0	0	0	0.0860732	0.000554093	0.00253807	0.00426258	0	0.0127074	0.00015569	8.2672e-05	0.000160979	0	0	0	0	0.000518941	0.0101755	0
Nostocaceae	0	0	0.000145264	0	0	0	0	0	0.000233318	0	0	0	0.000154727	0	0.000470146	0	0	0	0	0	0	0	0	0.000156617	0	0	0	0	0	0	0	0	0	0	0	0	0	0	0	0	0	8.04894e-05	0	0	0	0	0	0	0
Vibrionaceae	0	0.000201776	0.000726322	0	0	0.0001287	0	0.00205655	0	0.000146972	0	0	0.00123781	0.00092397	0	0.00152462	0.00254299	0.000976443	0.000248221	0.000284698	0	0	0	0.000469851	0	0	0.00621578	0.000471809	0	0.000588928	0.00216383	0.000381971	0	0.000480472	0	0.00101523	0.000189448	0	0.00229439	0.00147906	8.2672e-05	0.000321958	0	0.000152068	0	0	0	0.00127194	0.00178033
Myoviridae	0	0	0	0	0	0.0010296	0	0	0.0025665	0	0	0	0	0	0	0	0	0	0	0	0	0	0.00015921	0	0	0.000177085	0	0	0	0	0	0	0	0.000274556	0	0	0	0.000589739	0	0	0.000661376	0	0	0	0	0	0	0	0
Veillonellaceae	0.000194799	0	0	0	0.000641231	0	0.00027533	0	0	0	0.000593824	0	0	0	0	0	0.00351175	0	0.00115836	0.000284698	0	0.000134138	0.00206973	0.00140955	0	0.000177085	0.00177594	0.00212314	0	0	0.00015456	0	0.000444247	6.86389e-05	0	0.000101523	0	0.000491449	0.000441228	0.000233536	0	0	0	0	0	0	0	0	0
Enterobacteriaceae	0.00399338	0.0074657	0.00246949	0.00103306	0.00256493	0.0109395	0.00468062	0.0106255	0.0025665	0.00352734	0.00712589	0.00085197	0.0080458	0.00673178	0.00352609	0.0056411	0.00653911	0.00805566	0.00413702	0.00576513	0.00602662	0.00791415	0.00254736	0.00704777	0.00228506	0.00230211	0.0355187	0.00424628	0.000823554	0.0111896	0.0222566	0.00381971	0.00399822	0.00521656	0.00498684	0.00568528	0.0019892	0.00874779	0.00635369	0.0119882	0.00603505	0.00474887	0.0104972	0.0038017	0.00519688	0.0037812	0.0111572	0.0043246	0.00493016
Helicobacteraceae	0.000876595	0.000302663	0	0	0	0	0	0.00017138	0	0.000587889	0	0	0	0	0	0	0.000121095	0.000610277	0	0	0	0.000134138	0	0.000156617	0	0	0.00162794	0.000235905	0	0	0.000463679	0	0	6.86389e-05	0.000277047	0.000203046	0	0	8.82457e-05	0.000233536	0	0.000160979	0	0	0	0	0	0	0
Asteraceae	0	0.000100888	0	0	0	0.000514801	0	0.00137104	0	0	0	0	0	0	0	0.000609849	0	0	0	0.000854093	0.00644513	0	0	0	0	0	0	0	0	0.0021594	0	0.00802139	0.00733008	0	0	0.0158376	0	0	0	0	0	0	0	0	0	0	0.00415153	0.0106843	0.00109559
Rhizobiaceae	0.00175319	0.00363196	0.000435793	0	0.000106872	0	0.00027533	0.00017138	0.000466636	0.000587889	0	0	0.000773635	0.000659979	0	0.000609849	0.000242189	0.000244111	0.000910144	0.000498221	0.000167406	0.000402414	0.000318421	0	0.00114253	0	0.00443984	0.000117952	0.00308833	0	0.00386399	0	0.000666371	0.000960944	0.000692617	0.000507614	9.47239e-05	9.82898e-05	0.000441228	7.78452e-05	0.000578704	0.000402447	0.000276243	0	0.00039976	0	0	0	0.000821693
Picrophilaceae	9.73994e-05	0	0	0	0	0	0	0	0	0	0	0	0	0	0	0	0	0	0	0	0	0	0	0	0	0	0	0.000235905	0	0	0	0	0	0	0	0.000203046	0	0	0	0	0	0	0	0	0	0	0	0	0
Aeromonadaceae	9.73994e-05	0	0	0	0	0	0	0	0	0	0	0	0	0	0	0	0	0	0.000165481	0	0	0	0	0	0	0	0.00902768	0	0	0	0.00200927	0	0	6.86389e-05	0	0	0	0	0.000176491	7.78452e-05	0	0	0	0	0	0	0	0	0
Lachnospiraceae	0	0	0.000435793	0	0	0	0	0	0	0	0	0	0	0	0	0	0.000121095	0	0	0	0	0	0.000636841	0	0	0	0	0	0	0	0	0	0	0	0	0.000406091	0.000663067	0	0	0	0	0	0	0	0	0	0	0	0
Cyanidiaceae	0	0	0.000290529	0	0	0	0	0	0	0.000440917	0	0	0.000309454	0	0	0	0	0	0.000165481	0	8.3703e-05	0	0	0	0	0	0	0	0	0	0	0	0	0.000137278	0	0	0	9.82898e-05	0	0	0	0	0	0	0	0	0	0	0
Brucellaceae	0	0.000100888	0.000435793	0	0.000106872	0.0002574	0	0.000685518	0.000233318	0.000146972	0.000791766	0	0	0	0.000705219	0.000304925	0.000242189	0.000122055	0	0.000498221	8.3703e-05	0.00214621	0.00015921	0	0.00199943	0	0.000887968	0.000825666	0	0.000392619	0.000772798	0.000190985	0	0	0.000554093	0.000304569	0.000757791	0	0.000264737	0.00015569	0.000248016	8.04894e-05	0.0019337	0.000152068	0	0	0.00233524	0.00127194	0.00136949
Nautiliaceae	0	0	0	0	0	0	0	0.00017138	0	0	0	0	0.000154727	0	0	0	0.000242189	0.000244111	0.000165481	0	0	0	0	0	0	0	0.000295989	0	0	0	0.000463679	0	0	0.000137278	0	0	0	0	0.000176491	0.000233536	0	0	0	0	0	0	0	0	0
Cyclopedidae	0.00116879	0	0.000290529	0	0	0	0	0	0	0	0	0	0	0	0	0.000762311	0	0	0	0	0.000334812	0.00120724	0	0.000469851	0	0	0	0	0	0	0	0.000572956	0	0	0	0.000203046	0	0	0	0	0	0	0	0	0	0	0	0	0.000273898
Kineosporiaceae	0	0	0	0	0.000106872	0	0	0.00017138	0	0	0	0	0.000309454	0	0	0	0	0.000122055	0.000165481	0	0	0	0.00015921	0	0	0	0.000443984	0	0	0.000196309	0.000463679	0.000190985	0	0	0	0	0	0	0	0.00015569	0	0	0	0	0	0	0	0	0.000273898
Bovidae	0	0	0.00116212	0	0.00203056	0.0002574	0.000825991	0	0.000233318	0.00191064	0.00158353	0	0.000618908	0	0.00916784	0.0012197	0	0	0.000165481	0.000569395	0.000753327	0.000134138	0.00111447	0	0	0	0.00147995	0.00117952	0	0.00117786	0.0015456	0	0	0	0.000138523	0	0.00170503	0	0.000529474	0.000544917	0	0.00346104	0.00414365	0.000152068	0	0	0.000778412	0.00457899	0.000273898
Flavobacteriaceae	0.00185059	0.00211864	0.00174317	0.00172176	0.000427487	0.000900901	0.000550661	0.00342759	0.00139991	0.000146972	0.000395883	0.000212993	0.00201145	0.00131996	0.00117536	0.000152462	0.00108985	0.002197	0.00273043	0.00156584	0.000753327	0.000134138	0.00015921	0.000626468	0	0.00141668	0.000443984	0.000825666	0	0.000981547	0.00247295	0.000190985	0.000444247	0.00281419	0	0.00071066	0.000189448	0.00206408	0.00132369	0.00630546	0.00165344	0.00112685	0.000276243	0.000304136	0.00119928	0.000756239	0	0	0.000958641
Chlorobiaceae	0	0.000100888	0	0	0	0	0	0.000856898	0	0	0	0	0	0	0	0	0	0	0	0	0	0	0	0.000626468	0	0	0	0.000117952	0	0	0	0	0	0	0	0	0	0.00019658	8.82457e-05	0.000856298	0	0	0	0	0	0	0	0	0
Unknown FAMILY	0.866076	0.861683	0.909355	0.84573	0.867906	0.883012	0.888491	0.830334	0.813579	0.899177	0.806611	0.900532	0.835061	0.875	0.828162	0.858972	0.878905	0.852313	0.865547	0.852669	0.900142	0.843997	0.834421	0.78011	0.829477	0.891624	0.805387	0.877094	0.907144	0.83726	0.836631	0.846448	0.838738	0.812479	0.904142	0.872589	0.861608	0.877826	0.846541	0.854507	0.863674	0.868239	0.811878	0.895073	0.859484	0.845223	0.87234	0.772577	0.884963
Thermococcaceae	0.000681796	0.000403551	0	0.00103306	0.00170995	0.0010296	0.00302863	0.000856898	0	0	0.000791766	0.000212993	0.000773635	0.000395987	0	0.00137216	0.00205861	0.00256316	0.00264769	0.00241993	0.000585921	0.00415828	0.00143289	0.00219264	0.000285633	0.0012396	0.00221992	0.00306676	0	0.00235571	0.00108192	0.0013369	0.000444247	0.000892306	0.000969663	0.000507614	0.00132613	0.000393159	0.00220614	0.00217967	0	0.00112685	0.000828729	0.000304136	0.00159904	0.000504159	0.00103788	0	0.000821693
Debaryomycetaceae	9.73994e-05	0	0	0	0	0.000643501	0	0	0	0	0	0	0	0	0	0	0.000121095	0	0.000165481	0	8.3703e-05	0	0	0	0	0	0	0	0	0	0	0	0	0	0.000277047	0.000203046	0	0.00019658	0	7.78452e-05	0	8.04894e-05	0	0.000304136	0	0	0	0	0
Prevotellaceae	0.00126619	0	0	0.000688705	0.000641231	0	0.000825991	0.000514139	0	0	0	0	0.00185672	0.00131996	0	0.000152462	0.0023008	0.000732332	0.000330961	7.11744e-05	0	0.000268276	0	0	0	0.00035417	0	0	0	0.000392619	0	0.000572956	0	0.00109822	0	0	0.000284172	0	0.0019414	0.000856298	0	0.000160979	0	0	0.00039976	0.000504159	0	0	0.000821693
Staphylococcaceae	0.000389598	0.00100888	0.000435793	0	0.000106872	0.0003861	0.000550661	0.00188518	0.000233318	0.000440917	0.000197941	0.000212993	0.0023209	0.000527983	0.000235073	0.00198201	0.00157423	0.000976443	0.000661923	0.000427046	0.000418515	0.000536553	0.00015921	0.000939702	0.000285633	0	0.00118396	0.000235905	0.000205888	0	0.000618238	0.000381971	0.000666371	0.000274556	0	0.000203046	0.000378896	0.000393159	0.000441228	0.00249105	8.2672e-05	0.000885383	0.000828729	0.000912409	0.00279832	0.00025208	0.000259471	0.000254388	0.00109559
Rosaceae	0.000194799	0	0	0.0192837	0.000427487	0	0	0	0	0	0.00118765	0.00106496	0	0.00131996	0.00188058	0	0.000726568	0	0.0047162	0	0.000167406	0.0010731	0	0	0	0.000177085	0.000147995	0	0	0	0.000309119	0.000954927	0	0	0	0	0	0	0	0	8.2672e-05	0	0.000552486	0	0.00079952	0	0.00103788	0	0.000136949
Pelobacteraceae	0	0	0	0	0	0	0	0	0	0	0	0	0.000309454	0	0	0	0.000605473	0	0	0	0	0	0	0	0	0	0	0	0	0	0	0	0	0	0	0	0	0	0	0	0	0	0	0	0	0	0	0	0.000136949
Bromeliaceae	0	0	0	0	0.000427487	0	0	0	0	0	0	0	0	0	0	0	0	0	0	0	0	0	0	0	0	0	0	0	0	0	0	0	0	0	0	0	0	0	0	0	0	0	0	0.000912409	0.00239856	0	0	0	0
Trypanosomatidae	0	0	0	0	0	0.0001287	0	0	0	0	0	0	0	0	0	0	0	0	0	0	0	0	0	0	0	0	0	0	0	0	0	0	0	0	0.000277047	0	0	0	0	0	0	0	0	0	0	0	0	0	0
Bdellovibrionaceae	0	0	0	0	0	0	0	0	0	0	0	0	0	0	0	0	0	0	0	0	0	0	0	0	0	0	0	0.000117952	0	0.000196309	0	0	0	0	0	0	0	0	8.82457e-05	0	0	0	0	0	0	0	0	0	0
Tuberaceae	0	0	0	0	0	0	0	0	0	0	0	0	0	0	0	0.000152462	0	0	0	0	0	0	0	0	0	0	0	0	0	0	0	0	0	0	0	0	0	0.00019658	0	0	0	0	0	0	0	0	0	0	0
Mucoraceae	0	0	0	0	0.000106872	0	0	0	0	0	0	0	0	0	0	0	0.000121095	0	0	0	0	0	0	0	0	0	0	0	0	0	0	0	0	0	0	0	0	0	8.82457e-05	0	0	0	0	0	0	0	0	0	0
Pedaliaceae	0	0	0	0	0	0	0	0.00822622	0.0200653	0	0	0	0	0	0.0310296	0	0	0	0	0.000355872	0.000920733	0.00523139	0.00748288	0	0	0	0	0	0	0	0	0.00439267	0	0	0	0	0	0	0	0	0	0	0	0	0	0	0	0.0195879	0
Alcaligenaceae	0	0	0.000145264	0	0.000106872	0.001287	0.00110132	0.00017138	0	0.00132275	0	0.00191693	0	0	0	0.00213447	0.00133204	0	8.27404e-05	0	0	0	0	0	0	0	0.000147995	0	0	0	0.00015456	0.00286478	0	6.86389e-05	0	0	0.000189448	0.0018675	0.000264737	0.00015569	0.000165344	0	0	0.000760341	0	0.000504159	0.00129735	0.00483338	0
Drosophilidae	0	0	0	0	0	0	0	0	0	0.000146972	0	0	0	0	0.000470146	0	0	0	0	0	0	0.000134138	0	0.000156617	0	0	0	0	0	0.000196309	0.000463679	0	0.000222124	0	0	0	0	0	0.000176491	0	0	0	0	0	0	0	0	0	0
Acidithiobacillaceae	0	0	0	0	0	0	0	0	0	0	0	0	0	0	0	0	0	0	0	0	0	0	0	0	0	0	0.000147995	0	0	0	0	0	0	0	0.000277047	0	0	0	0	0	0	0	0	0	0	0	0	0	0
Psychromonadaceae	0	0	0	0	0	0	0	0	0	0	0	0	0	0	0	0	0	0	0	0	0	0	0	0	0	0	0.00295989	0	0	0	0.000927357	0	0	0	0	0	0	0	0	0	0	0	0	0	0	0	0	0	0
Acetobacteraceae	0	0	0	0	0	0.0001287	0	0	0	0	0	0	0	0	0	0	0	0	0	0	0	0	0	0	0	0	0.000147995	0	0	0	0	0	0	0	0	0	0	0	0	0	0	0	0	0	0	0	0	0	0
Bartonellaceae	0	0	0	0	0	0	0	0	0	0	0	0	0	0	0	0.000152462	0	0	0	0	0	0.000134138	0	0	0	0	0	0	0	0	0	0	0	0	0	0	0	0	0	0	0	0	0	0	0	0	0	0	0.000136949
Micromonosporaceae	0	0	0	0	0	0	0	0	0.000233318	0	0	0	0	0	0	0	0	0	0	0	0	0	0	0	0	0	0	0	0	0.000196309	0	0	0	0	0	0	0	0	0	0	0	0	0	0	0	0	0	0	0
Euphorbiaceae	0	0	0	0	0	0	0	0.000342759	0	0	0	0	0	0	0	0	0	0	0	0	0	0.000134138	0	0	0	0	0	0	0	0	0	0	0	0	0	0	0	0	0	0	0	0	0	0	0	0	0	0	0
Thermoanaerobacteraceae	0.000486997	0.000504439	0.000581058	0	0.000534359	0.0002574	0	0	0	0	0.000395883	0	0	0.000131996	0.000235073	0	0	0.000244111	0.00173755	0.000355872	0.000669624	0	0.000477631	0.00422866	0.000856898	0	0.000147995	0.000943619	0	0	0.00015456	0.000381971	0	0.00137278	0.00041557	0.000203046	9.47239e-05	0	0	7.78452e-05	0.00041336	0.000563426	0.00138122	0.000456204	0.00039976	0	0	0.000254388	0
Archaeoglobaceae	0	0	0	0.000344353	0	0	0	0	0	0.000293945	0	0	0	0.000263992	0	0	0.000121095	0	8.27404e-05	0	8.3703e-05	0	0	0.000156617	0	0	0.000295989	0.000117952	0	0	0	0	0	0	0.000969663	0	0	0	8.82457e-05	0	0	0.00144881	0	0	0	0	0	0	0
Anaplasmataceae	0	0	0	0	0	0	0	0.00017138	0	0	0	0	0	0	0	0	0.000121095	0.000122055	8.27404e-05	0	0	0	0	0.000313234	0	0	0.000295989	0	0	0	0	0	0	0	0	0.000101523	0	0	8.82457e-05	0.000233536	0	0	0	0	0	0	0	0	0.000136949
Podoviridae	0	0	0	0	0	0	0	0	0.00163322	0	0	0	0	0	0	0	0	0	0	0	0	0	0	0	0	0	0	0	0	0	0	0	0	0	0	0	9.47239e-05	0	0	0	0	0	0	0	0	0	0	0	0
Hirudinidae	0	0	0	0	0	0	0	0	0	0	0	0	0	0	0	0	0	0	0.000165481	0	0	0	0	0	0	0	0	0	0	0	0	0	0	0	0	0	0	0	0	0	0.000165344	0	0	0	0	0	0	0	0
Canidae	0	0	0	0	0	0	0	0	0	0	0	0	0	0	0	0.000152462	0	0	0	0	0	0	0	0	0	0	0	0	0	0	0	0	0	0	0.000138523	0	0	0	0	0	0	0	0	0	0	0	0	0	0
Dipodascaceae	0	0.000201776	0	0	0	0	0	0	0	0	0	0	0	0	0	0	0	0	0	0	0	0	0	0	0	0	0	0	0	0	0	0	0	0	0	0	0	0	0	0	0	0	0	0	0	0	0	0	0
Ectothiorhodospiraceae	0	0	0	0	0	0	0	0	0	0	0	0	0	0.000131996	0	0	0.000121095	0	0	0	0	0	0	0	0	0	0	0	0	0	0	0	0	0	0	0	0	0	0	0	0.000330688	0	0	0	0	0	0	0	0
Salmonidae	0	0	0	0	0	0	0	0	0	0	0	0	0	0	0	0	0	0	0.000992884	0	0	0	0	0	0	0	0	0	0	0	0	0	0	0	0	0	0	0	0	0	0	0	0	0	0	0	0	0	0
Chlamydiaceae	9.73994e-05	0	0	0	0	0	0	0	0	0	0	0	0	0	0	0	0	0	0	0	8.3703e-05	0	0	0	0	0	0	0	0	0	0	0	0	0.000205917	0	0	0	0	0	0	0	0	0	0	0	0	0	0	0.000547795
Thermaceae	0	0	0.000581058	0	0.000854975	0.000900901	0.00027533	0	0	0.000734862	0.00178147	0.000212993	0	0.000263992	0	0	0.000484379	0.000122055	0.00107562	0.000782918	0.000502218	0.000402414	0	0	0	0	0.000591979	0	0.000205888	0	0.000618238	0.000954927	0	0.000274556	0.00110819	0.000203046	0.000284172	0.000589739	0.000705965	0.00015569	0.000248016	0.000321958	0.000552486	0.000456204	0.00019988	0	0	0.000254388	0.000136949
Burkholderiaceae	0.000194799	0	0	0	0	0.0001287	0.00027533	0	0.000233318	0.000440917	0	0	0	0	0.000235073	0.000152462	0	0	8.27404e-05	0	0.000167406	0	0	0	0	0.000177085	0	0.000117952	0	0	0	0	0	0	0	0	9.47239e-05	0.00019658	0.00061772	0.00015569	8.2672e-05	0	0	0	0	0	0	0	0.000136949
Sphingomonadaceae	0	0	0	0	0	0	0	0	0	0	0	0	0	0.000263992	0	0	0	0.000244111	0	0.000142349	0	0	0	0	0	0	0	0	0	0	0	0	0	0	0	0	0	0	0	0.00015569	0	0	0	0	0	0	0	0	0.000136949
Rhabditidae	0.000194799	0	0	0	0.000106872	0	0	0.000342759	0	0	0	0	0	0	0	0	0.000121095	0	0	0.000498221	0.000167406	0.000268276	0	0	0	0	0.00443984	0	0	0	0	0	0	0	0.000138523	0	0	0	0	0.000311381	0	0.000160979	0	0.000760341	0	0	0	0	0
Cytophagaceae	0	0.000403551	0	0	0.000961847	0.0001287	0.000550661	0.00154242	0	0	0.000593824	0	0.000928361	0.000527983	0.000235073	0	0.000726568	0.00146466	0.000413702	0.000640569	0.000167406	0.000268276	0.000477631	0.000156617	0	0	0.000591979	0	0	0.000588928	0.00293663	0.000572956	0	0.000205917	0.000277047	0.000101523	0.000284172	0.000294869	0.00167667	0.00116768	0	0.000241468	0.00165746	0	0.0009994	0.00100832	0	0	0.00150644
Mycobacteriaceae	9.73994e-05	0.000201776	0.000145264	0	0	0.0001287	0.000550661	0.000342759	0	0.000293945	0	0.000425985	0.000154727	0.000263992	0	0.000304925	0.000363284	0.000488222	0	0.00177936	0.000167406	0.000938967	0.00015921	0.000313234	0	0	0.00340388	0.000589762	0	0.000392619	0.000309119	0	0.000888494	0.000274556	0	0.000101523	0.000473619	0.000294869	0.000352983	0.000233536	0	8.04894e-05	0	0.000304136	0	0.00025208	0	0	0.000136949
Enterococcaceae	9.73994e-05	0.000100888	0	0	0	0	0	0	0	0	0	0	0	0	0	0	0	0.000122055	0	0	0	0	0	0.000156617	0	0	0.000295989	0.000117952	0	0	0	0	0	0	0	0	9.47239e-05	9.82898e-05	8.82457e-05	0	0	0	0	0	0.00019988	0	0	0	0
Prochlorococcaceae	0	0	0	0	0	0	0	0	0.000233318	0	0	0	0	0	0	0	0	0	0	7.11744e-05	0	0	0	0	0	0	0	0	0.000205888	0	0	0	0	0	0	0	0	0	8.82457e-05	0	0	0	0	0	0	0	0	0	0.000136949
Opitutaceae	9.73994e-05	0	0	0	0	0	0	0	0	0	0	0	0	0.000131996	0	0	0.000121095	0	0	0	0	0	0	0	0	0	0	0	0	0	0	0	0	0	0	0	0.000189448	0	0	0	0	0	0	0	0	0	0	0	0
Pasteurellaceae	9.73994e-05	0.000100888	0.000581058	0	0	0	0.00110132	0.00342759	0.000466636	0	0.000989707	0.000425985	0.00263036	0.00118796	0.000940291	0.000914774	0.00205861	0.00183083	0.00115836	0.00241993	0	0.000938967	0.00143289	0.000626468	0.000285633	0.00106251	0.00858369	0.000825666	0.00123533	0.000785238	0.00262751	0.00248281	0.000222124	0.000823667	0.000277047	0.00071066	0.00104196	0.000294869	0.0021179	0.00249105	0.000248016	0	0.00165746	0.000456204	0.0009994	0.00226872	0	0.000508776	0.00150644
Nocardiaceae	0	0	0	0	0	0	0	0	0	0	0	0	0	0	0	0	0.000242189	0	0	0	0	0	0	0	0	0	0	0.000353857	0	0	0	0	0	0	0	0	0	0	0.000176491	0	0	0	0	0	0	0	0	0	0
Ranunculaceae	0	0	0.000145264	0	0	0	0	0	0.000466636	0	0	0.000425985	0	0	0	0	0	0	0	0	8.3703e-05	0	0	0	0	0	0	0	0	0	0	0	0	0	0	0	0	0	0	0	0	0	0	0	0	0	0	0	0
Linderniaceae	0	0	0	0	0	0	0	0	0.00139991	0	0	0	0	0	0	0	0	0	0	0	0	0	0	0.000783085	0	0	0	0	0	0	0	0	0	0.000137278	0.00083114	0	0	0	0	0	0	0	0	0	0	0	0	0	0
Rickettsiaceae	9.73994e-05	0.000605327	0.000145264	0.000688705	0	0	0	0.00102828	0.000233318	0.000734862	0	0	0.000154727	0.000131996	0	0.000304925	0.000242189	0.000122055	8.27404e-05	0.000142349	0.000753327	0.000134138	0	0	0	0	0	0.000117952	0	0.000196309	0	0	0.000222124	0.000274556	0.000692617	0.000101523	0.000189448	0	0	0.000233536	0.000330688	0.000160979	0	0	0	0	0	0.000763165	0.000136949
Coxiellaceae	0	0	0	0	0	0	0	0	0	0	0	0	0.000154727	0	0	0.000152462	0	0	0	0.000284698	0	0	0	0	0	0	0	0	0	0	0	0	0	0	0	0.000101523	0.000284172	0	0.000264737	0.00015569	0	0	0	0	0	0	0	0	0
Leporidae	0	0	0	0	0	0	0	0.000342759	0	0	0	0	0	0	0	0	0.000121095	0	8.27404e-05	0	0	0	0	0	0	0.000177085	0	0	0	0	0	0	0	0	0	0	0	0	0	7.78452e-05	0	0.000241468	0	0	0	0	0	0	0
Methylococcaceae	0	0	0	0	0	0	0	0	0	0	0	0	0	0	0	0	0	0	0	0	0	0	0	0	0	0	0.000147995	0.000117952	0	0	0	0	0	0	0	0	0	0	8.82457e-05	0	8.2672e-05	0	0	0	0	0	0	0	0
Micrococcaceae	0	0.000100888	0	0	0	0	0	0	0.000233318	0	0	0	0	0	0	0	0	0.000122055	0	7.11744e-05	0	0	0	0	0	0	0	0.000117952	0	0.000392619	0	0	0	0	0	0	0	0	8.82457e-05	0	0	8.04894e-05	0	0	0	0	0	0	0.000136949
Methanobacteriaceae	0	0.000100888	0.000145264	0	0	0	0	0.000514139	0	0.000146972	0.00732383	0	0.000309454	0.000263992	0	0.000152462	0.000605473	0.000854388	0	0.000996441	0	0.000402414	0.00015921	0.00172279	0	0	0.000147995	0.000235905	0	0.000196309	0.000309119	0	0	0	0	0	0	9.82898e-05	0	0.000544917	0	0.000160979	0.00635359	0.000608273	0	0	0.000518941	0	0.000684744
Solanaceae	0.00116879	0.000302663	0.00261476	0.00137741	0.000213744	0.000900901	0.0027533	0	0	0	0	0	0.000309454	0.000395987	0	0	0	0.00488222	0	0.000498221	8.3703e-05	0	0.000636841	0	0.000285633	0	0.0103596	0.00141543	0.000205888	0.000588928	0.000463679	0.00190986	0.0641937	0.000137278	0	0.00172589	0.0132613	0.00019658	0	0	0.000248016	0.00394398	0	0	0.0123926	0	0.0018163	0.00915798	0.000136949
Corynebacteriaceae	9.73994e-05	0.000201776	0.000145264	0.000344353	0.000961847	0.0001287	0	0.000342759	0	0	0	0	0	0	0	0.000304925	0.000121095	0	0.000330961	0.000142349	0.000167406	0.000134138	0	0.000313234	0	0	0.000147995	0.000235905	0.000205888	0	0	0	0	0.000205917	0.000277047	0	0.000378896	0	0.000264737	0.00015569	0.000165344	0.000160979	0	0.000152068	0	0.00025208	0.000518941	0	0.000684744
Myxococcaceae	0	0.000100888	0	0	0.000213744	0	0	0	0	0	0	0	0.000928361	0.000395987	0	0.000152462	0	0.000976443	0.000413702	0.000427046	0	0.0010731	0.00127368	0.000313234	0	0	0	0.000235905	0	0.000785238	0	0	0	0	0	0	0.000189448	0	0.000352983	0	0	0	0	0	0	0	0	0.000508776	0
Neisseriaceae	0	0.000302663	0	0	0	0	0	0.00017138	0	0	0.000197941	0	0	0	0.000470146	0.000152462	0	0.000854388	0	0	0	0	0	0	0	0	0.000295989	0.000117952	0	0.000196309	0	0	0	6.86389e-05	0	0	0	0.00019658	0	0.000856298	0	0.000563426	0	0	0	0	0	0	0
Rhodobacteraceae	0	0	0	0	0	0	0	0	0	0	0.000197941	0	0.000154727	0	0	0	0	0	0	7.11744e-05	0	0	0	0	0	0	0	0	0	0	0	0	0.000222124	0	0	0	0	9.82898e-05	8.82457e-05	0	0	0	0	0	0	0	0.000259471	0	0
Porphyromonadaceae	0.00146099	0.00534705	0.00217897	0.000344353	0.000854975	0.003861	0.0027533	0.00736932	0.00746617	0.00220459	0.00296912	0.000212993	0.00386817	0.00461985	0.000235073	0.00655588	0.00544926	0.0101306	0.00397154	0.00562278	0.000502218	0.00415828	0.0124184	0.00297572	0.000571265	0.00035417	0.0028119	0.00224109	0.001853	0.013349	0.00710974	0.00362872	0.000222124	0.00226508	0	0.00203046	0.000757791	0.00756831	0.00803036	0.00747314	0.0047123	0.00144881	0.00331492	0.00136861	0.00139916	0.00226872	0.0018163	0.00534215	0.00493016
Moraxellaceae	0	0.000100888	0	0	0	0	0	0.00017138	0.000233318	0.000146972	0	0	0	0	0.000235073	0	0.000605473	0	8.27404e-05	0	0	0	0	0.000156617	0	0	0	0.000589762	0	0	0	0.000381971	0	0	0	0	0	0	8.82457e-05	0	8.2672e-05	0	0	0	0	0	0	0	0.000410846
Bacteroidaceae	0.0114931	0.0299637	0.0129285	0.0210055	0.0286417	0.0232947	0.0368943	0.0543273	0.0534298	0.0273369	0.064331	0.0164004	0.0526071	0.0336589	0.0230371	0.0640342	0.0416566	0.0605395	0.0337581	0.0594306	0.00996066	0.0308518	0.040121	0.0427565	0.0208512	0.0132814	0.0362587	0.0383345	0.00473543	0.0528072	0.0567233	0.026738	0.0124389	0.010639	0.00886549	0.0220305	0.026428	0.0207391	0.0531239	0.0463179	0.0368717	0.0134417	0.0709945	0.0211375	0.0205876	0.0458785	0.0158277	0.0750445	0.0354697
Pipidae	0	0.000100888	0	0	0	0	0	0.00017138	0	0	0	0.000425985	0	0	0	0	0	0	0	0	0	0	0	0	0	0	0	0	0	0	0	0.000190985	0	0	0	0.000203046	0	9.82898e-05	0	0	0	0.000160979	0	0.000152068	0	0	0	0	0
Acidaminococcaceae	0.000876595	0.000605327	0.000726322	0	0	0	0	0	0	0	0	0	0	0	0	0.000457387	0	0	0.0012411	7.11744e-05	0.000167406	0.000134138	0	0	0	0	0	0.000117952	0	0	0	0	0	0.00061775	0	0.00071066	0.000663067	0	0	0.000622762	0	0.00120734	0	0	0	0	0	0	0
Suidae	0.00262978	0	0	0	0	0	0.000550661	0	0.000699953	0	0	0	0.000154727	0	0	0	0	0	0	0	0	0	0	0	0	0	0	0	0	0.000196309	0	0	0	0	0	0.000101523	9.47239e-05	0	0	0	0.000578704	8.04894e-05	0	0	0	0	0	0	0
Lactobacillaceae	0.000194799	0	0.000435793	0	0.000106872	0.000514801	0.00027533	0	0.000233318	0.00146972	0	0.000425985	0.000773635	0	0	0	0	0.000366166	0	0.000142349	0	0.000134138	0.00015921	0.000626468	0	0	0.000295989	0	0	0.00117786	0	0	0.000888494	0.000137278	0.000138523	0	9.47239e-05	0.000786318	0.000352983	0	8.2672e-05	0.00112685	0	0.000152068	0.00159904	0.00025208	0.000518941	0	0.000136949
Poaceae	0.00672056	0.00272397	0.000726322	0.00792011	0.00288554	0.0015444	0	0.0123393	0.0468969	0.00279247	0.0241489	0.00660277	0.00185672	0.000395987	0.0197461	0.00182955	0.0023008	0.00158672	0.00736389	0.00120996	0.00845401	0.00241449	0.00493552	0.00313234	0.0017138	0.00247919	0.00665976	0.00342062	0.00452955	0.0104044	0.00463679	0.00190986	0.00155486	0.0157869	0.00484832	0.00203046	0.00416785	0.00245724	0.00105895	0.0122217	0.000248016	0.000563426	0.0058011	0.00273723	0.00319808	0.015881	0.00337312	0.0155177	0.00643659
Methanosarcinaceae	9.73994e-05	0.000100888	0.000145264	0	0	0	0.000550661	0	0	0	0	0	0	0	0	0	0.000121095	0.000122055	8.27404e-05	0.000284698	0	0	0	0	0	0	0.000739973	0	0	0	0.000463679	0	0	6.86389e-05	0	0.000304569	0.000189448	0	0	0	0.00041336	0	0	0.00106448	0	0	0.000518941	0	0
Bifidobacteriaceae	0.000194799	0.000302663	0	0	0.000748103	0.0001287	0	0	0	0	0	0	0	0	0	0	0	0	8.27404e-05	7.11744e-05	0	0	0.000318421	0	0	0	0	0.000117952	0	0	0	0	0	0	0.000554093	0	0	0.00019658	0	7.78452e-05	0	0	0	0	0	0	0	0	0
Thermoanaerobacterales Family III. Incertae Sedis	0.000681796	0	0	0.00137741	0	0.0011583	0	0	0	0	0	0	0	0.000131996	0	0	0	0	0	0.000711744	8.3703e-05	0.000134138	0	0	0	0	0	0	0	0	0	0.000190985	0	0.000274556	0	0	0.000757791	0	0.000176491	0.000233536	8.2672e-05	0.000402447	0	0	0	0	0	0	0
Legionellaceae	0.000389598	0	0	0	0	0	0	0.00102828	0	0	0.0023753	0	0.00154727	0	0	0	0.00181642	0.00122055	0.00206851	0	0	0	0.00222894	0.000783085	0	0.000177085	0	0	0.00308833	0.00274833	0.00370943	0.0013369	0	0.000480472	0	0	0	0	0.000352983	0.000467071	0	0	0.00359116	0	0.00159904	0	0	0	0.00219118
Rhodothermaceae	0	0	0	0	0	0	0.000825991	0	0	0.000146972	0	0.000212993	0	0	0	0	0	0	0	0	0	0	0	0	0	0	0	0.00117952	0	0	0.0015456	0	0	0	0	0.000304569	9.47239e-05	0	0	7.78452e-05	0	0	0	0	0	0	0	0	0
Brassicaceae	0.00516217	0.00151332	0.000290529	0.00172176	0.000213744	0.001287	0.000825991	0.00119966	0.000466636	0.000587889	0.000593824	0.000425985	0.000618908	0.000131996	0.0025858	0.000304925	0.000484379	0.000610277	0.000827404	0.000284698	0.000753327	0.000402414	0	0.000469851	0.000285633	0.00318753	0.000147995	0.000707714	0.000205888	0.000392619	0.000463679	0.000572956	0.00199911	0.000274556	0.00041557	0.00314721	0.000473619	0.000688028	0.000176491	0.00132337	0.000744048	0.000965873	0	0.000760341	0	0	0.00129735	0.00101755	0.000684744
Aquificaceae	9.73994e-05	0.000403551	0.000290529	0	0	0	0.00027533	0.000514139	0	0	0.000197941	0	0.000464181	0.000527983	0	0.000152462	0.000242189	0.000366166	0.000330961	0.000213523	0	0	0	0	0	0.000177085	0.000443984	0.000353857	0.000205888	0.000981547	0.000463679	0.000381971	0	0.000137278	0	0.000304569	9.47239e-05	0	0.000970702	0.000389226	8.2672e-05	0	0	0.000152068	0.00019988	0	0	0	0.000410846
Clostridiales Family XVIII. Incertae Sedis	0	0.000100888	0	0	0	0.0002574	0	0	0	0.000146972	0	0.000212993	0	0	0	0.000152462	0	0	0	0	0	0	0	0	0	0	0	0.000589762	0	0	0	0	0	0	0	0	0	0	8.82457e-05	0	0	8.04894e-05	0	0	0	0	0	0	0
Campylobacteraceae	9.73994e-05	0	0	0	0.000427487	0	0	0	0	0	0	0	0	0	0	0	0	0.000244111	0.000165481	0	0.000167406	0	0	0.000156617	0	0	0.00133195	0.000117952	0	0	0.000618238	0.000190985	0	0.000137278	0	0	0	0	8.82457e-05	7.78452e-05	0	0	0	0	0.00039976	0	0	0.000254388	0
Caviidae	0.000584397	0.000504439	0.000581058	0.00103306	0.000320616	0.000514801	0.000825991	0.000342759	0.00116659	0.000587889	0.000593824	0.00106496	0.000464181	0.000527983	0.000705219	0.000914774	0.000605473	0.000610277	0.000330961	0.000355872	0.000502218	0.000402414	0.000318421	0.000469851	0.000856898	0.00035417	0.000147995	0.000589762	0.00123533	0.000196309	0.000309119	0.000572956	0.00111062	0.000343194	0.000692617	0.000812183	0.000473619	0.000688028	0.000352983	0.000389226	0.000578704	0.000160979	0.000552486	0.000608273	0.00059964	0.000504159	0.000778412	0.00101755	0.000273898
Clostridiaceae	0.00652576	0.0101897	0.00886113	0.012741	0.00919098	0.00707851	0.00688326	0.00634105	0.00303313	0.010435	0.00554236	0.00979766	0.00557017	0.00567582	0.00822755	0.0143315	0.00605474	0.00537044	0.0110045	0.0121708	0.0106303	0.0138162	0.00206973	0.0125294	0.000856898	0.00194794	0.00636377	0.00589762	0.00452955	0.00510404	0.00139104	0.0112681	0.00444247	0.0107763	0.0110819	0.00984772	0.0110827	0.00393159	0.0081186	0.00801806	0.00611773	0.0158564	0.00165746	0.00623479	0.00879472	0.00151248	0.00389206	0.0104299	0.005341
Shewanellaceae	0.000389598	0.000100888	0	0	0.000106872	0.000772201	0	0.000342759	0.000466636	0	0	0	0.000154727	0	0	0	0.000968758	0.000244111	0	0	0.000167406	0	0	0	0	0	0.0026639	0	0	0	0.000618238	0	0	0.000274556	0.000138523	0	0	9.82898e-05	0.000176491	0	0.000165344	8.04894e-05	0.000828729	0.000152068	0	0	0	0	0
Solibacteraceae	9.73994e-05	0	0	0	0	0	0	0.00017138	0	0	0	0	0	0	0	0	0	0	0	0	0	0	0	0	0	0	0	0	0	0	0	0	0	0	0	0	0	0	8.82457e-05	7.78452e-05	0	0	0	0	0	0	0	0	0
Chloroflexaceae	0	0	0.000145264	0	0	0	0	0	0	0.000146972	0	0	0	0	0	0	0	0	0	0	0	0	0	0	0	0	0	0	0	0	0	0	0	0	0	0.000304569	0	0	0	0	0.000165344	0	0	0	0	0	0	0	0
Phasianidae	0.0105191	0.00141243	0	0	0.00384739	0	0.00385463	0.00685518	0	0.000587889	0.010293	0.00255591	0	0.00791975	0.000470146	0.000914774	0.00326956	0.000488222	0.000661923	7.11744e-05	0	0.000938967	0.0092342	0	0.00485575	0.000708341	0.000591979	0.0051899	0.000411777	0.0041225	0.00772797	0.0156608	0.0102177	0.00514792	0.00290899	0.0035533	0.000947239	0.00599567	0.000264737	0.00108983	0.00380291	0.0322762	0.00497238	0.00106448	0.0009994	0.0148727	0.00129735	0	0.00438236
Thermoplasmataceae	0	0.000201776	0	0	0	0	0	0	0	0	0	0	0	0	0	0	0	0	0	7.11744e-05	0	0	0	0	0	0	0	0.000589762	0	0	0	0	0	0	0	0.000203046	0	0	0	0	0	0.000160979	0	0	0	0	0	0	0
Tritrichomonadidae	0	0.000201776	0	0	0	0	0	0	0	0	0	0	0	0	0	0	0	0	0	0	8.3703e-05	0	0	0	0	0	0	0.000117952	0	0	0	0	0	6.86389e-05	0	0	0	0	0	7.78452e-05	0	0	0	0	0	0	0	0	0
Propionibacteriaceae	0	0	0	0	0	0	0	0	0	0	0	0	0	0	0	0	0	0	0	7.11744e-05	0	0	0	0	0	0	0	0	0	0.000196309	0.000618238	0	0	0	0	0	0	0	0.000441228	0	0	0	0	0	0	0	0	0	0
Oxalobacteraceae	0	0	0	0	0	0	0	0	0	0	0	0	0	0	0	0	0	0	0	7.11744e-05	0	0	0	0	0	0	0.000147995	0	0	0	0	0	0	0	0	0	0	0	8.82457e-05	0	0	0	0	0	0	0	0	0	0
Bradyrhizobiaceae	0	0.000100888	0	0	0	0	0	0	0	0	0	0	0	0	0	0	0	0	0	0	0	0	0	0	0	0.000177085	0	0	0	0	0	0	0	0	0	0	0	0	0	0	8.2672e-05	0	0	0	0	0	0	0	0
Streptococcaceae	0	0.00100888	0.000726322	0.00103306	0.000641231	0.0014157	0.00027533	0	0	0.000293945	0.00118765	0	0.000618908	0.000263992	0.00117536	0.000457387	0.000121095	0.000854388	8.27404e-05	0.00149466	0.000920733	0.000402414	0	0.00203602	0.000285633	0	0.000147995	0.000235905	0	0.000196309	0.00432767	0.000381971	0	0.000137278	0.00041557	0.000203046	0.00123141	0.00019658	0	0.000467071	0	0.000563426	0.00331492	0.000912409	0.00019988	0	0.00103788	0.000508776	0
Fusobacteriaceae	0	0	0	0	0	0.0001287	0	0	0	0	0.000593824	0	0	0	0	0	0	0	0	0	0.000167406	0.000536553	0	0	0	0	0	0.000235905	0	0	0.000309119	0	0	0	0	0	0.000189448	0	0	0	0	0.000563426	0.000552486	0	0	0	0	0	0
Hominidae	0.0342846	0.0255246	0.0386403	0.0426997	0.0498023	0.0323037	0.0231278	0.0113111	0.029398	0.0236626	0.0243468	0.0398296	0.0177936	0.0289071	0.0432534	0.0147888	0.0144103	0.022092	0.0275525	0.0225623	0.0301331	0.0443997	0.0493552	0.0123727	0.0434162	0.0674695	0.0210152	0.0184006	0.0527074	0.0316058	0.0142195	0.0515661	0.035984	0.0224449	0.0365702	0.0374619	0.0377948	0.04138	0.0180904	0.0123774	0.0408399	0.018754	0.0417127	0.0389294	0.0577653	0.0463827	0.0448884	0.0317985	0.0188989
Methanocellaceae	0	0	0	0	0	0	0	0	0	0.000146972	0	0	0	0	0	0	0	0	0	0	0	0	0	0	0	0	0	0	0	0	0	0	0	0	0	0	0	0	0	0	0	0	0.000552486	0	0	0	0	0	0
Alteromonadaceae	0	0	0	0	0	0	0	0	0	0	0	0	0	0	0	0	0	0	0	0	0	0	0	0	0	0	0.000887968	0	0	0	0	0	0	0	0	0	0	0	0	0	0	0	0	0	0	0	0.000518941	0	0
Nocardioidaceae	0	0	0	0	0	0	0	0.00017138	0	0	0	0	0	0	0.000470146	0	0	0	0	0	0	0	0	0	0	0	0	0	0	0	0	0	0	0	0	0	0	0	0	0	0	0	0	0	0	0	0	0.000254388	0
Deinococcaceae	0	0	0	0	0	0	0	0	0	0	0	0	0	0	0	0	0	0.000122055	0	0	0	0	0	0	0	0	0	0	0	0	0	0	0	0	0	0	0	0	8.82457e-05	0	0	0	0	0	0	0	0	0	0
Onygenaceae	0	0.000100888	0	0	0	0	0	0	0	0	0	0	0	0	0	0	0	0	0	0	0	0	0	0	0	0	0	0	0	0	0	0	0	0	0	0	0	0	0	0	0	0	0	0	0	0	0	0	0
Hexamitidae	0	0	0	0.00550964	0	0	0	0	0	0	0	0	0	0	0	0	0	0	0	0	0	0	0	0	0	0	0	0	0	0	0	0	0	0	0	0	0.00464147	0	0	0	0	0	0	0	0	0	0	0	0
Apiaceae	0.000194799	0.000100888	0	0	0	0	0	0	0	0	0	0	0	0	0	0	0	0	0	0	0	0	0	0	0	0	0	0	0	0	0	0	0	0	0	0	0	0	0.000176491	0	0	0	0	0	0	0	0	0	0
Xanthomonadaceae	0.000194799	0.000100888	0	0	0	0	0	0	0	0	0	0	0.000154727	0	0	0	0	0.000244111	0	0.000213523	0	0.000268276	0	0	0	0	0	0	0	0	0	0	0	0	0	0	9.47239e-05	0	8.82457e-05	7.78452e-05	0	0	0	0	0	0	0	0	0
Neocallimastigaceae	0	0	0.000145264	0	0	0	0	0	0	0	0	0	0	0	0	0	0	0	0	0	0	0	0	0	0	0	0	0	0	0	0	0	0	0	0	0	0	0	0	0	0	0	0	0.000152068	0	0	0	0	0
Elaphomycetaceae	0	0	0	0	0	0	0	0	0	0	0	0	0	0	0	0	0	0	8.27404e-05	0	0	0	0	0	0	0	0	0	0	0	0	0	0	0	0	0	0	0	0	0	0	0	0	0	0	0	0	0	0
Methanothermaceae	0	0	0	0	0	0	0	0	0	0	0	0	0	0	0	0	0	0	0	0	8.3703e-05	0	0	0	0	0	0	0	0	0	0	0	0	0	0	0	0	0	0	0	8.2672e-05	0	0	0	0	0	0	0	0
Flaviviridae	0	0	0	0	0	0	0	0	0	0	0	0	0	0	0	0	0	0	0	0	0	0	0	0	0	0	0	0.000117952	0	0	0	0	0	0	0	0	0	0	0	0	0	0	0	0	0	0	0	0	0
Herpesviridae	0	0	0	0	0	0.0001287	0	0	0	0	0	0	0	0	0	0	0	0	0	0	0	0	0	0	0	0	0	0	0	0	0	0	0	0	0	0	0	0	0	0	0	0	0	0	0	0	0	0	0
Significant Families
ID	Description	Average (Norm)	P-Value	Factor	Superkingdom	Kingdom	Phylum	Class	Order	Family
1	Desulfovibrionaceae	0.00022561	0.0135997	3.16624	Bacteria	Unknown KINGDOM	Proteobacteria	Deltaproteobacteria	Desulfovibrionales	Desulfovibrionaceae
2	Leptospiraceae	0.000109452	0.0382246	2.10338	Bacteria	Unknown KINGDOM	Spirochaetes	Spirochaetia	Spirochaetales	Leptospiraceae
3	Rutaceae	1.52452e-05	0.0491222	5.84608	Eukaryota	Viridiplantae	Streptophyta	Unknown CLASS	Sapindales	Rutaceae
4	Siphoviridae	2.0875e-05	0.0333707	4.63794	Viruses	Unknown KINGDOM	Unknown PHYLUM	Unknown CLASS	Caudovirales	Siphoviridae
5	Syntrophomonadaceae	4.27866e-05	0.0333707	7.50374	Bacteria	Unknown KINGDOM	Firmicutes	Clostridia	Clostridiales	Syntrophomonadaceae
6	Thermotogaceae	0.000553137	0.0116575	2.57287	Bacteria	Unknown KINGDOM	Thermotogae	Thermotogae	Thermotogales	Thermotogaceae
7	Verrucomicrobiaceae	5.02394e-05	0.0422488	1000	Bacteria	Unknown KINGDOM	Verrucomicrobia	Verrucomicrobiae	Verrucomicrobiales	Verrucomicrobiaceae
[truncated: 28 more columns]

## Sheet: C2_BAR_CHARTS4PLOT
Diagrams
Family		Baseline	After WL	STD Control	STD WL	average of average	ABC/Control						Family	Abundace Baseline			Abundance After WL			Fold Change
Desulfovibrionaceae [*]		0.000108128	0.000342115	0.000210265	0.000484084	0.000225122	3.16397						Desulfovibrionaceae	0.000108128	±	0.000210265	0.000342115	±	0.000484084	3.16397	*
Leptospiraceae (0,01%)		7.04793e-05	0.000148278	0.000206626	0.000261604	0.000109379	2.10385						Leptospiraceae	7.04793e-05	±	0.000206626	0.000148278	±	0.000261604	2.10385	*
Syntrophomonadaceae (<0,01%)		1.00422e-05	7.53582e-05	4.0389e-05	0.000155305	4.27002e-05	7.50417						Syntrophomonadaceae	1.00422e-05	±	4.0389e-05	7.53582e-05	±	0.000155305	7.50417	*
Thermotogaceae (0,05%)		0.000309293	0.000795751	0.000430422	0.00133102	0.000552522	2.5728						Thermotogaceae	0.000309293	±	0.000430422	0.000795751	±	0.00133102	2.5728	*
Siphoviridae (<0,01%)		7.39397e-06	3.43026e-05	2.9786e-05	6.26277e-05	2.08483e-05	4.63926						Siphoviridae	7.39397e-06	±	2.9786e-05	3.43026e-05	±	6.26277e-05	4.63926	*
Rutaceae (<0,01%)		4.44391e-06	2.59982e-05	2.51939e-05	5.78535e-05	1.52211e-05	5.85031						Rutaceae	4.44391e-06	±	2.51939e-05	2.59982e-05	±	5.78535e-05	5.85031	*
Verrucomicrobiaceae (<0,01%)		0	0.000100428	0	0.000365763	5.02139e-05	#DIV/0!						Verrucomicrobiaceae	0	±	0	0.000100428	±	0.000365763	Only in WL	*
Family		Baseline	After WL	STD Control	STD WL	average of average	ABC/Control
Desulfovibrionaceae [*]		0.000108128	0.000342115	0.000210265	0.000484084	0.000225122	3.16397
Leptospiraceae (0,01%)		7.04793e-05	0.000148278	0.000206626	0.000261604	0.000109379	2.10385
Syntrophomonadaceae (<0,01%)		1.00422e-05	7.53582e-05	4.0389e-05	0.000155305	4.27002e-05	7.50417
Thermotogaceae (0,05%)		0.000309293	0.000795751	0.000430422	0.00133102	0.000552522	2.5728
Siphoviridae (<0,01%)		7.39397e-06	3.43026e-05	2.9786e-05	6.26277e-05	2.08483e-05	4.63926
Rutaceae (<0,01%)		4.44391e-06	2.59982e-05	2.51939e-05	5.78535e-05	1.52211e-05	5.85031
Verrucomicrobiaceae (<0,01%)		0	0.000100428	0	0.000365763	5.02139e-05	#DIV/0!

## Sheet: PIVOT_SUPERKINGDOM
Zeilenbeschriftungen	Summe von C1-1	Summe von C1-2	Summe von C1-3	Summe von C1-4	Summe von C1-5	Summe von C1-6	Summe von C1-7	Summe von C1-8	Summe von C1-9	Summe von C1-10	Summe von C1-11	Summe von C1-12	Summe von C1-13	Summe von C1-14	Summe von C1-15	Summe von C1-16	Summe von C1-17	Summe von C1-18	Summe von C1-19	Summe von C1-20	Summe von C1-21	Summe von C1-22	Summe von C1-23	Summe von C1-24	Summe von C1-25	Summe von C1-26	Summe von C1-27	Summe von C1-28	Summe von C1-29	Summe von C1-30	Summe von C1-31	Summe von C1-32	Summe von C1-33	Summe von ABC-1	Summe von ABC-2	Summe von ABC-3	Summe von ABC-4	Summe von ABC-5	Summe von ABC-6	Summe von ABC-7	Summe von ABC-8	Summe von ABC-9	Summe von ABC-10	Summe von ABC-11	Summe von ABC-12	Summe von ABC-13	Summe von ABC-14	Summe von ABC-15	Summe von ABC-16
Archaea	0.000876595	0.00100888	0.000581058	0.00137741	0.00256492	0.001287	0.00468062	0.00222793	0	0.000734862	0.010095	0.000212993	0.00123782	0.00184794	0	0.00152462	0.00314846	0.00439399	0.00322687	0.00427046	0.00100444	0.00643863	0.00334342	0.00501175	0.000285633	0.00141668	0.00369987	0.004954	0	0.00294464	0.00293663	0.00210084	0.000666371	0.00157869	0.00207785	0.00203046	0.00208393	0.000491449	0.00317684	0.0032695	0.00190146	0.00313909	0.00939227	0.0038017	0.00179892	0.0012604	0.00285418	0	0.00178033
Bacteria	0.166748	0.259685	0.159936	0.181474	0.151758	0.200129	0.238436	0.32922	0.160989	0.219283	0.26247	0.126518	0.279901	0.246964	0.157499	0.270011	0.298862	0.312828	0.266093	0.242918	0.187411	0.238364	0.185162	0.275176	0.106827	0.0973968	0.356519	0.275655	0.140416	0.270907	0.354405	0.209511	0.139716	0.206397	0.152376	0.215431	0.184238	0.161687	0.319891	0.321189	0.145585	0.214826	0.242818	0.17503	0.204677	0.239728	0.121951	0.213177	0.265681
Eukaryota	0.44794	0.268362	0.475015	0.392562	0.495885	0.352252	0.277533	0.173436	0.378908	0.275132	0.226643	0.453674	0.252669	0.296859	0.440291	0.196524	0.222209	0.197608	0.279166	0.215943	0.343852	0.242388	0.447222	0.232263	0.439303	0.633257	0.150955	0.243336	0.475396	0.267373	0.161206	0.297364	0.548645	0.37017	0.384402	0.34203	0.369044	0.472675	0.176315	0.17702	0.444196	0.275596	0.272099	0.267488	0.369978	0.312075	0.330047	0.281608	0.211038
UNASSIGNED SUPERKINGDOM	0.294731	0.317897	0.238088	0.336088	0.258737	0.292278	0.334251	0.376007	0.257816	0.308054	0.367577	0.240682	0.361906	0.341209	0.274565	0.386034	0.366433	0.376053	0.337498	0.376584	0.300912	0.349966	0.239293	0.364918	0.233933	0.168231	0.336244	0.340528	0.255919	0.339223	0.33864	0.32945	0.212128	0.319857	0.26458	0.314112	0.297054	0.253588	0.373985	0.367741	0.22495	0.354073	0.282597	0.377585	0.314811	0.319133	0.330825	0.310099	0.356204
Unknown MG Entry	0.0896075	0.153047	0.12638	0.0884986	0.0910548	0.152896	0.145099	0.119109	0.198087	0.196649	0.133215	0.178488	0.104286	0.11312	0.127645	0.145601	0.109349	0.109118	0.114016	0.160285	0.16682	0.162844	0.124821	0.122475	0.219652	0.0995219	0.152583	0.135409	0.128268	0.119552	0.142813	0.161574	0.0957352	0.100281	0.196288	0.126396	0.147485	0.110871	0.126456	0.130624	0.18254	0.152366	0.193094	0.175943	0.108735	0.127804	0.214323	0.195116	0.165297
Viruses	9.73994e-05	0	0	0	0	0.0011583	0	0	0.00419972	0.000146972	0	0.000425985	0	0	0	0.000304925	0	0	0	0	0	0	0.00015921	0.000156617	0	0.000177085	0	0.000117952	0	0	0	0	0.00310973	0.00171597	0.000277047	0	9.47239e-05	0.000688028	0.000176491	0.00015569	0.00082672	0	0	0.000152068	0	0	0	0	0
Gesamtergebnis	1	1	1	1	1	1	1	1	1	1	1	1	1	1	1	1	1	1	1	1	1	1	1	1	1	1	1	1	1	1	1	1	1	1	1	1	1	1	1	1	1	1	1	1	1	1	1	1	1
[truncated: 17 more columns]

## Sheet: PIVOT_PHYLUM
Zeilenbeschriftungen	Summe von C1-1	Summe von C1-2	Summe von C1-3	Summe von C1-4	Summe von C1-5	Summe von C1-6	Summe von C1-7	Summe von C1-8	Summe von C1-9	Summe von C1-10	Summe von C1-11	Summe von C1-12	Summe von C1-13	Summe von C1-14	Summe von C1-15	Summe von C1-16	Summe von C1-17	Summe von C1-18	Summe von C1-19	Summe von C1-20	Summe von C1-21	Summe von C1-22	Summe von C1-23	Summe von C1-24	Summe von C1-25	Summe von C1-26	Summe von C1-27	Summe von C1-28	Summe von C1-29	Summe von C1-30	Summe von C1-31	Summe von C1-32	Summe von C1-33	Summe von ABC-1	Summe von ABC-2	Summe von ABC-3	Summe von ABC-4	Summe von ABC-5	Summe von ABC-6	Summe von ABC-7	Summe von ABC-8	Summe von ABC-9	Summe von ABC-10	Summe von ABC-11	Summe von ABC-12	Summe von ABC-13	Summe von ABC-14	Summe von ABC-15	Summe von ABC-16
Acidobacteria	9.73994e-05	0.000100888	0	0	0	0	0	0.00017138	0	0.000146972	0	0	0	0.000131996	0	0	0	0	0	0	0	0	0	0.000156617	0	0	0	0	0	0	0	0	0	0	0	0	0	0	8.82457e-05	0.000311381	0	0	0	0	0	0	0	0	0
Actinobacteria	0.000486997	0.00110977	0.000435793	0.000344353	0.00203057	0.0003861	0.000550661	0.00119966	0.000466636	0.000293945	0	0.000638978	0.000618908	0.000395987	0.000470146	0.000609849	0.000726568	0.000854388	0.000661923	0.00241993	0.000502218	0.0017438	0.000636841	0.00109632	0	0.000177085	0.00414385	0.00141543	0.000205888	0.00137417	0.00139104	0.000190985	0.000888494	0.000549111	0.00138523	0.000101523	0.00113669	0.000589739	0.00132369	0.000622762	0.000330688	0.000482936	0	0.000456204	0	0.000504159	0.000518941	0.000254388	0.00136949
Annelida	0	0	0	0	0	0	0	0	0	0	0	0	0	0	0	0	0	0	0.000165481	0	0	0	0	0	0	0	0	0	0	0	0	0	0	0	0	0	0	0	0	0	0.000165344	0	0	0	0	0	0	0	0
Apicomplexa	9.73994e-05	0	0	0	0	0	0	0	0	0	0	0	0	0	0	0	0	0	0	0	0	0	0	0	0	0	0	0	0	0	0	0	0	0	0	0	0	0	0	7.78452e-05	0	0	0	0	0	0	0	0	0
Aquificae	9.73994e-05	0.000403551	0.000290529	0	0	0	0.00027533	0.000514139	0	0	0.000197941	0	0.000464181	0.000527983	0	0.000152462	0.000242189	0.000366166	0.000330961	0.000213523	0	0	0	0	0	0.000177085	0.000443984	0.000353857	0.000205888	0.000981547	0.000463679	0.000381971	0	0.000137278	0	0.000304569	9.47239e-05	0	0.000970702	0.000389226	8.2672e-05	0	0	0.000152068	0.00019988	0	0	0	0.000410846
Arthropoda	0	0	0	0	0	0	0	0	0	0.000146972	0	0	0	0	0.000470146	0	0	0	0	0	0	0.000134138	0	0.000313234	0	0	0	0	0	0.000196309	0.000463679	0	0.000222124	0	0	0	0	0	0.000176491	0	0	0.000241468	0	0	0	0	0	0	0
Ascomycota	0.000292198	0.000706215	0	0	0.000748103	0.002574	0	0.000342759	0.000233318	0.000146972	0.00197941	0.000425985	0.00603435	0.000263992	0	0.000762311	0.00641802	0.0010985	0.00190303	0.000782918	0.000502218	0.00617036	0.00015921	0.000626468	0.000571265	0.00247919	0.000591979	0.000353857	0.00144122	0.000981547	0.00185471	0.00114591	0.00155486	0.000274556	0.000277047	0.000203046	0.000378896	0.0118931	0.000352983	0.000622762	0.000165344	0.000885383	0.00220994	0.00152068	0.0009994	0.00352912	0	0.00152633	0
Bacteroidetes	0.0430506	0.0697135	0.0273097	0.0320248	0.0447793	0.0509653	0.0853524	0.14533	0.0753616	0.0508524	0.0924386	0.0242812	0.114343	0.0861932	0.0376117	0.0998628	0.104384	0.137434	0.0757902	0.083274	0.0224324	0.0595573	0.0835854	0.0839468	0.0308483	0.0272711	0.0791771	0.0870488	0.0220301	0.119552	0.139876	0.065317	0.0244336	0.0488709	0.0132982	0.0541117	0.0525718	0.059367	0.128397	0.131948	0.0527447	0.0420959	0.0875691	0.0392336	0.063362	0.104865	0.0215361	0.0849657	0.0951794
Basidiomycota	0	0	0	0	0	0.0002574	0	0	0	0	0	0	0	0	0	0	0	0	0	0	0	0	0	0	0	0	0	0	0	0	0	0	0	0	0	0	0	0	0	0	0	0	0	0	0	0	0	0	0
Chlamydiae	9.73994e-05	0	0	0	0	0	0	0	0	0	0	0	0	0	0	0	0	0	0	0	8.3703e-05	0	0	0	0	0	0	0	0	0	0	0	0	0.000205917	0	0	0	0	0	0	0	0	0	0	0	0	0	0	0.000547795
Chlorobi	0	0.000100888	0	0	0	0	0	0.000856898	0	0	0	0	0	0	0	0	0	0	0	0	0	0	0	0.000626468	0	0	0	0.000117952	0	0	0	0	0	0	0	0	0	0.00019658	8.82457e-05	0.000856298	0	0	0	0	0	0	0	0	0
Chloroflexi	0	0	0.000145264	0	0	0	0	0	0	0.000146972	0	0	0	0	0	0	0	0	0	0	0	0	0	0	0	0	0	0	0	0	0	0	0	0	0	0.000304569	0	0	0	0	0.000165344	0	0	0	0	0	0	0	0.000136949
Chlorophyta	0.000194799	0	0	0.000344353	0	0.0001287	0	0	0	0	0	0	0	0	0	0	0	0	0	0	0	0	0	0	0	0	0	0	0	0	0	0	0	0	0	0	9.47239e-05	0	0	0	0	0	0	0	0	0	0	0	0
Chordata	0.376546	0.218523	0.442475	0.299587	0.469702	0.324196	0.222192	0.130763	0.286048	0.25823	0.158947	0.410863	0.180721	0.236536	0.32346	0.130965	0.16045	0.151837	0.252358	0.201281	0.291956	0.204963	0.417927	0.098982	0.349043	0.604038	0.118692	0.193324	0.415483	0.240479	0.137094	0.266425	0.42892	0.253003	0.335088	0.299086	0.288529	0.400727	0.142782	0.131948	0.436921	0.235351	0.226796	0.245894	0.320008	0.285354	0.298651	0.15365	0.187757
Crenarchaeota	0	0	0	0	0	0	0.00027533	0	0	0	0	0	0	0	0	0	0	0	0	0	0	0	0	0	0	0	0	0	0	0	0	0	0	0	0	0	0	0	0	0	0	0	0	0	0	0	0	0	0
Cyanobacteria	0	0.000504439	0.000290529	0.000344353	0.000106872	0	0.00165198	0.00017138	0.000699953	0.000146972	0	0	0.000309454	0.000263992	0.000940291	0.000304925	0.000242189	0.000366166	0.000330961	0.000142349	0	0	0	0.000313234	0.000856898	0	0	0.000117952	0.000205888	0	0.00015456	0	0	0.000205917	0	0.00111675	9.47239e-05	0	0.000970702	0.000311381	0	0.000160979	0	0	0	0	0	0	0.000821693
Deinococcus-Thermus	0	0	0.000581058	0	0.000854975	0.000900901	0.00027533	0	0	0.000734862	0.00178147	0.000212993	0	0.000263992	0	0	0.000484379	0.000244111	0.00107562	0.000782918	0.000502218	0.000402414	0	0	0	0	0.000591979	0	0.000205888	0	0.000618238	0.000954927	0	0.000274556	0.00110819	0.000203046	0.000284172	0.000589739	0.000794211	0.00015569	0.000248016	0.000321958	0.000552486	0.000456204	0.00019988	0	0	0.000254388	0.000136949
Dictyoglomi	0	0	0	0	0	0	0	0	0	0	0	0	0	0	0	0	0	0	0	0	0	0	0	0	0	0	0	0	0	0	0	0	0	0	0	0	0	0	0	0	0	0	0	0	0	0	0	0	0
Echinodermata	0	0	0	0	0	0	0	0	0	0	0	0	0	0	0	0	0	0	0	0	0	0	0	0	0	0	0	0	0	0	0	0	0	0	0	0	0	0	0	0	0	0	0	0	0	0	0	0.000254388	0
Elusimicrobia	0	0	0	0	0	0.0001287	0	0	0	0	0	0	0	0	0	0	0	0	0	0	0	0	0	0	0	0	0	0	0	0	0	0	0	0	0	0	0	0	0	0	0	0	0	0	0	0	0	0	0
Euryarchaeota	0.000876595	0.00100888	0.000581058	0.00137741	0.00256492	0.0011583	0.00440529	0.00222793	0	0.000734862	0.010095	0.000212993	0.00123782	0.00184794	0	0.00152462	0.00314846	0.00439399	0.00322687	0.00427046	0.00100444	0.00536553	0.00334342	0.00501175	0.000285633	0.00141668	0.00369987	0.004954	0	0.00294464	0.00293663	0.00210084	0.000666371	0.00157869	0.00207785	0.00203046	0.00208393	0.000491449	0.00317684	0.0032695	0.00190146	0.00313909	0.00939227	0.00349757	0.00179892	0.0012604	0.00285418	0	0.00178033
Firmicutes	0.0372066	0.056699	0.0543289	0.0685262	0.0380464	0.0393822	0.0503855	0.0377035	0.0216986	0.0595238	0.0482977	0.0521832	0.0380628	0.0399947	0.0366714	0.0713523	0.0439574	0.0300256	0.0500579	0.0518861	0.0608521	0.0657277	0.018946	0.0734534	0.0174236	0.0231982	0.0399586	0.0464732	0.0409718	0.0249313	0.0242658	0.038961	0.035984	0.050175	0.0455742	0.0448731	0.0456569	0.023393	0.0476527	0.0420364	0.0320767	0.0638281	0.0378453	0.0520073	0.0465721	0.0277288	0.0368448	0.0638514	0.0312243
Fusobacteria	0	0	0	0	0	0.0001287	0	0	0	0	0.000593824	0	0	0	0	0	0	0	0	0	0.000167406	0.000536553	0	0	0	0	0	0.000235905	0	0	0.000309119	0	0	0	0	0	0.000189448	0	0	0	0	0.000563426	0.000552486	0	0	0	0	0	0
Korarchaeota	0	0	0	0	0	0.0001287	0	0	0	0	0	0	0	0	0	0	0	0	0	0	0	0	0	0	0	0	0	0	0	0	0	0	0	0	0	0	0	0	0	0	0	0	0	0	0	0	0	0	0
Microsporidia	0	0	0	0	0	0	0	0	0	0	0	0	0	0	0	0	0	0	0	0	0	0	0	0	0	0	0	0	0	0	0	0	0	0	0	0	0	0	0	0	0	0	0	0	0	0	0	0	0
Nematoda	0.000194799	0	0	0	0.000427487	0	0	0.000342759	0	0	0	0	0	0	0	0	0.000121095	0	0.000413702	0.000498221	0.000251109	0.000670691	0	0.000313234	0	0.00035417	0.00458783	0.000589762	0.000617665	0.000196309	0.000309119	0	0	0.000343194	0.000554093	0.000304569	0.000663067	0.000884608	0.000441228	0.00101199	0	0.00104636	0	0.000912409	0.00019988	0	0.000259471	0	0.000821693
Neocallimastigomycota	0	0	0.000145264	0	0	0	0	0	0	0	0	0	0	0	0	0	0	0	0	0	0	0	0	0	0	0	0	0	0	0	0	0	0	0	0	0	0	0	0	0	0	0	0	0.000152068	0	0	0	0	0
Proteobacteria	0.0130515	0.0222962	0.0113306	0.0103306	0.010046	0.0194337	0.0145925	0.0294773	0.00629958	0.021458	0.0199921	0.00511182	0.0267678	0.0245512	0.0108134	0.020125	0.0324534	0.0305139	0.0224226	0.0255516	0.0153177	0.0202549	0.0175131	0.0212999	0.0137104	0.00743758	0.118988	0.017221	0.016677	0.0257165	0.0748068	0.0192895	0.00910706	0.0166793	0.0178695	0.0148223	0.0139244	0.0145469	0.0242676	0.0288806	0.0106647	0.0148905	0.0287293	0.00881995	0.0137917	0.0184018	0.0238713	0.017044	0.029307
Spirochaetes	0.000779195	0.00201776	0.000726322	0	0.00106872	0.00669241	0.00027533	0.00205656	0.000466636	0.00396825	0.00138559	0.000212993	0	0.00184794	0.00117536	0.0012197	0.00157423	0.0010985	0.00281317	0.000498221	0.00167406	0.00295104	0.00191052	0.000626468	0	0.000531256	0.00162794	0.00365652	0.000617665	0.000785238	0.000309119	0.000763942	0.000888494	0.00157869	0.00083114	0.000304569	0.00274699	0.00294869	0.00150018	0.00179044	0.000744048	0.00217321	0.00138122	0.00182482	0.00039976	0.00226872	0.00155682	0.0043246	0.000684744
Streptophyta	0.0449985	0.0315779	0.00522952	0.0392562	0.0104734	0.0045045	0.0107379	0.0371894	0.0856276	0.00382128	0.0479018	0.0112886	0.0532261	0.00646779	0.11307	0.00823296	0.00351175	0.00768949	0.0147278	0.006121	0.0399263	0.0142186	0.0243592	0.102584	0.0848329	0.00584381	0.0221992	0.0187544	0.00720609	0.0159011	0.0120556	0.0234912	0.0997335	0.103507	0.0218867	0.0257868	0.0274699	0.00520936	0.0160607	0.0141678	0.00529101	0.00869285	0.0171271	0.00501825	0.0329802	0.0166373	0.0155682	0.104808	0.0143796
Tenericutes	0.000876595	0.000403551	0	0.00413223	0.000427487	0	0.000825991	0.0017138	0	0.000293945	0.00197941	0.000425985	0.00216618	0.00211193	0.000235073	0.00289678	0.00290627	0.00231905	0.00165481	0.000640569	0	0	0.0015921	0.000313234	0	0.00159377	0.00177594	0.000589762	0.000617665	0.00235571	0.00185471	0.000763942	0	0.00144142	0.000138523	0.000101523	0.00113669	9.82898e-05	0.00255912	0.00264674	0.000248016	0.000160979	0	0.000152068	0.00139916	0.000756239	0	0.000508776	0.00164339
Thermotogae	0.000194799	0.000100888	0	0	0	0.0001287	0	0.000514139	0	0.000587889	0.000395883	0	0.00216618	0.000131996	0	0.00106724	0.000121095	0.000854388	0.000661923	0.000355872	0.000334812	0.000670691	0	0.000313234	0	0.000531256	0	0.000235905	0	0.000196309	0.000463679	0.000190985	0	0.000274556	0.000277047	0.000304569	0.000284172	0.000294869	0.000705965	0.000389226	0.000661376	0.000402447	0.000828729	0.000152068	0.00219868	0	0.000518941	0.00763165	0
Unknown PHYLUM	0.480764	0.594734	0.45613	0.543733	0.418724	0.548906	0.608205	0.609426	0.523098	0.598765	0.614014	0.494143	0.573882	0.598337	0.475082	0.660924	0.639138	0.630904	0.571405	0.621281	0.564493	0.616633	0.430027	0.610023	0.502428	0.324951	0.603522	0.624558	0.493515	0.563408	0.600773	0.580023	0.397601	0.520901	0.559634	0.556041	0.56247	0.478769	0.627691	0.638565	0.456597	0.625563	0.587017	0.639599	0.51589	0.538694	0.59782	0.560672	0.631882
Verrucomicrobia	9.73994e-05	0	0	0	0	0	0	0	0	0	0	0	0	0.000131996	0	0	0.000121095	0	0	0	0	0	0	0	0	0	0	0	0	0	0	0	0	0	0	0	0.000189448	0	0	0	0.000992063	0	0	0.000152068	0	0	0	0.000254388	0.00191728
Gesamtergebnis	1	1	1	1	1	1	1	1	1	1	1	1	1	1	1	1	1	1	1	1	1	1	1	1	1	1	1	1	1	1	1	1	1	1	1	1	1	1	1	1	1	1	1	1	1	1	1	1	1
[truncated: 17 more columns]

## Sheet: Phylum_signi
	C1.1	C1.2	C1.3	C1.4	C1.5	C1.6	C1.7	C1.8	C1.9	C1.10	C1.11	C1.12	C1.13	C1.14	C1.15	C1.16	C1.17	C1.18	C1.19	C1.20	C1.21	C1.22	C1.23	C1.24	C1.25	C1.26	C1.27	C1.28	C1.29	C1.30	C1.31	C1.32	C1.33	ABC.1	ABC.2	ABC.3	ABC.4	ABC.5	ABC.6	ABC.7	ABC.8	ABC.9	ABC.10	ABC.11	ABC.12	ABC.13	ABC.14	ABC.15	ABC.16
Apicomplexa	9.73994e-05	0	0	0	0	0	0	0	0	0	0	0	0	0	0	0	0	0	0	0	0	0	0	0	0	0	0	0	0	0	0	0	0	0	0	0	0	0	0	7.78452e-05	0	0	0	0	0	0	0	0	0
Arthropoda	0	0	0	0	0	0	0	0	0	0.000146972	0	0	0	0	0.000470146	0	0	0	0	0	0	0.000134138	0	0.000313234	0	0	0	0	0	0.000196309	0.000463679	0	0.000222124	0	0	0	0	0	0.000176491	0	0	0.000241468	0	0	0	0	0	0	0
Neocallimastigomycota	0	0	0.000145264	0	0	0	0	0	0	0	0	0	0	0	0	0	0	0	0	0	0	0	0	0	0	0	0	0	0	0	0	0	0	0	0	0	0	0	0	0	0	0	0	0.000152068	0	0	0	0	0
Fusobacteria	0	0	0	0	0	0.0001287	0	0	0	0	0.000593824	0	0	0	0	0	0	0	0	0	0.000167406	0.000536553	0	0	0	0	0	0.000235905	0	0	0.000309119	0	0	0	0	0	0.000189448	0	0	0	0	0.000563426	0.000552486	0	0	0	0	0	0
Aquificae	9.73994e-05	0.000403551	0.000290529	0	0	0	0.00027533	0.000514139	0	0	0.000197941	0	0.000464181	0.000527983	0	0.000152462	0.000242189	0.000366166	0.000330961	0.000213523	0	0	0	0	0	0.000177085	0.000443984	0.000353857	0.000205888	0.000981547	0.000463679	0.000381971	0	0.000137278	0	0.000304569	9.47239e-05	0	0.000970702	0.000389226	8.2672e-05	0	0	0.000152068	0.00019988	0	0	0	0.000410846
Firmicutes	0.0372066	0.056699	0.0543289	0.0685262	0.0380464	0.0393822	0.0503855	0.0377035	0.0216986	0.0595238	0.0482977	0.0521832	0.0380628	0.0399947	0.0366714	0.0713523	0.0439574	0.0300256	0.0500579	0.0518861	0.0608521	0.0657277	0.018946	0.0734534	0.0174236	0.0231982	0.0399586	0.0464732	0.0409718	0.0249313	0.0242658	0.038961	0.035984	0.050175	0.0455742	0.0448731	0.0456569	0.023393	0.0476527	0.0420364	0.0320767	0.0638281	0.0378453	0.0520073	0.0465721	0.0277288	0.0368448	0.0638514	0.0312243
Actinobacteria	0.000486997	0.00110977	0.000435793	0.000344353	0.00203056	0.0003861	0.000550661	0.00119966	0.000466636	0.000293945	0	0.000638978	0.000618908	0.000395987	0.000470146	0.000609849	0.000726568	0.000854388	0.000661923	0.00241993	0.000502218	0.0017438	0.000636841	0.00109632	0	0.000177085	0.00414385	0.00141543	0.000205888	0.00137417	0.00139104	0.000190985	0.000888494	0.000549111	0.00138523	0.000101523	0.00113669	0.000589739	0.00132369	0.000622762	0.000330688	0.000482936	0	0.000456204	0	0.000504159	0.000518941	0.000254388	0.00136949
Bacteroidetes	0.0430505	0.0697135	0.0273097	0.0320248	0.0447793	0.0509653	0.0853524	0.14533	0.0753616	0.0508524	0.0924386	0.0242812	0.114343	0.0861932	0.0376117	0.0998628	0.104384	0.137434	0.0757902	0.083274	0.0224324	0.0595573	0.0835854	0.0839468	0.0308483	0.0272711	0.0791772	0.0870488	0.0220301	0.119552	0.139876	0.065317	0.0244336	0.0488709	0.0132982	0.0541117	0.0525718	0.059367	0.128397	0.131948	0.0527447	0.0420959	0.0875691	0.0392336	0.063362	0.104865	0.0215361	0.0849657	0.0951794
Proteobacteria	0.0130515	0.0222962	0.0113306	0.0103306	0.010046	0.0194337	0.0145925	0.0294773	0.00629958	0.021458	0.0199921	0.00511182	0.0267678	0.0245512	0.0108134	0.020125	0.0324534	0.0305139	0.0224226	0.0255516	0.0153177	0.0202549	0.0175131	0.0212999	0.0137104	0.00743758	0.118988	0.017221	0.016677	0.0257165	0.0748068	0.0192895	0.00910706	0.0166792	0.0178695	0.0148223	0.0139244	0.0145469	0.0242676	0.0288806	0.0106647	0.0148905	0.0287293	0.00881995	0.0137917	0.0184018	0.0238713	0.017044	0.029307
Ascomycota	0.000292198	0.000706215	0	0	0.000748103	0.002574	0	0.000342759	0.000233318	0.000146972	0.00197941	0.000425985	0.00603435	0.000263992	0	0.000762311	0.00641802	0.0010985	0.00190303	0.000782918	0.000502218	0.00617035	0.00015921	0.000626468	0.000571265	0.00247919	0.000591979	0.000353857	0.00144122	0.000981547	0.00185471	0.00114591	0.00155486	0.000274556	0.000277047	0.000203046	0.000378896	0.0118931	0.000352983	0.000622762	0.000165344	0.000885383	0.00220995	0.00152068	0.0009994	0.00352912	0	0.00152633	0
Streptophyta	0.0449985	0.0315779	0.00522952	0.0392562	0.0104734	0.0045045	0.0107379	0.0371894	0.0856276	0.00382128	0.0479018	0.0112886	0.0532261	0.00646779	0.11307	0.00823296	0.00351175	0.00768949	0.0147278	0.006121	0.0399263	0.0142186	0.0243592	0.102584	0.0848329	0.00584381	0.0221992	0.0187544	0.00720609	0.0159011	0.0120556	0.0234912	0.0997335	0.103507	0.0218867	0.0257868	0.0274699	0.00520936	0.0160607	0.0141678	0.005291	0.00869285	0.0171271	0.00501825	0.0329802	0.0166373	0.0155682	0.104808	0.0143796
Chlorophyta	0.000194799	0	0	0.000344353	0	0.0001287	0	0	0	0	0	0	0	0	0	0	0	0	0	0	0	0	0	0	0	0	0	0	0	0	0	0	0	0	0	0	9.47239e-05	0	0	0	0	0	0	0	0	0	0	0	0
Euryarchaeota	0.000876595	0.00100888	0.000581058	0.00137741	0.00256493	0.0011583	0.00440529	0.00222793	0	0.000734862	0.010095	0.000212993	0.00123781	0.00184794	0	0.00152462	0.00314846	0.004394	0.00322687	0.00427046	0.00100444	0.00536553	0.00334342	0.00501175	0.000285633	0.00141668	0.00369987	0.004954	0	0.00294464	0.00293663	0.00210084	0.000666371	0.00157869	0.00207785	0.00203046	0.00208392	0.000491449	0.00317684	0.0032695	0.00190146	0.00313909	0.00939227	0.00349757	0.00179892	0.0012604	0.00285418	0	0.00178033
Deinococcus-Thermus	0	0	0.000581058	0	0.000854975	0.000900901	0.00027533	0	0	0.000734862	0.00178147	0.000212993	0	0.000263992	0	0	0.000484379	0.000244111	0.00107562	0.000782918	0.000502218	0.000402414	0	0	0	0	0.000591979	0	0.000205888	0	0.000618238	0.000954927	0	0.000274556	0.00110819	0.000203046	0.000284172	0.000589739	0.000794211	0.00015569	0.000248016	0.000321958	0.000552486	0.000456204	0.00019988	0	0	0.000254388	0.000136949
Annelida	0	0	0	0	0	0	0	0	0	0	0	0	0	0	0	0	0	0	0.000165481	0	0	0	0	0	0	0	0	0	0	0	0	0	0	0	0	0	0	0	0	0	0.000165344	0	0	0	0	0	0	0	0
Chlorobi	0	0.000100888	0	0	0	0	0	0.000856898	0	0	0	0	0	0	0	0	0	0	0	0	0	0	0	0.000626468	0	0	0	0.000117952	0	0	0	0	0	0	0	0	0	0.00019658	8.82457e-05	0.000856298	0	0	0	0	0	0	0	0	0
Chordata	0.376546	0.218523	0.442475	0.299587	0.469702	0.324196	0.222192	0.130763	0.286048	0.25823	0.158947	0.410863	0.180721	0.236536	0.32346	0.130965	0.16045	0.151837	0.252358	0.201281	0.291956	0.204963	0.417927	0.098982	0.349043	0.604038	0.118692	0.193324	0.415483	0.240479	0.137094	0.266425	0.42892	0.253003	0.335088	0.299086	0.288529	0.400727	0.142782	0.131948	0.436921	0.235351	0.226796	0.245894	0.320008	0.285354	0.298651	0.15365	0.187757
Chloroflexi	0	0	0.000145264	0	0	0	0	0	0	0.000146972	0	0	0	0	0	0	0	0	0	0	0	0	0	0	0	0	0	0	0	0	0	0	0	0	0	0.000304569	0	0	0	0	0.000165344	0	0	0	0	0	0	0	0.000136949
Chlamydiae	9.73994e-05	0	0	0	0	0	0	0	0	0	0	0	0	0	0	0	0	0	0	0	8.3703e-05	0	0	0	0	0	0	0	0	0	0	0	0	0.000205917	0	0	0	0	0	0	0	0	0	0	0	0	0	0	0.000547795
Basidiomycota	0	0	0	0	0	0.0002574	0	0	0	0	0	0	0	0	0	0	0	0	0	0	0	0	0	0	0	0	0	0	0	0	0	0	0	0	0	0	0	0	0	0	0	0	0	0	0	0	0	0	0
Dictyoglomi	0	0	0	0	0	0	0	0	0	0	0	0	0	0	0	0	0	0	0	0	0	0	0	0	0	0	0	0	0	0	0	0	0	0	0	0	0	0	0	0	0	0	0	0	0	0	0	0	0
Echinodermata	0	0	0	0	0	0	0	0	0	0	0	0	0	0	0	0	0	0	0	0	0	0	0	0	0	0	0	0	0	0	0	0	0	0	0	0	0	0	0	0	0	0	0	0	0	0	0	0.000254388	0
Elusimicrobia	0	0	0	0	0	0.0001287	0	0	0	0	0	0	0	0	0	0	0	0	0	0	0	0	0	0	0	0	0	0	0	0	0	0	0	0	0	0	0	0	0	0	0	0	0	0	0	0	0	0	0
Korarchaeota	0	0	0	0	0	0.0001287	0	0	0	0	0	0	0	0	0	0	0	0	0	0	0	0	0	0	0	0	0	0	0	0	0	0	0	0	0	0	0	0	0	0	0	0	0	0	0	0	0	0	0
Microsporidia	0	0	0	0	0	0	0	0	0	0	0	0	0	0	0	0	0	0	0	0	0	0	0	0	0	0	0	0	0	0	0	0	0	0	0	0	0	0	0	0	0	0	0	0	0	0	0	0	0
Acidobacteria	9.73994e-05	0.000100888	0	0	0	0	0	0.00017138	0	0.000146972	0	0	0	0.000131996	0	0	0	0	0	0	0	0	0	0.000156617	0	0	0	0	0	0	0	0	0	0	0	0	0	0	8.82457e-05	0.000311381	0	0	0	0	0	0	0	0	0
Cyanobacteria	0	0.000504439	0.000290529	0.000344353	0.000106872	0	0.00165198	0.00017138	0.000699953	0.000146972	0	0	0.000309454	0.000263992	0.000940291	0.000304925	0.000242189	0.000366166	0.000330961	0.000142349	0	0	0	0.000313234	0.000856898	0	0	0.000117952	0.000205888	0	0.00015456	0	0	0.000205917	0	0.00111675	9.47239e-05	0	0.000970702	0.000311381	0	0.000160979	0	0	0	0	0	0	0.000821693
Tenericutes	0.000876595	0.000403551	0	0.00413223	0.000427487	0	0.000825991	0.0017138	0	0.000293945	0.00197941	0.000425985	0.00216618	0.00211193	0.000235073	0.00289678	0.00290627	0.00231905	0.00165481	0.000640569	0	0	0.0015921	0.000313234	0	0.00159377	0.00177594	0.000589762	0.000617665	0.00235571	0.00185471	0.000763942	0	0.00144142	0.000138523	0.000101523	0.00113669	9.82898e-05	0.00255913	0.00264674	0.000248016	0.000160979	0	0.000152068	0.00139916	0.000756239	0	0.000508776	0.00164339
Crenarchaeota	0	0	0	0	0	0	0.00027533	0	0	0	0	0	0	0	0	0	0	0	0	0	0	0	0	0	0	0	0	0	0	0	0	0	0	0	0	0	0	0	0	0	0	0	0	0	0	0	0	0	0
Spirochaetes	0.000779195	0.00201776	0.000726322	0	0.00106872	0.00669241	0.00027533	0.00205655	0.000466636	0.00396825	0.00138559	0.000212993	0	0.00184794	0.00117536	0.0012197	0.00157423	0.0010985	0.00281317	0.000498221	0.00167406	0.00295104	0.00191052	0.000626468	0	0.000531256	0.00162794	0.00365652	0.000617665	0.000785238	0.000309119	0.000763942	0.000888494	0.00157869	0.00083114	0.000304569	0.00274699	0.00294869	0.00150018	0.00179044	0.000744048	0.00217321	0.00138122	0.00182482	0.00039976	0.00226872	0.00155682	0.0043246	0.000684744
UNASSIGNED PHYLUM	0.480764	0.594734	0.45613	0.543733	0.418724	0.548906	0.608205	0.609426	0.523098	0.598765	0.614014	0.494143	0.573882	0.598337	0.475082	0.660924	0.639138	0.630904	0.571405	0.621281	0.564493	0.616633	0.430027	0.610023	0.502428	0.324951	0.603522	0.624558	0.493515	0.563408	0.600773	0.580023	0.397601	0.520901	0.559634	0.556041	0.56247	0.478769	0.627691	0.638565	0.456597	0.625563	0.587017	0.639599	0.51589	0.538694	0.59782	0.560672	0.631882
Nematoda	0.000194799	0	0	0	0.000427487	0	0	0.000342759	0	0	0	0	0	0	0	0	0.000121095	0	0.000413702	0.000498221	0.000251109	0.000670691	0	0.000313234	0	0.00035417	0.00458784	0.000589762	0.000617665	0.000196309	0.000309119	0	0	0.000343194	0.000554093	0.000304569	0.000663067	0.000884608	0.000441228	0.00101199	0	0.00104636	0	0.000912409	0.00019988	0	0.000259471	0	0.000821693
Verrucomicrobia	9.73994e-05	0	0	0	0	0	0	0	0	0	0	0	0	0.000131996	0	0	0.000121095	0	0	0	0	0	0	0	0	0	0	0	0	0	0	0	0	0	0	0	0.000189448	0	0	0	0.000992063	0	0	0.000152068	0	0	0	0.000254388	0.00191728
Thermotogae	0.000194799	0.000100888	0	0	0	0.0001287	0	0.000514139	0	0.000587889	0.000395883	0	0.00216618	0.000131996	0	0.00106724	0.000121095	0.000854388	0.000661923	0.000355872	0.000334812	0.000670691	0	0.000313234	0	0.000531256	0	0.000235905	0	0.000196309	0.000463679	0.000190985	0	0.000274556	0.000277047	0.000304569	0.000284172	0.000294869	0.000705965	0.000389226	0.000661376	0.000402447	0.000828729	0.000152068	0.00219868	0	0.000518941	0.00763165	0
[truncated: 31 more columns]

## Sheet: C3_FAMILY_RICHNESS_EVENNESS
ID	Object	Control	ABC
1	BMI	42.8088	35.4728
2		30.3819	27.3438
3		31.362	24.4248
4		34.2757	31.4061		Comparison BMI CONTROL/ ABC						Correlation BMI to RICHNESS/EVENNESSS
5		33.8021	35.4922
6		26.6975	24.8457			Control	ABC					Control	ABC
7		32.9796	27.7551		Average	33.7359	29.0259				BMI vs. Richness	0.0775929
8		33.0247	28.9506		Deviation	3.8461	3.25527				BMI vs. Evenness	0.0535051
9		27.0562	23.6669		Min	26.6975	23.6444
10		31.3536	29.6515		Max	43.7749	36.0162				BMI vs. Richness	0.356113	-0.00833055
11		34.718	30.0386		MWU	<0,001					BMI vs. Evenness	-0.400992	0.204558
12		30.4949	27.3153		Korrelation	0.760167
13		35.8342	29.4744
14		36.1111	32.1914
15		31.2575	27.3246
16		35.174	27.4529
17		35.7459	31.7424
18		41.5316	31.6081
19		28.2247	26.6022
20		33.3598	25.1024
21		33.126	30.8275
22		35.3955	29.9237
23		32.6049	23.6444
24		33.126	27.6163
25		36.0741	30.8949
26		30.5192	26.4608
27		37.6543	32.716
28		33.0168	31.2053
29		35.4922	30.5909
30		29.3524	26.5118
31		34.7043	25.665
32		43.7749	36.0162
33		32.2494	27.9196
1	Richness	49	56
2		53	36
3		35	45
4		20	56		Comparison RICHNESS CONTROL/ ABC
5		38	25
6		37	45
7		33	67			Control	ABC
8		46	62		Average	39.5152	42.8485
9		27	52		Deviation	11.9141	12.3929
10		40	55		Min	14	22
11		34	31		Max	60	67
12		22	44		MWU	0.301611
13		42	32		Korrelation	0.0475275
14		43	27
15		21	29
16		41	24
17		52	45
18		53	30
19		47	22
20		54	56
21		60	42
22		41	45
23		46	30
24		32	36
25		43	52
26		14	54
27		24	29
28		56	49
29		58	53
30		21	27
31		40	49
32		47	52
33		35	57
1	Evenness	96.1387	95.8687
2		96.2557	96.3483
3		96.4867	96.494
4		96.702	95.2889
5		96.238	96.6499		Comparison EVENNESS CONTROL/ ABC
6		96.0746	95.9786
7		96.3801	95.4623			Control	ABC
8		96.1989	95.739		Average	96.2895	96.0178
9		96.7233	95.253		Deviation	0.491516	0.546248
10		96.5171	95.6		Min	94.9876	94.9113
11		96.311	95.9422		Max	97.4248	97.1359
12		96.9853	95.9124		MWU	0.0389273
13		96.0981	96.4814		Korrelation	0.0255471
14		96.1062	97.0028
15		97.1327	94.9113
16		96.1743	96.3968
17		95.7876	96.0608
18		95.859	96.8336
19		96.6864	97.1359
20		95.93	95.2624
21		95.434	96.4043
22		96.6125	95.6606
23		95.8028	95.374
24		96.2763	95.9883
25		96.0063	95.6295
26		97.4248	96.2577
27		96.7123	96.6215
28		94.9876	95.452
29		95.939	96.0977
30		97.123	96.8277
31		96.2078	96.0106
32		95.7788	95.9382
33		96.4623	95.7041

[truncated: 2 more sheets: C4_INPUT_KRONA, SIGNI_RICH_EVEN]
